# Supplementary material for: Methodology of aiQSAR: a group-specific approach to QSAR modelling
Source: J Cheminform. 2019 Apr 3;11:27. doi: 10.1186/s13321-019-0350-y (PMC6446381; doi:10.1186/s13321-019-0350-y)
Supplement: Supplementary file 2 — Additional file 2. Bioconcentration factor dataset and predictions. [file 13321_2019_350_MOESM2_ESM.csv]

SMILES	Experimental BCF	ADM	Prediction
O=C(O)CN2C(=O)Sc1cccc(c12)Cl	1.556	1	1.029
CC(CC(C)(C)C)CC(C)(C)CC(C)(C)C	1.867	2	1.926
O=[N+]([O-])c1ccc(cc1)Cl	1.618	5	1.445
O=[N+]([O-])c1ccc(N)cc1	0.69	5	0.607
O=[N+]([O-])c1ccc(O)cc1	0.756	4	0.919
O=[N+]([O-])c1ccc(OC)cc1	0.779	4	0.671
O=C(O)c1ncc(cc1)C(=O)O	0.355	2	0.017
C=CC1CC=CCC1	2.252	1	2.211
n1ccc(C=C)cc1	1.907	2	0.511
c1ccc(cc1)NC	0.664	4	0.837
O=P(Oc1ccccc1)(OC)OC	2.76	2	1.846
Nc1ccc(cc1Cl)Cc2ccc(N)c(c2)Cl	2.407	3	2.627
Oc1ccc(cc1)Cc2ccccc2	1.465	4	1.915
Nc1ccc(cc1)Cc2ccc(N)cc2	1.054	3	1.803
c1ccc(cc1)Cc2ccccc2	2.995	4	2.649
O(c1ccccc1)c2ccccc2	2.637	3	2.528
N=C(Nc1ccccc1)Nc2ccccc2	0.801	2	1.55
C=CCN(CC=C)CC=C	0.515	1	1.295
OCCN(CCO)CCO	0.097	1	-0.123
O=C1c4ccccc4(C(=O)C1c3nc2ccccc2c(c3(O))Br)	0.968	1	2.013
O(C=C)CC(CC)CCCC	3.094	1	2.357
O(Cc1ccccc1)Cc2ccccc2	2.518	2	2.421
c1ccc(cc1)NCC	0.993	3	0.95
c1ccc(cc1)CN(C)C	0.948	3	0.448
O(c1ccc(cc1Cl)Cl)c2c(cc(cc2Cl)Cl)Cl	3.95	5	4.095
c1cc(ccc1CC)CC	2.734	4	2.679
O=C(O)c1ccc(cc1)NC	-0.248	2	0.304
O=C(OC)Nc1nc2ccccc2([nH]1)	0.192	1	1.137
c1cc(ccc1Br)Br	2.285	3	2.557
Oc1ccc(cc1)Br	1.242	3	1.558
c1cc(ccc1C)Cl	1.836	4	1.907
Oc1ccc(cc1)Cl	1.347	5	1.277
C(CBr)Br	0.674	1	0.963
C=CCCl	0.295	1	0.708
C=C(C)CC(C)(C)C	2.829	1	2.633
Oc1cccc(c1)Cl	1.083	5	1.163
Nc1cccc(N)c1	0.799	3	0.475
O(C(C)CCl)C(C)CCl	0.962	1	0.935
c1c(cc(cc1C)C)C	2.426	4	2.095
c1c(cc(cc1Cl)Cl)Cl	3.306	4	2.821
n1c(nc(nc1N)N)N	0.08	1	0.032
Oc1nc(O)nc(O)n1	-0.651	1	0.026
c1ccc(cc1)Br	1.434	3	1.71
CC1CCCCC1	2.367	2	2.329
c1ccc(cc1)Cl	1.356	4	1.75
n1ccccc1Cl	0.779	2	0.632
CCCCCl	1.213	1	0.807
o1cccc1	0.345	1	0.75
c1ccsc1	0.631	1	0.536
C1CCCCC1	1.965	1	1.207
N1CCNCC1	0.228	1	0.222
OC(C)COCC(O)C	0.446	1	0.965
NCCNCCN	0.338	1	0.181
OCCNCCN	0.111	1	0.182
O(CCCl)CCCl	0.241	1	0.721
N(CCCCCCCC)(CCCCCCCC)CCCCCCCC	1.969	1	1.17
CCCCCCCCC	3.15	2	3.001
N#CCCNCCC#N	-0.331	1	0.278
CCCCCCCCCCCC	2.805	2	2.991
C=CCCCCCCCCCC	3.4	1	2.94
O=C(O)c1ccc2cc(ccc2(c1))C(=O)O	0.549	3	0.311
O=C(O)C1C(C(=O)O)C2(C(=C(C1(C2(Cl)Cl)Cl)Cl)Cl)Cl	-0.168	1	2.096
OC(c1ccc(cc1)Cl)(c2ccc(cc2)Cl)C(Cl)(Cl)Cl	3.767	3	3.081
OCC(CO)(CO)CO	-0.037	1	-0.181
O=P(OCCCl)(OCCCl)OCCCl	0.209	1	0.638
O=C1c3ccccc3(C(=O)c2cc(N)ccc12)	1.586	2	1.962
O=C(OCC(CC)CCCC)c1ccccc1(C(=O)OCC(CC)CCCC)	1.992	3	1.091
O=S(=O)(O)c2cc1ccc(O)cc1c(c2)S(=O)(=O)O	0	2	0.628
c1(c(c(c(c(c1Cl)Cl)Cl)Cl)Cl)Cl	4.21	3	3.426
O=[N+]([O-])c1ccc(cc1C(F)(F)F)Cl	2.016	3	1.514
O=C(O)c1ccccc1Cl	0.5	4	0.392
O=[N+]([O-])c1cc(ccc1(O))C	0.962	4	0.861
Oc1c(cc(cc1C(C)(C)C)C)Cc2cc(cc(c2(O))C(C)(C)C)C	2.595	4	3.66
O=C(c1ccccc1)c2ccccc2	0.931	3	2.165
c1ccc2c(c1)CCCC2	2.471	2	2.483
Nc1ccc(cc1C)c2ccc(N)c(c2)C	1.601	3	1.518
c1ccc2cc3ccccc3(cc2(c1))	3.251	2	2.992
O(c1ccc(cc1(N))C)C	0.82	2	0.86
c1cc(c(cc1Cl)Cl)Cl	3.047	5	3.134
Oc1ccc(cc1Cl)Cl	1.883	5	1.483
N(CC)(CC)CC	0.195	1	0.386
c1ccc(cc1)N(C)C	1.022	4	0.75
O=C(O)c1cccc(c1)[N+](=O)[O-]	0.351	2	0.34
O=[N+]([O-])c1ccc(OP(OC)(OC)=S)cc1C	1.834	3	1.528
OC(C)CN(CC(O)C)CC(O)C	-0.733	1	0.57
c1ccc(cc1)Nc2ccccc2	2.299	4	1.965
O=S(=O)(O)c1cc(cc(c1(N))Cl)c2cc(c(N)c(c2)S(=O)(=O)O)Cl	-0.398	2	1.092
C(=C(C)CC(C)(C)C)C(C)(C)C	3.29	1	2.996
O1C(OC(OC1C)C)C	0.085	1	0.201
O1CCOCC1	-0.268	1	0.331
C=CCCCCCCC	3.181	1	3.052
O=P(Oc1ccccc1)(Oc2ccccc2)OCC(CC)CCCC	2.688	2	2.355
OCC(C)(C)CO	0.157	1	0.068
O=S1(=O)(CCCC1)	0.376	1	0.842
C(=C(C)CC(C)C)C(C)C	3.29	1	2.995
O=P(OCC(CBr)Br)(OCC(CBr)Br)OCC(CBr)Br	0.384	1	1.671
O=P(OCCCC)(OCCCC)OCCCC	1.283	2	0.735
C(=C(Cl)Cl)(Cl)Cl	1.838	1	1.565
O(CC(C(Cl)(Cl)Cl)Cl)CC(C(Cl)(Cl)Cl)Cl	3.502	1	1.72
Oc1c(cc(cc1C(C)(C)C)C)C(C)(C)C	3.199	5	3.115
O=C1c3c(O)c(cc(N)c3(C(=O)c2c(O)c(cc(N)c12)S(=O)(=O)O))S(=O)(=O)O	0.31	2	0.652
c1cc2ccc3cccc4ccc(c1)c2c34	2.747	3	2.813
O=C1c3ccccc3(C(=O)c2c(O)cccc12)	2.374	2	1.934
c1ccc(c(c1)c2ccccc2Cl)Cl	3.53	5	3.487
O=C1c3ccccc3(C(=O)c2cc(ccc12)Cl)	2.34	3	2.102
C(C(CCl)(Cl)Cl)Cl	1.632	1	1.174
CCCCC(C)CCCC(C)C	3.18	3	3.132
O=C(c1ccccc1)c2ccc(OC)cc2(O)	2.091	2	1.452
o2c1ccccc1c3ccccc23	3.189	2	2.292
c1ccc3c(c1)c2ccccc2s3	3.156	2	2.701
Nc1cccc2ccccc12	1.485	3	1.047
O=C(Nc1ccc2c(O)cc(cc2(c1))S(=O)(=O)O)Nc3ccc4c(O)cc(cc4(c3))S(=O)(=O)O	-0.23	2	0.725
O=C(c1cccc(c1)C)N(CC)CC	0.292	2	1.182
CC(CC(C)(C)C)CC(C)(C)C	3.252	2	3.183
c1ccc(cc1)Cc2cc(ccc2C)C	3.319	2	3.034
c1ccc(cc1)Nc2ccc3ccccc3(c2)	2.388	3	2.844
c2(c1c(c(c(c(c1Br)Br)Br)Br)Br)c(c(c(c(c2Br)Br)Br)Br)Br	0.667	2	3.882
O=P(OC(C)CCl)(OC(C)CCl)OC(C)CCl	0.471	1	1.158
O=P(OC(CCl)CCl)(OC(CCl)CCl)OC(CCl)CCl	1.277	1	0.741
O=C1c3ccccc3(C(=O)c2cc(ccc12)CCCCC)	3.086	3	2.195
c1cc(cc(c1)CC)CC	2.812	3	2.635
O(CCCC)CCCC	1.912	1	1.486
OCC(C)(C)C(O)C(C)C	-0.312	1	0.763
c1c(cc(cc1C(C)(C)C)C(C)(C)C)C(C)(C)C	4.392	4	3.609
CCCC[Sn](CCCC)(CCCC)CCCC	2.273	1	2.515
NCc1cccc(c1)CN	-0.046	3	0.657
c1ccc(cc1)C[N+](C)(C)C	0.18	3	1.056
N#CC(=NOP(OCC)(OCC)=S)c1ccccc1	2.871	1	1.502
O=S(=O)(O)c1ccc2cc(O)c(cc2(c1))S(=O)(=O)O	0.3	2	0.382
c1ccc2c(c1)NC(=S)S2	0.403	1	0.782
O(c1ccc(N)cc1)CC	0.521	2	0.826
Oc1ccc(cc1C)Cl	1.216	4	1.131
c1ccc(cc1)c2cc(c(cc2Cl)Cl)Cl	3.967	5	4.209
O=S(=O)(O)c3cc(c(cc3(N=Nc2c(O)ccc1ccccc12))C)Cl	1.07	2	0.803
O=C(O)c3cc1ccccc1c(N=Nc2ccc(cc2S(=O)(=O)O)C)c3(O)	0.84	2	0.73
C(=C1CC2C=CC1C2)C	2.051	1	2.475
O=P(OCC=C)(OCC=C)OCC=C	-0.09	1	1.119
c1ccc(cc1)c2cccc(c2Cl)Cl	3.72	5	3.572
c1cc(ccc1c2cc(ccc2Cl)Cl)Cl	4.05	5	4.297
CC(C)CC1CCCCC1	3.3	3	3.072
C=C(c1ccc(cc1)Cl)C	2.905	3	2.522
CCCCCCC(CC)CC	3.32	3	3.14
O=S(=O)(O)C(F)(F)C(F)(F)C(F)(F)C(F)(F)C(F)(F)C(F)(F)C(F)(F)C(F)(F)F	3.73	1	2.832
OP(O)c1ccccc1	-0.071	1	1.659
Oc1ccc(cc1)CCCCCCCC	2.282	4	2.184
c1ccc(cc1)c2c(c(c(c(c2Cl)Cl)Cl)Cl)Cl	4.85	5	4.917
O=[N+]([O-])c2ccc(Oc1c(cc(cc1Cl)Cl)Cl)cc2	3.305	3	3.365
CC1CC(C)CC(C)C1	3.34	2	3.061
O=C(c1ccccc1)c2ccc(OCCCCCCCC)cc2(O)	2.119	2	2.476
C=CCCC(CC)CCCC	3.43	2	3.232
c1cc2cccc3c5cccc4cccc(c(c1)c23)c45	2.38	3	2.688
c1ccc2c(c1)c(c(c(c2Cl)Cl)Cl)Cl	3.33	3	4.124
O=[N+]([O-])c1cc(O)ccc1C	1.034	4	1.125
c1cc(cc(c1)Cl)c2cccc(c2)Cl	2.63	5	3.561
Oc2c1ccccc1c(cc2Cl)Cl	1.019	3	3.081
c1ccc2c(c1)c4cccc3cccc2c34	3.441	2	2.736
c1cc2cccc3C=Cc(c1)c23	2.523	2	2.719
O=[N+]([O-])c2ccc(OP(OCC)(c1ccccc1)=S)cc2	2.705	2	2.821
N#CSCSc2nc1ccccc1s2	1.821	1	1.573
O(c1ccc2ccccc2(c1))CC(C)C	2.93	2	2.521
c1ccc3c(c1)c2ccccc2c4ccccc34	2.41	3	2.669
c1ccc2c(c1)ccc3c4ccccc4(ccc23)	2.24	3	2.699
OC1CC(C)CCC1(C(C)C)	0.892	1	1.506
O(c1cccc2ccccc12)C	2.314	2	1.974
Nc1cccc2c(N)cccc12	0.27	3	1.171
CC(C)C1CCC(CC1)C(C)C	3.5	2	3.178
c1cc2ccc3ccc(c4ccc(c1)c2c34)C	2.73	4	2.84
O=C(Nc1ccc(c(c1)Cl)Cl)Nc3cc(ccc3(Oc2ccc(cc2S(=O)(=O)O)Cl))Cl	1.916	1	1.599
O=C1c4ccccc4(C(=O)c2c3ccccc3(ccc12))	1.57	3	2.267
OCCCCCCCC(C)C	2.51	1	2.544
O=S(=O)(O)c3cc(cc(N=Nc1ccc2c(O)cccc2(c1(O)))c3(O))Cl	0.58	2	0.892
O=[N+]([O-])c1ccc(O)cc1C	1.26	4	0.878
O=C(Oc1ccccc1C(C)C)NC	0.682	2	0.878
O=C(Oc1cc(cc(c1)C)C)NC	0.298	2	1.1
Oc1c(cc(cc1C(C)(C)C)c2ccccc2)C(C)(C)C	3.975	3	2.959
O=C(OCCCCCCCC(C)C)c1ccccc1(C(=O)OCCCCCCCC(C)C)	0.857	3	1.508
O=P(Oc1ccc(cc1)C(C)C)(Oc2ccc(cc2)C(C)C)Oc3ccc(cc3)C(C)C	1.455	3	2.814
OCCCCCCCCCCC(C)C	2.73	1	2.459
c1cc[n+]3c(c1)c2cccc[n+]2CC3	0.76	1	1.312
O(c1ccc(cc1Cl)Cl)c2ccc(cc2Cl)Cl	4.14	5	3.947
O=C1N=C(NC(=C1)C)C(C)C	-0.035	1	0.537
O1c3ccccc3(Oc2cc(c(cc12)Cl)Cl)	2.88	5	3.041
C1CCCCCCCCCCC1	3.978	1	2.483
O=P(Oc1ccccc1)(Oc2ccccc2)OCCCCCCCC(C)C	2.627	2	2.17
O=P(O)(OCC(CC)CCCC)OCC(CC)CCCC	0.599	1	1.358
OC(c1ccc(cc1)Cl)(c2ccc(cc2)Cl)c3ccc(cc3)Cl	3.95	3	3.363
O1c3ccccc3(Oc2c1c(c(c(c2Cl)Cl)Cl)Cl)	3.5	5	3.621
CCCCC(C)C(C)C	3.32	2	3.165
n1c(nc(nc1N(COC)COC)N(COC)COC)N(COC)COC	0.093	1	0.798
C1=CC2CC1C3C2C4(C(=C(C3(C4(Cl)Cl)Cl)Cl)Cl)Cl	3.905	1	3.556
FC(F)(F)C(F)(F)C(F)(F)C(F)(F)N(C(F)(F)C(F)(F)C(F)(F)C(F)(F)F)C(F)(F)C(F)(F)C(F)(F)C(F)(F)F	1.299	1	3.267
c1cc(c(cc1c2cc(c(cc2Cl)Cl)Cl)Cl)Cl	4.38	5	4.968
C(C(CBr)(CBr)CBr)Br	2.404	1	1.142
c1cc(c(cc1c2ccc(cc2Cl)Cl)Cl)Cl	4.56	5	4.519
c1cc(c(cc1c2ccc(c(c2)Cl)Cl)Cl)Cl	4.067	5	4.612
c1cc(c(cc1c2ccc(c(c2Cl)Cl)Cl)Cl)Cl	4.28	5	4.935
O(CCCl)C(c1ccccc1)c2ccccc2	2.691	2	2.333
O=C(Nc1ccc(c(c1)Cl)Cl)N(C)C	0.737	3	1.798
O=C(Nc1ccc(c(c1)Cl)Cl)N(OC)C	1.29	2	1.514
O=C(OCC(CC)CCCC)c1ccc(C(=O)OCC(CC)CCCC)c(c1)C(=O)OCC(CC)CCCC	0.021	2	1.354
c1ccc(cc1)c2cc(c(c(c2Cl)Cl)Cl)Cl	4.39	5	4.604
c1ccc(cc1)c2c(c(cc(c2Cl)Cl)Cl)Cl	4.71	5	4.427
O=C(O)C(F)(F)C(F)(F)C(F)(F)C(F)(F)C(F)(F)C(F)(F)C(F)(F)F	3.12	1	3.05
Oc2cc(ccc2(Oc1ccc(cc1Cl)Cl))Cl	1.67	5	2.616
O1c3ccc(cc3(Oc2ccc(cc12)Cl))Cl	2.39	5	3.333
c1ccc(cc1)c2cc(ccc2Cl)Cl	3.86	5	3.516
c1ccc(cc1)c2cc(cc(c2)Cl)Cl	3.11	5	3.305
O=S(=O)(O)C(F)(F)C(F)(F)C(F)(F)C(F)(F)C(F)(F)C(F)(F)F	3.6	1	2.958
c1cc(c(cc1Cl)c2cc(ccc2Cl)Cl)Cl	4.637	5	4.535
O=C(OCCCCCCC)c1ccccc1(C(=O)OCCCCCCC)	0.875	3	1.57
c2cc(c1ccc(cc1Cl)Cl)c(c(c2)Cl)Cl	4.53	5	4.466
c1cc(c(cc1Cl)c2cc(c(cc2Cl)Cl)Cl)Cl	4.63	5	4.899
c1cc(c(c(c1c2cc(ccc2Cl)Cl)Cl)Cl)Cl	4.02	5	5.087
c2cc(c1cccc(c1Cl)Cl)c(c(c2)Cl)Cl	4.17	5	4.674
O1c3ccccc3(Oc2c1c(cc(c2Cl)Cl)Cl)	2.895	5	3.422
c1(c(c(c(c(c1Br)Br)Br)Br)Cl)C	3.98	1	3.038
N#CCCN(c2ccc(N=Nc1ccc(cc1)[N+](=O)[O-])cc2)CCOC(=O)c3ccccc3	0.829	1	1.532
C(CCCCCBr)CCCCBr	2.084	1	2.643
Oc1c(cc(cc1C(C)(C)C)CC)C(C)(C)C	3.591	5	3.278
c1cc(cc(c1c2cc(ccc2Cl)Cl)Cl)Cl	4.26	5	4.57
c2cc(c(c1cc(ccc1Cl)Cl)c(c2)Cl)Cl	4.46	5	4.446
c1cc(c(cc1Cl)c2cc(cc(c2)Cl)Cl)Cl	4.85	5	4.459
c1ccc2c(c1)C(C)CCC2C	3.12	2	3.063
CCCCCCC1CCCCC1	3.29	3	3.171
N#CNC(=N)N	-0.016	1	-0.089
n1cccc(N)c1	-0.188	2	0.507
c1c[n+](ccc1c2cc[n+](cc2)C)C	0.28	2	1.165
O=S(=O)(O)c1ccc(cc1)CCCCCCCCCCCCCC	0.52	2	2.37
c1cc2c(cc1C)CCCC2(C)C	3.33	2	3.436
Nc1cccc2cccc(N)c12	0.749	3	0.966
Oc1c(cccc1C2CCCCC2)C3CCCCC3	3.119	3	2.618
c1cc(c(c(c1C)C)C)C	2.82	3	2.581
O=NN(O)C1CCCCC1	0.291	1	0.358
C1=CCCC=CCCC=CCC1	3.901	1	2.79
C1CCC2CCCCC2(C1)	3.52	1	3.087
C1CCC2CCCC2(C1)	2.91	1	3.162
c1cc(ccc1C(c2ccc(cc2)Cl)C(Cl)(Cl)Cl)Cl	3.605	2	4.217
O=C(O)c1c(ccc(c1Cl)Cl)Cl	0.073	3	1.386
c1ccc2c(c1)cc3ccc4cccc5ccc2c3c45	2.731	3	2.588
n1ccc(N)cc1	0.224	2	0.464
n1ccccc1N	1.018	2	0.23
CC1CC(C)CC(C)(C)C1	3.65	2	3.199
O=C(OCC)C(O)(c1ccc(cc1)Cl)c2ccc(cc2)Cl	2.728	2	1.928
o2c1cc(c(cc1c3cc(c(cc23)Cl)Cl)Cl)Cl	3.767	3	3.466
O=[N+]([O-])c2cc(ccc2(Nc1ccccc1))S(=O)(=O)Nc3ccccc3	1.535	2	2.238
O=P(OC)(OC)OC	-0.259	1	-0.711
O=[N+]([O-])c1ccc(O)c(c1)[N+](=O)[O-]	0.052	4	0.555
O=C(O)C(C(C(=O)O)Br)Br	0.43	1	0.144
Oc1c(cc(cc1C)C)C	0.889	4	1.536
c1cc(cc(c1)C(C)C)C	2.772	3	2.63
c1ccc5c(c1)ccc4cc3c(ccc2ccccc23)cc45	2.8	3	2.362
C(=NC1CCCCC1)=NC2CCCCC2	0.094	1	1.077
o2c1ccc(cc1c3cc(ccc23)Cl)Cl	3.66	3	2.943
c1cc(cc(c1)Cl)Cl	2.54	4	2.425
C1CCC(CC1)Cl	2.348	1	1.818
O=[N+]([O-])c1ccc(c(O)c1)C	0.859	4	0.997
O(CCC(C)C)CCC(C)C	2.369	1	2.475
Oc1c(cccc1C(C)CC)C(C)CC	2.546	4	2.278
Nc1ccc(cc1Cl)Cl	1.396	5	1.331
O=[N+]([O-])c1cccc(OC)c1	0.717	3	0.752
C(Cl)(Cl)(Cl)Cl	1.03	1	1.251
O(c1ccc(c(c1)Cl)Cl)c2ccc(c(c2)Cl)Cl	4.338	5	4.14
O([Sn](CCCC)(CCCC)CCCC)[Sn](CCCC)(CCCC)CCCC	3.994	1	2.444
c3ccc4cc2c(ccc1ccccc12)cc4(c3)	2.54	3	2.627
c2cc(c(c1c(cc(cc1Cl)Cl)Cl)c(c2)Cl)Cl	4.81	5	4.774
c1cc(c(cc1c2c(cc(cc2Cl)Cl)Cl)Cl)Cl	4.81	5	4.773
OC(C)(C)C(Cl)(Cl)Cl	0.301	1	0.564
c1cc(c(cc1c2cc(c(c(c2)Cl)Cl)Cl)Cl)Cl	4.68	5	4.808
c1ccc2c(c1)cc(cc2C)C	3.374	4	2.847
Oc1cccc(c1Cl)Cl	1.323	5	1.432
C2(=C(C3(C1C(CC(C1Cl)Cl)C2(C3(Cl)Cl)Cl)Cl)Cl)Cl	4.28	1	3.723
O=C(N(c1ccccc1)C)C	-0.052	3	1.339
c1ccc2cc(c(cc2(c1))C)C	2.71	4	3.028
Oc1cc(ccc1Cl)Cl	1.214	5	1.634
Oc1c(cc(c(c1Cl)Cl)Cl)Cl	2.006	5	2.269
O(c1ccc(cc1)Cl)c2ccc(cc2Cl)Cl	3.79	5	3.66
Oc1cccc(c1)Br	1.017	3	1.358
Oc1cccc(N)c1	1.102	3	0.983
Oc1cc(cc(c1)Cl)Cl	1.916	5	1.57
OCC(O)c1ccccc1Cl	0.245	3	0.779
Oc1ccc(c(c1)C)Cl	1.016	4	1.093
O=C2c4ccccc4(C(=O)c3c(N)c(Oc1ccc(cc1)Br)cc(O)c23)	1.993	1	1.308
O(c1ccc(cc1Cl)Cl)c2cc(c(cc2Cl)Cl)Cl	4.21	5	3.958
O(c1ccc(c(c1)Cl)Cl)c2cc(c(cc2Cl)Cl)Cl	4.08	5	4.104
c1cc(c(cc1Cl)c2c(cc(cc2Cl)Cl)Cl)Cl	4.58	5	4.792
O(CC)CC	0.475	1	0.273
O=C(O)c1cccc(c1(C(=O)O))[N+](=O)[O-]	0.376	2	0.622
c1ccc(cc1)c3cccc2ccccc23	3.51	3	2.845
O=C(NC)CSP(OC)(OC)=S	0.156	1	0.323
O=C(OC)c2ccccc2(C(=O)c1ccccc1)	0.874	2	1.612
O(c1ccccc1)P(Oc2ccccc2)OCCCCCCCCCCCCC	1.547	2	2.696
O[Si](CCCCCC)(CCCCCC)CCCCCC	1.507	1	1.036
c1c(c(c(c(c1Cl)Cl)Cl)Cl)Cl	3.933	4	3.338
O=[N+]([O-])c1cc(cc(c1(O))Cl)Cl	1.369	2	1.719
O=[N+]([O-])c1ccc(cc1[N+](=O)[O-])C	-0.069	3	1.141
c1ccc(c(c1)NC)C	0.841	3	0.993
O=[N+]([O-])c1ccccc1CC	1.156	4	1.437
c1ccc2cc3cc(ccc3(cc2(c1)))C	2.41	4	3.205
O(c1ccc(cc1)Cl)c2cc(c(cc2Cl)Cl)Cl	4.11	5	3.973
O(c1ccc(c(c1)Cl)Cl)c2ccc(cc2Cl)Cl	4.24	5	3.977
c1cc(c(cc1Br)Br)Br	3.41	3	3.216
Oc1cc(ccc1Cl)C	0.559	4	1.168
n1c[nH]nc1N	-0.016	1	-0.037
O=C(OCCN(c2ccc(N=Nc1ccc(cc1Cl)[N+](=O)[O-])c(c2)NC(=O)CC)CCOC(=O)C)C	0.729	2	1.151
c1cc(ccc1NCC)C	0.428	3	1.129
N#Cc1ccc(C#N)cc1	0.163	3	0.804
CCCCCCCC(C)C(C)(C)C	3.34	2	3.019
O=C(Nc1ccc(OCC)cc1)C	0.977	2	1.137
NC(N)=S	-0.199	1	0.21
o2c1ccc(cc1c3c2cc(c(c3Cl)Cl)Cl)Cl	3.11	3	3.312
N#Cc1cccc(C#N)c1	0.398	3	0.451
c1c(cc(cc1Br)Br)Br	3.539	3	3.294
N1(C)CCCCC1	0.364	1	0.421
CCCCCCCCCCCCCCC	1.382	2	2.047
c1cc(c(c(c1Cl)Cl)Cl)Cl	3.657	4	3.289
Nc1c(cc(cc1Cl)Cl)Cl	2.078	5	2.312
O1c3cc(ccc3(Oc2c1cc(c(c2Cl)Cl)Cl))Cl	3.35	5	3.798
O(OC1(OOC(C)(C)C)(CC(C)CC(C)(C)C1))C(C)(C)C	4.024	1	1.242
C(Cl)(Cl)Cl	0.799	1	0.815
O=S(C)C	0.102	1	0.429
C(C(Cl)(Cl)Cl)(Cl)(Cl)Cl	2.115	1	1.678
O=CN(C)C	-0.107	1	0.133
c1cc(cc(c1)C)NC	0.846	3	0.914
c1cc(ccc1c2ccc(cc2Cl)Cl)Cl	4.33	5	4.148
Oc1c(cc(c(c1Cc2c(O)c(cc(c2Cl)Cl)Cl)Cl)Cl)Cl	2.123	2	3.324
CC(Cl)(Cl)Cl	0.475	1	0.834
N#CCCN(c2ccc(N=Nc1c(cc(cc1Cl)[N+](=O)[O-])Cl)cc2)CCC#N	1.578	2	1.437
O=C(O)c1ccc(c2c1c(ccc2Cl)C(=O)O)Cl	-0.196	3	1.513
Oc1c(cc(cc1C(C)(C)C)C(C)(C)C)C(C)(C)C	4.182	5	3.883
c1ccc(cc1)Nc2ccc(cc2)Nc3ccccc3	3.133	3	2.313
o2c1cc(ccc1c3cccc(c23)Cl)Cl	3.01	3	2.997
C(Cl)Br	0.454	1	0.895
C(Cl)Cl	1.066	1	0.449
C(Br)(Br)Br	1.219	1	0.776
C=C(Cl)Cl	0.88	1	0.708
OC(C)(C)C	0.366	1	0.333
O=C(O)C(C)(Cl)Cl	0.664	1	0.505
O=C(O)C(Cl)(Cl)Cl	0.025	1	0.775
FC(C(F)(Cl)Cl)(Cl)Cl	1.901	1	1.688
FC(F)(C(F)(Cl)Cl)Cl	1.623	1	1.257
C(C=C(C)C)=C(C)C	2.486	1	2.32
C1=CC(C2C1C3(C(=C(C2(C3(Cl)Cl)Cl)Cl)Cl)Cl)Cl	3.963	1	3.816
c1ccc(cc1)C(c2ccccc2)(c3ccccc3)Cl	2.623	2	3.273
O[Sn](c1ccccc1)(c2ccccc2)c3ccccc3	3.494	1	2.968
O=C(O)C(O)(c1ccccc1)c2ccccc2	-0.222	3	1.378
c1ccc3c(c1)cc2ccccc2c3C	2.72	4	2.946
c1ccc(c(c1)NNc2ccccc2Cl)Cl	3.697	2	2.18
O=P(OCC)(OCC)OCC	-0.095	2	0.301
O=P(OCC(CC)CCCC)(OCC(CC)CCCC)OCC(CC)CCCC	1.014	1	1.958
O=P(OCCOCCCC)(OCCOCCCC)OCCOCCCC	0.582	1	0.955
O=C1C=C(C)CC(C)(C)C1	0.39	1	2.173
C=CC(=C)C	1.133	1	1.342
CC(CCl)Cl	0.565	1	0.756
C(C(Cl)Cl)Cl	0.533	1	0.879
C(=C(Cl)Cl)Cl	1.114	1	0.891
C(C(Br)Br)(Br)Br	0.77	1	1.19
C(C(Cl)Cl)(Cl)Cl	1.03	1	1.208
O=[N+]([O-])C(C)C	0.321	1	0.178
C=C2C1CCC(C1)C2(C)C	2.97	1	2.653
Oc1c(cc(cc1Br)C(c2cc(c(O)c(c2)Br)Br)(C)C)Br	2.479	3	2.577
Oc1ccc(cc1)C(c2ccc(O)cc2)(C)C	1.389	4	1.763
O(OC(c1ccccc1)(C)C)C(c2ccccc2)(C)C	2.881	2	2.81
O=S(=O)(O)c2cc(N)ccc2(C=Cc1ccc(N)cc1S(=O)(=O)O)	0.28	2	0.585
O=S(=O)(O)c2c(N)ccc1ccccc12	0.278	2	0.825
O=C2c1ccccc1c4cccc3cccc2c34	2.142	2	2.388
O=C2c3ccccc3(C(=O)c1c2(cccc1Cl))	2.421	2	2.216
O=C1c3ccccc3(C(=O)c2c(N)cccc12)	2.075	2	1.935
O=S(=O)(O)c1cc(c2cccc(O)c2(c1(N)))S(=O)(=O)O	0.9	2	0.204
c1cc(cc2cc(c(cc12)C)C)C	3	4	3.25
c1ccc3c(c1)ccc2c3(cccc2C)	3.18	4	2.954
c2cc1cccc3c1c(c2)CC3	2.963	3	2.7
o2c1cc(ccc1c3c2cc(c(c3Cl)Cl)Cl)Cl	3.41	3	3.203
O=C1N(C(=O)N(C(=O)N1CCO)CCO)CCO	-0.296	1	0.154
O=C1c3ccccc3(C(=O)c2cc(ccc12)CC)	2.207	3	2.004
O=S(=O)(O)c2ccc(N)c1ccccc12	0.78	2	0.615
O=S(=O)(O)c2ccc(O)c1ccccc12	1.11	2	0.575
c1ccc3c(c1)ccc2ccccc23	3.312	2	3.026
O=NN(c1ccccc1)c2ccccc2	1.482	2	2.005
c1ccc3c(c1)c2ccccc2C3	2.813	2	2.988
c1ccc3c(c1)[nH]c2ccccc23	2.128	2	1.895
O=C(O)Cc2cccc1ccccc12	0.107	2	0.886
O=S(=O)(O)c1cc(O)c2ccc(N)cc2(c1)	-0.159	3	0.444
C=CCCCCCCCC	3.22	1	3.15
Oc1c(cccc1Cl)Cl	1.26	5	1.434
C(C(=C(Cl)Cl)Cl)(=C(Cl)Cl)Cl	3.809	1	1.913
c1(c(c(c(c(c1Br)Br)Br)Br)Br)C	2.459	2	3.706
C1(C(C(C(C(C1Br)Br)Br)Br)Br)Cl	2.449	1	2.982
Oc1c(c(c(c(c1Cl)Cl)Cl)Cl)Cl	2.666	4	2.582
O=S(=O)(N)c1ccccc1C	0.156	2	0.783
O=[N+]([O-])c1ccccc1C	1.344	5	1.118
O=[N+]([O-])c1ccccc1Cl	1.714	5	1.7
O=[N+]([O-])c1ccccc1(N)	0.69	4	0.915
O=[N+]([O-])c1ccccc1(O)	0.999	4	0.927
O=C(O)C1CC=CCC1(C(=O)O)	-0.199	1	-0.052
O=[N+]([O-])c1cc(ccc1(N))Cl	1.074	5	1.552
NCc1ccccc1C	0.475	3	0.574
O=S(=O)(O)c1cc(O)c2c(N)cc(cc2(c1))S(=O)(=O)O	0.46	2	0.146
c1ccc(cc1)Nc3cccc2ccccc23	3.316	3	2.464
Nc1ccccc1c2ccccc2	1.47	3	2.235
O=S(=O)(O)c1cc(O)c2cc(N)ccc2(c1)	0.159	3	0.099
N#Cc1ccccc1(C#N)	0.401	3	0.716
c1ccc2ccccc2(c1)	2.36	2	2.189
n1cccc2ccccc12	0.396	2	1.258
O=[N+]([O-])c1ccccc1(OC)	0.486	3	0.841
c1ccc2cc(ccc2(c1))C	3.11	4	2.425
c1ccc(cc1)N(CC)CC	2.065	3	0.714
Nc1ccc(cc1Cl)c2ccc(N)c(c2)Cl	2.289	3	2.23
O=C(Nc1ccc(cc1C)c2ccc(NC(=O)CC(=O)C)c(c2)C)CC(=O)C	-0.247	2	0.967
FC(F)(F)C(O)C(F)(F)F	0.244	1	0.272
Oc1ccc(cc1)c2ccccc2	1.677	3	1.398
O=C(O)c1cc2ccccc2(cc1(O))	0.318	3	0.569
O=C(Nc1ccccc1)c2cc3ccccc3(cc2(O))	0.698	2	1.52
c1ccc3c(c1)Nc2ccccc2S3	2.671	2	1.665
c1cc(ccc1c2ccc(cc2)Br)Br	3.995	3	3.132
C1=CC(C)CC(C)(C)C1	2.87	1	2.821
O=[N+]([O-])c1ccc2[nH]cnc2(c1)	0.232	1	0.488
n1csc2ccccc12	0.708	1	0.824
c1ccc(c(c1)C)Cl	1.905	4	2.173
c1ccc(c(c1)Cl)Cl	2.5	4	2.429
Nc1ccccc1Cl	0.913	4	0.731
Oc1ccccc1Br	1.514	3	1.125
Oc1ccccc1Cl	1.061	5	1.003
c1cc(c(cc1C)C)C	2.256	3	2.181
Nc1ccc(c(c1)C)C	0.645	3	0.739
Nc1ccc(cc1C)Cl	1.205	4	1.068
Nc1ccc(c(c1)Cl)Cl	1.148	5	1.426
Oc1ccc(c(c1)Cl)Cl	1.811	5	1.637
Nc1cc(ccc1C)C	0.487	3	0.966
Nc1ccc(c(N)c1)C	1.199	3	0.56
Nc1cc(ccc1Cl)Cl	1.287	5	1.415
c1c(c(cc(c1Cl)Cl)Cl)Cl	3.705	4	3.465
Oc1cc(c(cc1Cl)Cl)Cl	2.455	5	1.886
O=P(OC(=CCl)c1cc(c(cc1Cl)Cl)Cl)(OC)OC	1.65	2	3.534
C(C(CCl)Cl)Cl	1.022	1	1
ON=C(C)CC	0.179	1	0.556
Oc1cc(c(cc1C(C)(C)C)Sc2cc(c(O)cc2C)C(C)(C)C)C	0.818	2	3.001
O=[N+]([O-])c1ccc(c(c1)S(=O)(=O)O)Cl	0.48	2	1.304
Oc1ccc(cc1C(C)(C)C)C(C)(C)C	2.511	4	2.915
O=[N+]([O-])c1cc(OC)ccc1(N)	0.724	3	0.8
Oc1ccc(cc1Cc2cc(ccc2(O))Cl)Cl	2.097	3	1.665
FC(F)(F)c1ccccc1	1.685	3	2.141
O=S(=O)(N)c1ccccc1	0.356	2	0.331
FC(F)(F)c1cccc(c1)Cl	2.32	3	2.604
O=[N+]([O-])c1cccc(c1)S(=O)(=O)O	0.7	2	0.396
Oc1ccc(cc1)C(C)(C)C	1.753	5	1.573
O=C(O)c1ccc(cc1)C(C)(C)C	0.341	3	0.798
C=C(c1ccccc1)C	1.972	3	1.88
O=[N+]([O-])c1ccccc1	0.641	5	0.965
O=[N+]([O-])c1cccc(c1)C	0.95	4	0.93
O=[N+]([O-])c1cccc(N)c1	0.533	4	0.789
O=[N+]([O-])c1ccc(c(c1)Cl)Cl	1.917	5	1.839
Oc1ccc(cc1)C(C)CC	1.387	4	1.449
O=[N+]([O-])c1ccc(cc1)C	0.913	4	0.849
c1cc(c(c(c1Br)Br)Br)Br	3.18	2	3.312
OC(C(Oc1ccc(cc1)c2ccccc2)n3ncnc3)C(C)(C)C	2.307	2	2.314
N#CC(OC(=O)C1C(C)(C)C1(C)(C))c3cccc(Oc2ccccc2)c3	3.041	3	3.039
O=C5OC2CC(OC1(OCC(C)CC1)C2)CC=C(C)C(OC4OC(C)C(OC3OC(C)C(O)C(OC)C3)C(OC)C4)C(C=CC=C6COC7C(O)C(=CC5C67(O))C)C	1.839	1	1.022
O=C(O)c1nc(c(c(N)c1Cl)Cl)Cl	-1.7	1	1.149
N(=C(N)N)CCCCCCCCCCCC	1.204	1	0.589
O=S(=O)(CC)CCSP(OCC)(OCC)=S	0.341	1	1.1
O=S(CC)CCSP(OCC)(OCC)=S	0	1	1.489
O=C(OCC)C(c1ccccc1)SP(OC)(OC)=S	1.9	2	1.722
O=[N+]([O-])c1ccc(cc1)[N+](=O)[O-]	-0.397	5	0.943
N#CC(OC(=O)C1C(C=CC(=O)OC(C(F)(F)F)C(F)(F)F)C1(C)(C))c3cccc(Oc2ccccc2)c3	2.731	3	2.851
O(c1ccccc1)P(Oc2ccccc2)Oc3ccccc3	2.394	2	2.095
O=C(OC(C)C)Nc1cccc(c1)Cl	2.158	2	1.596
n1c(nc(nc1NCC)SC)NCC	0.31	1	1.364
N(CCCC)(CCCC)CCCC	1.199	1	0.883
N#CC(OC(=O)C(Nc1ccc(cc1Cl)C(F)(F)F)C(C)C)c3cccc(Oc2ccccc2)c3	2.301	2	2.793
O1CCN(CC1)CC(C)C	0.205	1	0.666
Oc1ccc(cc1)CCCCCCCCC	2.546	4	2.286
O=C2c1ccccc1SC(O)=C2C6c3ccccc3CC(c4ccc(cc4)c5ccc(cc5)Br)C6	4.602	1	1.45
O=Cc1ccc(cc1)Cl	0.32	2	1.581
CCCCCCCCCCSSCCCCCCCCCC	1.153	1	0.456
O=C(OCC#C)C(Oc2ccc(Oc1ncc(cc1(F))Cl)cc2)C	1.531	2	1.319
Oc1ccc(cc1C)C	1.18	4	0.937
c1cc(ccc1Cl)Cl	2.67	4	2.467
Nc1ccc(cc1)Cl	0.599	4	0.79
O[Sn](CCCC)(CCCC)CCCC	3.92	1	2.815
O=C([O-])CNCP(=O)(O)O	-0.301	1	-0.264
OC(Cn1ncnc1)(CCc2ccc(cc2)Cl)C(C)(C)C	1.996	2	1.942
c1cc(cc(c1)Br)Br	2.778	3	2.328
Oc1cccc(c1)C	1.03	4	0.882
Nc1cccc(c1)Cl	0.31	5	0.928
O1C(OC(OC(OC1C)C)C)C	1.041	1	1.685
Oc1ccccc1	0.551	3	1.163
C(#CC)c1nc(nc(c1)C)Nc2ccccc2	2.447	1	1.982
O=C(NCCNC(=O)CCCCCCCCCCCCCCCCC)CCCCCCCCCCCCCCCCC	0.319	1	1.282
O1CCNCC1	-0.021	1	0.033
O=C(OCCON=C(C)C)C(Oc3ccc(Oc1nc2ccc(cc2(nc1))Cl)cc3)C	2.766	2	1.82
FC(F)C(F)(F)OCC(c1ccc(cc1Cl)Cl)Cn2ncnc2	1.553	2	2.219
O=C(NN(C(=O)c1cc(cc(c1)C)C)C(C)(C)C)c2ccc(cc2)CC	1.845	2	1.467
O=C(O)C2CC2(C(=O)Nc1ccc(cc1Cl)Cl)	-0.398	2	1.753
O=C(O)c2cc(cnc2(C1=NC(=O)C(N1)(C)C(C)C))COC	-1	1	0.873
N#CC(c1ccccc1)(Cn2ncnc2)CCc3ccc(cc3)Cl	2.204	2	2.441
O=S1OCC2C(CO1)C3(C(=C(C2(C3(Cl)Cl)Cl)Cl)Cl)Cl	3.44	1	2.936
O=P(Oc1ccccc1)(Oc2ccccc2)Oc3ccccc3	2.476	2	2.388
O(c1c(c(c(c(c1Br)Br)Br)Br)Br)c2c(c(c(c(c2Br)Br)Br)Br)Br	1.199	1	3.801
O=C(NC(=O)c1c(F)cccc1(F))Nc2ccc(OC(F)(F)C(F)OC(F)(F)F)c(c2)Cl	3.32	2	2.251
O=[N+]([O-])c1c(c(cc(c1Cl)Cl)Cl)Cl	3.255	5	2.397
O=C(OC)C(=COC)c1ccccc1COc2nc(ccc2)C(F)(F)F	2.462	1	1.974
O1CC(OC12(CCC(CC2)C(C)(C)C))CN(CC)CCC	1.898	1	2.296
c1ccc2c(c1)cccc2(NCC)	2.371	3	1.492
Oc1c(cc(cc1Br)Br)Br	2.71	3	2.315
O=C1C=CC(=NN1c2ccccc2)OP(OCC)(OCC)=S	0.868	1	1.955
O=C(NCc1ccc(cc1)C(C)(C)C)c2c(c(nn2C)CC)Cl	1.13	1	1.675
n1cnn(c1)CC2(OCC(O2)C)c4ccc(Oc3ccc(cc3)Cl)cc4Cl	2.505	2	2.168
N#Cc1c(cccc1Cl)Cl	2	3	1.525
OC(c1ccccc1)c2ccc(cc2)Cl	1.843	4	1.993
O=C(OCC1OCCC1)C(Oc4ccc(Oc2nc3ccc(cc3(nc2))Cl)cc4)C	2.531	2	2.082
N#Cc1nn(c(N)c1S(=O)C(F)(F)F)c2c(cc(cc2Cl)C(F)(F)F)Cl	2.507	1	1.691
N#Cc2nc(c(c1ccc(cc1)C)n2S(=O)(=O)N(C)C)Cl	2.456	1	1.385
O=C(ON=C2C=CC(=NOC(=O)c1ccccc1)C=C2)c3ccccc3	0.433	2	2.055
C(N1CCCCC1)(=S)SSSSC(N2CCCCC2)=S	1.12	1	1.455
n2c1ccccc1sc2SSC4=NC3CCCCC3S4	1.15	1	2.103
n1cnc3ccccc3(c1OCCc2ccc(cc2)C(C)(C)C)	2.844	2	2.86
O=[N+]([O-])c1ccc(c(c1)[N+](=O)[O-])C	0.83	4	0.71
N(C(NC1CCCCC1)=S)C2CCCCC2	0.651	1	0.935
n1c(nc(cc1C)C2CC2)Nc3ccccc3	2.594	1	1.824
O=C(OCC)CC(C(=O)OCC)SP(OC)(OC)=S	1.002	1	0.713
N#Cc2ccc(Oc1ccc(OC(C(=O)OCCCC)C)cc1)c(F)c2	0.875	2	2.663
O=C(OCC(OC(=O)CCCCCCCC=CCCCCCCCC)COC(=O)CCCCCCCC=CCCCCCCCC)CCCCCCCC=CCCCCCCCC	2.537	1	1.156
n1c(nc(nc1NCC)Cl)NCC	1.108	1	0.467
Fc3ccc(Oc2ccnc1cc(cc(c12)Cl)Cl)cc3	3.702	2	2.67
OC3(Cn1ncnc1)(C(Cc2ccc(cc2)Cl)CCC3(C)(C))	2.111	2	2.052
O=C(Nc1ccc(O)c(c1Cl)Cl)C2(C)(CCCCC2)	2.199	1	1.079
O=C(OCC)C(Cc1cc(c(F)cc1Cl)N2N=C(N(C2(=O))C(F)F)C)Cl	2.246	1	1.88
O=C(OCC)COc1cc(c(F)cc1Cl)c2nn(c(OC(F)F)c2Cl)C	0.38	1	2.078
N#Cc1c[nH]cc1c3cccc2OC(F)(F)Oc23	2.563	1	1.619
O=C4OC(c2ccc(Oc1ccccc1)cc2)(C(=O)N4(Nc3ccccc3))C	3.477	2	2.695
O=C(OCC)C1CC(=O)C(C(=O)C1)=C(O)C2CC2	0.778	1	1.407
O=P(OCC)(OCC)SCc1ccccc1	1.514	2	1.96
O=C1c2ccccc2(C(=O)N1SC(Cl)(Cl)Cl)	1.748	2	1.727
O([Sn](CC(c1ccccc1)(C)C)(CC(c2ccccc2)(C)C)CC(c3ccccc3)(C)C)[Sn](CC(c4ccccc4)(C)C)(CC(c5ccccc5)(C)C)CC(c6ccccc6)(C)C	2.863	1	4.22
O=C1N(C(=O)C3C1C2(C=CC3(CC2)C(C)C)(C))CC(CC)CCCC	3.158	1	2.176
O=C(OC(C)(C)C)c1ccc(cc1)CON=Cc3c(nn(c3(Oc2ccccc2))C)C	3.204	1	2.294
Oc1ccc(cc1)C(=C)CC(c2ccc(O)cc2)(C)C	1.591	3	2.016
C2(=C(C3(C1CCC4C(CCC1C2(C3(Cl)Cl)Cl)C5(C(=C(C4(C5(Cl)Cl)Cl)Cl)Cl)Cl)Cl)Cl)Cl	2.033	1	4.479
O=C2c4cc(F)ccc4(N=C(n1ncnc1)N2c3ccc(cc3Cl)Cl)	1.94	1	1.992
O=C(Oc1cccc(c1)NC(=O)OCC)Nc2ccccc2	2.196	2	2.345
O=C(Oc1cccc(c1)NC(=O)OC)Nc2cccc(c2)C	2.217	2	1.67
C(N(C)C)(=S)SSC(N(C)C)=S	0.537	1	0.886
O=C(Nc1ccc(F)cc1)c3nc(Oc2cccc(c2)C(F)(F)F)ccc3	2.763	2	2.553
O=C(OC(C)C)NC(C(=O)NC(c1ccc(cc1)C)C)C(C)C	1	2	1.354
O=C(c1cnoc1C2CC2)c3ccc(cc3S(=O)(=O)C)C(F)(F)F	1.041	1	1.215
O=C(OC)C(=NOC)c1ccccc1CON=C(c2cccc(c2)C(F)(F)F)C	2.634	2	2.494
O=C(N(c1ccc(F)cc1)C(C)C)COc2nnc(C(F)(F)F)s2	1.854	1	2.065
O=C(OCC)C(=Cc1cc(ccc1Cl)N2C(=O)C3=C(C2(=O))CCCC3)Cl	1.38	2	0.928
O=C(OC)C(=NOC)c1ccccc1COc2ccccc2C	2.342	2	1.763
O=S(=O)(Nc1c(F)cccc1(F))c2nc3c(F)cnc(OC)n3(n2)	0.176	1	1.264
O=C(O)C2C1OC(CC1)C2(C(=O)O)	-0.398	1	0.067
CCCC[Sn](CCCC)(CCCC)Cl	3.296	1	3.509
O=C1OC3(C(OC(=O)C(C)(C)CC)=C1c2cc(cc(c2)Cl)Cl)(CCCCC3)	0.146	2	2.672
n1cscc1c2nc3ccccc3([nH]2)	1.985	1	1.393
O=C(NC)C(=NOC)c1ccccc1COc2cc(ccc2C)C	1.681	2	2.044
O=C(O)c1nc(cc(N)c1Cl)Cl	2	1	-0.545
O=C1CCCCC1C2=CCCCC2	0.59	1	2.097
O=C2C(=Cc1ccccc1)C3CCC2(C)C3(C)(C)	2.44	2	2.078
OCc1c(cccc1Cl)Cl	0.392	4	1.297
O=C(N(CC)CC)C(Oc1cccc2ccccc12)C	1.991	2	1.985
C[N+]1(C)(CCCCC1)	0.301	1	0.464
Fc1cccc(F)c1C3=NC(c2ccc(cc2(OCC))C(C)(C)C)CO3	3.462	2	2.655
O=C(NC(C(=O)CCl)(C)CC)c1cc(c(c(c1)Cl)C)Cl	2.061	1	2.108
O=C(Oc2cccc1c2(OC(C)(C)C1))NC	1.079	2	1.302
O=[N+]([O-])c1cc(cc(c1N(CCC)CCC)[N+](=O)[O-])C(F)(F)F	3.513	2	3.057
O=C(N(c1c(cccc1CC)CC)COC)CCl	1.121	2	1.181
O=S(=O)(O)c5cc(ccc5(C=Cc1ccc(cc1S(=O)(=O)O)Nc2nc(nc(n2)N3CCOCC3)Nc4ccccc4))Nc6nc(nc(n6)N7CCOCC7)Nc8ccccc8	0.96	1	0.779
O=C(NN(C(=O)c1cc(cc(c1)C)C)C(C)(C)C)c2cccc(OC)c2C	1.041	2	2.208
N(C)(C)C1CSSC1	1.734	1	0.333
O(C)C(C)(C)C	0.18	1	0.373
O(c1cc(c(c(c1(OC))Cl)Cl)Cl)C	3.5	5	3.599
N#Cc1cc(c(O)c(c1)I)I	1.462	2	0.945
N#Cc1cc(c(O)c(c1)Br)Br	0.835	2	1.576
O=C(O)c1nc(ccc1Cl)Cl	0	2	0.441
O=S(=O)(O)OCCS(=O)(=O)c4ccc(N=Nc1c(O)c3c(cc1S(=O)(=O)O)cc(c(N=Nc2ccc(cc2)S(=O)(=O)CCOS(=O)(=O)O)c3(N))S(=O)(=O)O)cc4	0.541	2	0.636
O=C(OC)N(C(=O)N2N=C3c1ccc(cc1CC3(OC2)(C(=O)OC))Cl)c4ccc(OC(F)(F)F)cc4	2.716	1	2.25
O1c3cc(c(cc3(Oc2cc(c(cc12)Cl)Cl))Cl)Cl	4.577	5	3.542
O=C(OC)N(OC)c1ccccc1COc2nn(cc2)c3ccc(cc3)Cl	2.849	1	2.059
O=C(NCC=C)c1c(c(C)sc1[Si](C)(C)C)C	1.991	1	1.518
O=C(OC)Nc2nc1ccccc1n2(C(=O)NCCCC)	1.431	1	1.495
OC(Cc1ccccc1Cl)(CN2N=CNC2=S)C3(CC3)Cl	1.274	1	1.917
O=C(NC(=NOCC1CC1)c2c(F)c(F)ccc2C(F)(F)F)Cc3ccccc3	2.723	1	2.483
OCc1ccc(c(c1)Cl)Cl	0.468	4	1.365
c1ccc2c(c1)c(ccc2Cl)Cl	3.748	3	3.61
O=C(OC)c1c(c(c(C(=O)OC)c(c1Cl)Cl)Cl)Cl	3.411	2	1.588
O=[N+]([O-])c1cc(cc(c1N(CC)CCCC)[N+](=O)[O-])C(F)(F)F	3.196	2	3.258
O=[N+]([O-])c1c(cc(cc1Cl)Cl)Cl	2.718	5	2.246
n1oc(cc1OP(OCC)(OCC)=S)c2ccccc2	2.863	1	2.074
O=C1c2cc(ccc2(N=C(OCCC)N1CCC))I	2.914	1	1.435
N#Cc1c(c(C#N)c(c(c1Cl)Cl)Cl)Cl	1.251	3	3.751
O=[N+]([O-])c1cc(cc(c1N(CCC)CCC)[N+](=O)[O-])S(=O)(=O)N	1.88	2	2.352
n1c(nc(nc1NC(C)C)Cl)NCC	0.557	1	0.873
O=C(N(c1ccccc1)C(C)C)CCl	1.568	2	1.708
O=C(O)C2=NN(C(=O)C2(N=Nc1ccc(cc1)S(=O)(=O)O))c3ccc(cc3)S(=O)(=O)O	-0.03	1	0.631
O=C1OC(=NN1c2cc(OC(C)C)c(cc2Cl)Cl)C(C)(C)C	1.892	1	2.442
O=C(N(CC(C)C)CC(C)C)SCC	2.613	1	1.335
c1ccc2cc(ccc2(c1))C(C)C	4.111	4	3.043
O=C(Oc1cc(c(c(c1)C)SC)C)NC	1.875	2	1.015
c1cc(ccc1c2ccc(cc2)Cl)Cl	3.58	5	3.184
O(c1cc(c(cc1Cl)Br)Cl)P(OC)(OC)=S	0.65	2	3.477
O=C(c1cnn(c1(O))C)c3ccc(c(C2=NOCC2)c3C)S(=O)(=O)C	-0.523	1	0.991
O=C(Nc1cccc(c1)C(F)(F)F)N(C)C	1.606	2	1.548
O=C(c1c(OC)c(OC)c(OC)cc1C)c2c(OC)ccc(c2C)Br	2.724	2	2.071
O=C(N1CCCCCC1)SCC	1.857	1	1.541
O=P(Oc1ccc(c(c1)C)SC)(OCC)NC(C)C	2.041	2	1.831
O=C(Oc1cccc(N=CN(C)C)c1)NC	0	2	1.327
n3c5ccc1ccccc1c5(cc4ccc2ccccc2c34)	2.029	2	2.876
O=C(N(C(C)C)C(C)C)SCC(=C(Cl)Cl)Cl	3.146	1	1.261
O=C2Oc1cc(ccc1N2CSP(OCC)(OCC)=S)Cl	2.255	1	1.772
O=C(Oc1nc(nc(c1C)C)N(C)C)N(C)C	1.38	1	0.572
O=S(OCC#C)OC2CCCCC2(Oc1ccc(cc1)C(C)(C)C)	4.145	2	2.309
O=C(ON=C(C(=O)N(C)C)SC)NC	0.301	1	1.112
O=C(N(c1c(cccc1CC)CC)COCCCC)CCl	0.38	2	1.658
OC1(C)(CC2CCC1(C)C2(C)(C))	1.477	1	1.437
c1cc(cc(c1c2ccc(cc2Cl)Cl)Cl)Cl	4.39	5	4.56
C1(=C(C2(C(CC1(C2(Cl)Cl)Cl)Cl)Cl)Cl)Cl	4.049	1	3.782
O=C(OCCC)NCCCN(C)C	1.732	1	1.033
Oc1cc(c(cc1(OC))Cl)Cl	1.922	4	2.114
N=C(c1ccc(cc1)N(C)C)c2ccc(cc2)N(C)C	1.072	2	2.07
O=C1c2ccccc2(NS(=O)(=O)N1C(C)C)	1.322	1	1.398
O=S(=O)(O)c1ccccc1CCCCCCCCCCCC	2.017	2	0.824
Oc1c(OC)c(c(c(c1Cl)Cl)Cl)Cl	2.04	4	2.835
n1c(nsc1OCC)C(Cl)(Cl)Cl	2.217	1	1.413
O=P(OC(C)C)(OC(C)C)SCc1ccccc1	0.996	2	1.384
n1c3ccccc3(cc2ccccc12)	2.4	2	1.599
O=S(=O)(Oc1ccc2OC(OCC)C(c2(c1))(C)C)C	2.158	2	1.885
O(c1ccc(N)cc1)c2c(cc(cc2Cl)Cl)Cl	1.954	3	2.728
O=C1C=CSN1CCCCCCCC	2.217	1	1.28
O=CNC(N1CCN(CC1)C(NC=O)C(Cl)(Cl)Cl)C(Cl)(Cl)Cl	0	1	1.661
Oc1c(OC)cc(c(c1Cl)Cl)Cl	2.17	5	2.336
O=C(OCCO)CCCCCCCCCCCCCCCCCCCCCCCCCCC	1.271	1	2.441
O=C1C(=C(C=NN1c2cccc(c2)C(F)(F)F)NC)Cl	1.447	1	2.35
O=C(N(CC)CC)SCc1ccc(cc1)Cl	2.267	2	2.759
O=C1OC3(C(OC(=O)CC(C)(C)C)=C1c2c(cc(cc2C)C)C)(CCCC3)	2.736	2	1.537
C1(=C(C2(C(=C(C1(C2)Cl)Cl)Cl)Cl)Cl)Cl	3.806	1	3.353
CCCCCCCCCCCCCCCCCCS	-0.038	1	1.584
n1c(OP(OCC)(OCC)=S)c(cc(c1Cl)Cl)Cl	3.006	1	2.827
O=[N+]([O-])c1ccc(OP(OC)(OC)=S)cc1	1.85	3	1.62
O(CC)P(OCC)(=S)SCSCC	2.684	1	1.975
O(CC)P(OCC)(=S)SCCSCC	2.62	1	1.377
O(CC)P(OCC)(=S)S	0.199	1	0.529
O=C(NP(=O)(OC)SC)C	-1.523	1	-0.149
O=P(O)(O)OCC(Cl)(Cl)Cl	0.078	1	0.022
O=C1NC(=C(C(=O)N1C(C)CC)Br)C	0.69	1	1.215
FC(F)(F)c1ccc(c(c1)Cl)Cl	3.176	3	3.146
OCC(CO)(CBr)CBr	0.165	1	0.662
N(=CN(C=Nc1ccc(cc1C)C)C)c2ccc(cc2C)C	3.264	2	1.437
n1c(OP(OCC)(OCC)=S)cc(nc1C(C)C)C	1.75	1	1.528
O=C(OC)NS(=O)(=O)c1ccc(N)cc1	-0.125	1	1.044
N#CC2=C(C#N)SC=1C(=O)c3ccccc3(C(=O)C=1S2)	1.431	1	2.114
O=[N+]([O-])c1cc(cc(c1(NC(C)CC))[N+](=O)[O-])C(C)(C)C	3.29	2	2.752
C1=CC2(C(=C(C1(C2(Cl)Cl)Cl)Cl)Cl)Cl	3.806	1	3.275
O=C(NC)N(c1nnc(C(C)(C)C)s1)C	0.415	1	1.436
O=C(N(c1c(cccc1CC)C)COCC)CCl	1.301	2	1.125
O=C(Nc1ccc(NC(=O)C(F)(F)C(F)(F)C(F)(F)F)c(O)c1)C(Oc2ccc(cc2C(C)(C)CC)C(C)(C)CC)CC	0.489	2	2.292
c2c(c1cc(c(cc1Cl)Cl)Cl)c(cc(c2Cl)Cl)Cl	5.694	5	5.558
O=C5N(N=C(C)C5(N=Nc1ccc(cc1Cl)c4ccc(N=NC2C(=O)N(NC2(C))c3ccccc3)c(c4)Cl))c6ccccc6	0.598	1	1.376
O=C(NC(=O)c1c(F)cccc1(F))Nc2ccc(cc2)Cl	2.505	2	2.127
n1ccn(c1)CC(OCC=C)c2ccc(cc2Cl)Cl	1.806	2	2.039
O(c1c(cc(cc1Br)Br)Br)CC(C)(CBr)Br	4.361	2	2.544
Fc2c(ncnc2(Oc1ccccc1Cl))Oc4ccccc4(C(=NOC)C3=NOCCO3)	1.717	1	2.626
O=C(NC(C)C)N2C(=O)N(c1cc(cc(c1)Cl)Cl)C(=O)C2	1.845	2	1.565
c1ccc2c(c1)cc(c3ccccc23)CC	2.708	4	3.017
O=C(NCCc1ccc(OCC#C)c(OC)c1)C(OCC#C)c2ccc(cc2)Cl	1.681	2	2.328
O=S(c1ccc(OP(OC)(OC)=S)cc1C)C	0.135	2	1.527
O=S(=O)(c1ccc(OP(OC)(OC)=S)cc1C)C	0.476	2	0.789
O=C(Oc1ccccc1C(C)CC)NC	0.458	2	1.238
O2c1ccccc1COP2(OC)=S	1.387	2	1.976
Oc1c(cc(cc1C(C)(C)C)C(C)(C)C)n2nc3ccccc3(n2)	3.536	1	2.368
O=C1OC(=NN1c2cc(OCC#C)c(cc2Cl)Cl)C(C)(C)C	2.818	1	2.069
O=[N+]([O-])c1cc(c(c(c1(NC(CC)CC))[N+](=O)[O-])C)C	3.708	2	2.586
O=C(NCCCCCCCCCCCCCCCCCC)NCCCCCCCCCCCCCCCCCC	1.477	1	0.941
n1cnn(c1)[Sn](C2CCCCC2)(C3CCCCC3)C4CCCCC4	3.875	1	2.557
N#Cc1ccc(cc1)c2ccc(cc2)CCCCCC	3.647	2	2.039
O=S(=O)(Oc1nc(nc(c1CCCC)C)NCC)N(C)C	2.267	1	1.074
OCCOc1c(cc(cc1Br)C(c2cc(c(OCCO)c(c2)Br)Br)(C)C)Br	2.256	2	2.661
Nc2ccc(c1ccc(N)c(c1Cl)Cl)c(c2Cl)Cl	3.379	3	3.343
O=C(OC)c2cc(Oc1ccc(cc1Cl)Cl)ccc2[N+](=O)[O-]	3.176	2	2.698
O=[N+]([O-])c2ccc(Oc1ccc(cc1Cl)C(F)(F)F)cc2(OCC)	3.214	2	2.16
O=C(C(Oc1ccc(cc1)Cl)n2ncnc2)C(C)(C)C	1.806	2	1.502
c1ccc(cc1)c3cc(c2ccccc2)[n+](n3C)C	1.301	1	2.122
O=C1c4ccccc4(NC1=C2Nc3ccccc3(C2(=O)))	0.456	1	1.473
O=C(O)c1c(cccc1Cl)Cl	-0.222	3	0.527
O(c1c(ccc(c1Cl)Cl)Cl)C	2.526	5	2.977
N1C(C)CCCC1C	0.199	1	0.696
O=S(=O)(O)c7cccc6c7(cc(N=Nc1ccc(cc1C)Nc2nc(nc(n2)NCCO)Nc5ccc(N=Nc4cc3c(cccc3S(=O)(=O)O)c(c4)S(=O)(=O)O)c(c5)C)cc6S(=O)(=O)O)	0.498	1	0.973
O=C1N=C(N(C(=O)N1C2CCCCC2)C)N(C)C	0.845	1	1.247
O=C(O)c1ccc(c(c1)Cl)Cl	-0.169	3	0.897
O(c1ccccc1)c2ccc(cc2Cl)Cl	3.968	5	3.25
N#CC(OC(=O)C1C(C=C(Cl)Cl)C1(C)(C))c3cccc(Oc2ccccc2)c3	2.551	3	2.888
O(c1ccccc1)c2cc(c(cc2Cl)Cl)Cl	3.645	5	3.688
c1cc(c(c(c1)C)C)C	2.321	4	2.131
O=C(N(CCC)CCC)SCc1ccccc1	2.845	1	1.597
N#CC(OC(=O)C1C(C=C(Br)Br)C1(C)(C))c3cccc(Oc2ccccc2)c3	3.146	3	2.807
O=[N+]([O-])c1cc(c(O)c(c1)C)[N+](=O)[O-]	0.043	3	0.467
O(c1ccc(c(c1Cl)Cl)Cl)C	2.964	5	2.837
OCc1cc(cc(c1Cl)Cl)Cl	3.091	3	0.909
CCCCCCCCCCCCCCCC	1.654	2	1.304
OC(C(Oc1ccc(cc1)Cl)n2ncnc2)C(C)(C)C	1.322	2	1.711
O=C(Oc2cccc1c2(OC(C)(C)C1))N(C)SN(CCCC)CCCC	2.996	2	2.56
O=S1(=O)(C(=C(C)S(=O)(=O)CC1)C)	0.633	1	1.075
O=C(O)COc1nc(c(cc1Cl)Cl)Cl	-0.097	2	1.213
O(c1ccc(c(c1)C)SC)P(OC)(OC)=S	2.26	2	1.368
O=[N+]([O-])c1cccc(O)c1	1.4	4	0.817
O=C(Oc1cc(nnc1c2ccccc2)Cl)SCCCCCCCC	2.064	1	2.165
O1[Si](O[Si](O[Si](O[Si]1(C)C)(C)C)(C)C)(C)C	4.085	1	1.549
c1ccc2cc(ccc2(c1))SSc3ccc4ccccc4(c3)	0.385	2	2.913
n1c(OP(OC)(OC)=S)c(cc(c1Cl)Cl)Cl	3.255	1	2.536
O=[N+]([O-])c1ccc(OP(OCC)(OCC)=S)cc1	2.106	3	2.071
FC(F)(F)Oc1ccc(cc1)C(O)(c2cncnc2)C(C)C	1.545	1	1.715
c1ccc(cc1)C(c2ccc(cc2)N(C)C)=C3C=CC(C=C3)=[N+](C)C	1.859	2	1.977
O(c1c(cc(cc1Cl)C)Cl)P(OC)(OC)=S	2.826	3	2.463
Oc1cc(c(c(c1(OC))Cl)Cl)Cl	2.51	5	2.132
c1ccc(cc1)c2ccc(cc2)CC	2.824	3	3.003
O=C(O)C1CCC(C)CC1(C(=O)O)	-0.159	1	0.376
O=C(OCC(CC)CCCC)CC(C(=O)OCC(CC)CCCC)S(=O)(=O)O	0.461	1	1.624
O=C(OC)C(N(C(=O)COC)c1c(cccc1C)C)C	0.845	2	1.204
O=C(OC=1C(=O)c2ccccc2(C(=O)C=1CCCCCCCCCCCC))C	2.38	2	1.336
C1(C(C(C(C(C1Cl)Cl)Cl)Cl)Cl)Cl	2.563	1	2.783
O=C1NC(=C(C(=O)N1C(C)(C)C)Cl)C	0.778	1	0.72
n1c(nc(nc1NC(C)(C)C)Cl)NCC	0.845	1	1.169
O=C(ON=C(C)SC)N(C)SN(C(=O)ON=C(C)SC)C	0.799	1	0.966
OC(c1cncnc1)(c2ccc(cc2)Cl)c3ccccc3Cl	2.053	1	2.296
n1cnn(c1)CC2(OCC(O2)CCC)c3ccc(cc3Cl)Cl	2.064	2	1.98
O1C2C1C3CC2C4C3C5(C(=C(C4(C5(Cl)Cl)Cl)Cl)Cl)Cl	3.822	1	3.385
O=[N+]([O-])c1cccc(c1C)[N+](=O)[O-]	1.343	4	0.782
O=C(O)C1CCCCC1(C(=O)O)	-0.199	1	0.034
O=C2N(c1cccc(c1)C(F)(F)F)CC(CCl)C2Cl	2.465	2	1.622
O(c1cc(c(cc1Cl)Cl)Cl)C	2.775	5	2.917
c1ccc(cc1)C(c2cc(ccc2C)C)C	2.859	2	3.332
Nc1ccccc1	0.307	4	0.573
O=P(OC=C(Cl)Cl)(OC)OC	-0.199	1	0.406
O=C(Oc1cccc2ccccc12)NC	1.643	2	1.286
Nc1ccc(c(c1Cl)Cl)Cl	2	5	2.132
c1c(cc(c(c1Cl)Cl)Cl)Cl	3.121	4	3.633
Nc1cc(c(c(c1)Cl)Cl)Cl	2.36	5	1.992
O=C(Nc1ccccc1)C(N=Nc2ccc(cc2Cl)c4ccc(N=NC(C(=O)Nc3ccccc3)C(=O)C)c(c4)Cl)C(=O)C	0.619	2	0.475
c1c(c(cc(c1Br)Br)Br)Br	3.799	2	3.058
Nc1cc(c(cc1Cl)Cl)Cl	2.33	5	1.947
c1ccc(cc1)[Sn](c2ccccc2)(c3ccccc3)Cl	3.141	1	3.242
O=S(=O)(O)c6cc5ccc(O)c(N=Nc1ccc(cc1C)c4ccc(N=Nc3ccc(OS(=O)(=O)c2ccc(cc2)C)cc3)c(c4)C)c5c(c6)S(=O)(=O)O	1.851	2	0.935
O=C(NC(=O)c1ccccc1Cl)Nc2ccc(OC(F)(F)F)cc2	2.787	2	2.501
O=C(OC(C)C)C=C(C=CCC(C)CCCC(OC)(C)C)C	2.66	1	1.823
O=C(O)c1ccccc1	1	3	0.666
O=C(Nc1ccccc1)N(Cc2ccc(cc2)Cl)C3CCCC3	2.354	2	1.877
n1c(nc(nc1N)NC2CC2)N	0	1	0.49
N#CC(OC(=O)C(c1ccc(cc1)Cl)C(C)C)c3cccc(Oc2ccccc2)c3	3.174	3	3.051
n1cnn(c1)CC(c2ccc(cc2Cl)Cl)CCC	1.973	2	2.15
O=C(Nc1cccc(OC(C)C)c1)c2ccccc2C(F)(F)F	2	2	2.01
c1c(c(cc(c1Cl)Cl)Cl)C	3.681	4	2.909
O=C(OCC)C(Oc3ccc(Oc1nc2ccc(cc2(o1))Cl)cc3)C	0.69	1	2.322
O=C(O)C(C)Cc1ccc(cc1)C(C)(C)C	0.351	2	1.327
O=C1NC(=O)CC(C1)CC(O)C2C(=O)C(C)CC(C)C2	-0.038	1	1.105
N#CC(OC(=O)C1C(C(C(Br)(Br)Br)Br)C1(C)(C))c3cccc(Oc2ccccc2)c3	3.079	3	3.549
c1cc(ccc1CC(C)CN2CCCCC2)C(C)(C)C	2.204	2	3.266
FC(F)(F)c3ccc(C=CC(=NNC1=NCC(C)(C)CN1)C=Cc2ccc(cc2)C(F)(F)F)cc3	4.543	1	2.478
O1C(C)CN(CC1C)CC(C)Cc2ccc(cc2)C(C)(C)C	3.031	2	2.017
O=C(n1cncc1)N(CCOc2c(cc(cc2Cl)Cl)Cl)CCC	2.594	1	2.226
O=P(N(C)C)(N(C)C)N(C)C	-0.801	1	-0.276
N#CC(OC(=O)C1C(C=C(C(F)(F)F)Cl)C1(C)(C))c3cccc(Oc2ccccc2)c3	3.29	3	3.119
N#CC(OC(=O)C1C(C=C(Cl)Cl)C1(C)(C))c3ccc(F)c(Oc2ccccc2)c3	2.704	3	2.728
O=C2N(c1ccccc1)CSC(=NC(C)(C)C)N2C(C)C	2.707	1	2.063
O=C(O)COc1nc(F)c(c(N)c1Cl)Cl	1.793	2	0.885
O=C(O)C(Oc1ccc(cc1C)Cl)C	0.477	2	0.782
O=C(Nc1ccc(c(c1)Cl)Cl)CC	2.045	2	1.126
O=C(OC)C(N(C(=O)Cc1ccccc1)c2c(cccc2C)C)C	1.756	2	1.253
O=C(NS(=O)(=O)C)c2cc(Oc1ccc(cc1Cl)C(F)(F)F)ccc2[N+](=O)[O-]	0.778	2	2.834
c1cc(ccc1C(c2ccc(cc2)Cl)=C(Cl)Cl)Cl	4.51	2	4.025
O=C(OC)C(Oc2ccc(Oc1ncc(cc1Cl)C(F)(F)F)cc2)C	1.23	2	1.841
n1c(nc(nc1NC(C)C)SC)NC(C)C	1.929	1	1.496
O=S(=O)(N(c1ccc(cc1)C)SC(F)(Cl)Cl)N(C)C	1.869	1	1.812
O=C1c2ccccc2(C(=O)N1CSP(OC)(OC)=S)	0.548	2	1.776
O=C1C(=C(O)CC(C1)CC(C)SCC)C(=NOCC)CCC	0.93	1	1.115
O=[N+]([O-])c2ccc(Oc1ccccc1)c(c2(N))Cl	3.462	2	2.462
O=C(O)c1ccc(cc1)Cl	1	4	0.04
n1nc(nnc1c2ccccc2Cl)c3ccccc3Cl	2.394	1	2.599
O=S(=O)(NCCSP(OC(C)C)(OC(C)C)=S)c1ccccc1	2.944	1	1.201
O=C(OC)c1ccccc1S(=O)(=O)NC(=O)Nc2nc(nc(n2)C)OC	0	1	0.119
C(=S)=S	1.282	1	-0.165
FC(F)(Cl)Cl	0.877	1	0.887
O=C(O)C(C)(C)C	0.096	1	0.25
C=CC(CCl)Cl	0.604	1	1.343
N#Cc1ccc(O)cc1	0.91	3	0.827
OC(C(n1ncnc1)Cc2ccc(cc2)Cl)C(C)(C)C	1.643	2	1.681
C=1(C(=C(C(C=1Cl)(Cl)Cl)Cl)Cl)Cl	1.182	1	3.191
C2=CC3C1C=CC(C1)C3(C2)	2.412	1	2.992
O=P(SCCCC)(SCCCC)SCCCC	3.484	1	1.587
O=C(NC1CCCCC1)N3C(=O)SC(c2ccc(cc2)Cl)C3C	3.041	1	1.911
O=C(OCC)NCCOc2ccc(Oc1ccccc1)cc2	2.332	2	2.204
O[Si](c1ccccc1)(c2ccccc2)c3ccccc3	2.853	1	3.131
O=C(OC)c1c(ccs1)S(=O)(=O)NC(=O)Nc2nc(nc(n2)C)OC	-0.097	1	0.087
O=C(OCc1c(F)c(F)c(c(F)c1(F))C)C2C(C=C(C(F)(F)F)Cl)C2(C)(C)	3.477	2	3.353
O=[N+]([O-])c2cc(c(c(c2(Nc1ncc(cc1Cl)C(F)(F)F))[N+](=O)[O-])Cl)C(F)(F)F	3.011	1	2.195
O=[N+]([O-])c1c(c(c(c(c1C)[N+](=O)[O-])C(C)(C)C)[N+](=O)[O-])C	3.651	3	2.845
O=C(O)c2cc(cnc2(C1=NC(C(=O)N1)(C)C(C)C))CC	0.204	1	-0.223
O=C1N(OCC1(C)C)Cc2ccccc2Cl	1.602	2	1.605
O=C(O)c1ccccc1C=3c4ccc(cc4(OC2=CC(C=CC2=3)=[N+](CC)CC))N(CC)CC	-0.234	1	1.819
O=C(Nc1nc(nc(n1)C)OC)NS(=O)(=O)c2ccccc2(OCCCl)	0.114	1	0.431
O=C(Nc1onc(c1)C(C)(CC)CC)c2c(OC)cccc2(OC)	1.848	1	1.683
O=C(Oc2cccc1c2(OC(C)(C)C1))N(C)SN(CCC(=O)OCC)C(C)C	1.954	2	2.862
O=C(OC)c1ccccc1CS(=O)(=O)NC(=O)Nc2nc(OC)cc(n2)OC	0.204	1	0.409
O=C(NC(=O)c1c(F)cccc1(F))Nc2cc(c(F)c(c2(F))Cl)Cl	2.806	2	2.714
O=C(Nc1ccc(F)cc1(F))c3cccnc3(Oc2cccc(c2)C(F)(F)F)	3.106	2	2.687
n1c(nc(nc1NC(C)C)SC)NCC	1.519	1	1.268
O=C3c5ccc1OC(C(=C)C)Cc1c5(OC4COc2cc(OC)c(OC)cc2C34)	1.41	2	2.641
O=C(O)c1c2ncc(cc2(ccc1Cl))Cl	-0.097	1	0.908
c1ccc(cc1)c3ccccc3(c2ccccc2)	3.11	2	2.439
O=C1N(N=C(C)C1)c2cc(c(cc2Cl)S(=O)(=O)O)Cl	0.801	1	1.295
O=C1c3ccccc3(C(=O)c2ccccc12)	2	3	1.852
O=C(OCCCC)c1ccccc1(C(=O)OCCCC)	2.229	3	1.086
Fc1ccc(cc1)[Si](c2ccc(F)cc2)(C)Cn3ncnc3	2.398	1	2.248
O=C(OCc1ccccc1)c2ccccc2(C(=O)OCCCC)	0.805	3	1.963
Oc3ccc4ccccc4(c3(N=Nc2ccc(N=Nc1ccccc1C)cc2C))	0.752	2	1.204
O=C(OC(C)C)Nc1ccc(OCC)c(OCC)c1	2.519	2	1.47
OCc1cccc(c1)Cl	1.336	4	1.097
O(c1c(cc(cc1Cl)Cl)Cl)C	2.806	5	2.873
c1cc(c(c(c1)Cl)Cl)Cl	2.955	4	3.025
O=C2C(C(=O)CC(c1c(cc(cc1C)C)C)C2)=C(NOCC)CC	1.505	2	1.361
Oc1c(cc(cc1Cl)Cl)Cl	1.893	5	2.124
c1ccc2c(c1)cc(c3ccccc23)C	2.562	4	3.05
O=S(=O)(O)c1cc(ccc1(N))C	0.102	2	0.372
O=[N+]([O-])c1cc(c(O)c(c1)C(C)CC)[N+](=O)[O-]	0.476	3	1.373
O=[N+]([O-])c1cc(c(O)c(c1)[N+](=O)[O-])[N+](=O)[O-]	-0.139	4	0.467
O=C(O[Sn](c1ccccc1)(c2ccccc2)c3ccccc3)C	3.398	1	2.071
Oc1ccccc1c2ccccc2	1.336	3	1.69
O=C(c1ccc(cc1)N(C)C)c2ccc(cc2)N(C)C	1.591	2	1.147
c1ccc2cc(ccc2(c1))Cl	3.63	3	2.911
c1ccc(cc1)c2ccc(cc2)c3ccccc3	1.773	2	2.993
Oc1c(c(cc(c1Cl)Cl)Cl)Cl	2.151	5	2.092
O=C(O)C(Oc1cc(c(cc1Cl)Cl)Cl)C	1.763	4	1.266
O=C(O)COc1cc(c(cc1Cl)Cl)Cl	1.38	4	0.958
O(c1cc(c(c(c1Cl)Cl)Cl)Cl)C	3.35	5	3.374
O=C(Nc1nc(nc(n1)C)OC)NS(=O)(=O)c2ccccc2CCC(F)(F)F	-0.886	1	0.353
OC(c1ccc(cc1)Cl)(Cn2ncnc2)C(C)C3CC3	1.447	3	1.681
O(c1c(OC)c(c(c(c1Cl)Cl)Cl)Cl)C	4.4	5	4.022
O=C1NCCCCCCCCCCC1	0.164	1	1.129
O=C(O)COc1ccc(cc1C)Cl	0	2	0.186
O=C(O)COc1ccc(cc1Cl)Cl	-0.5	4	0.91
c1ccc2c(c1)cc(c3ccccc23)Cl	3.464	3	3.353
O=C1N(N=C(OC)S1)CSP(OC)(OC)=S	0.699	1	0.746
O=P(OCC)(SC(C)CC)SC(C)CC	2.342	1	1.492
Oc1ccccc1C	1.03	4	0.888
n1ccccc1OC(C)COc3ccc(Oc2ccccc2)cc3	3.14	2	2.45
O=C(O)C(Oc2ccc(Oc1ncc(cc1Cl)C(F)(F)F)cc2)C	0.94	2	1.546
C(C(CBr)Br)Cl	1.146	1	0.95
N1C(NCC1)=S	-0.289	1	0.245
O=C1C(=C(C=NN1C(C)(C)C)SCc2ccc(cc2)C(C)(C)C)Cl	1.681	1	1.556
O=C2C(c1cccc(c1)C(F)(F)F)=C(OC2c3ccccc3)NC	1.439	1	2.428
NC(c1ccccc1)C	0.641	3	0.631
O=C1N(CCS1)P(=O)(OCC)SC(C)CC	0.505	1	1.325
O=C1C(C(=O)CC(C1)CC(C)SCC)=C(NOCC=CCl)CC	0.322	1	1.421
O=[N+]([O-])c1cc(c(N)c(c1)Cl)Cl	1.875	5	1.394
FC(F)(F)c2cc(ccc2(N=C(n1cncc1)COCCC))Cl	2.594	1	2.156
c1cc(cc(c1)C(C)C)C(C)C	3.159	3	3.32
O=[N+]([O-])c1cccc(c1)[N+](=O)[O-]	0.773	4	0.537
CC(C)CC1CC(C)CCC1(C)	3.37	2	3.334
C#CCOCOc1ccc(cc1)Cl	2.03	2	2.101
OCC(O)COc1ccc(cc1)C(C)CC	0.63	2	1.651
OC(c2cccc1nnsc12)=S	2.068	1	1.06
Fc1ccc(cc1)C3(OC3(c2ccccc2Cl))(Cn4ncnc4)	1.845	2	1.975
O=C(O)C(F)(F)C(F)(F)C(F)(F)C(F)(F)C(F)(F)C(F)(F)C(F)(F)C(F)(F)C(F)(F)C(F)(F)C(F)(F)C(F)(F)C(F)(F)F	4.26	1	2.921
c2c(cc(c(c1c(cc(cc1Br)Br)Br)c2Br)Br)Br	4.66	3	2.724
c2(c1c(c(c(c(c1Cl)Cl)Cl)Cl)Cl)c(c(c(c(c2Cl)Cl)Cl)Cl)Cl	4.24	5	5.45
O(c1c(OC)c(c(c(c1Cl)Cl)Cl)Cl)C	4.4	5	4.022
c2c(c(c1c(c(cc(c1Cl)Cl)Cl)Cl)c(c(c2Cl)Cl)Cl)Cl	5.88	5	5.728
c2c(c(c(c1c(c(cc(c1Cl)Cl)Cl)Cl)c(c2Cl)Cl)Cl)Cl	5.82	5	5.766
c2c(c1cc(c(c(c1Cl)Cl)Cl)Cl)c(c(c(c2Cl)Cl)Cl)Cl	5.81	5	5.84
N#CC(OC(=O)C(c1ccc(OC(F)F)cc1)C(C)C)c3cccc(Oc2ccccc2)c3	3.6	3	2.672
c2c(c1cc(c(c(c1Cl)Cl)Cl)Cl)c(cc(c2Cl)Cl)Cl	6.06	5	5.764
O=C(O)C(F)(F)C(F)(F)C(F)(F)C(F)(F)C(F)(F)C(F)(F)C(F)(F)C(F)(F)C(F)(F)C(F)(F)C(F)(F)C(F)(F)C(F)(F)C(F)(F)C(F)(F)C(F)(F)C(F)(F)F	2.645	1	4.18
O=C(O)C(F)(F)C(F)(F)C(F)(F)C(F)(F)C(F)(F)C(F)(F)C(F)(F)C(F)(F)C(F)(F)C(F)(F)F	3.46496478	1	3.224
c1cc(c(cc1Cl)c2c(c(c(c(c2Cl)Cl)Cl)Cl)Cl)Cl	5.93	5	5.737
O(c1c(c(c(c(c1Cl)Cl)Cl)Cl)Cl)C	4.16	4	3.492
O=C(OCc1coc(c1)Cc2ccccc2)C3C(C=C(C)C)C3(C)(C)	3.55	2	2.671
N#Cc1cc(ccc1(OP(OC)(OC)=S))Cl	2.33	2	2.172
O(c1ccccc1)c2cccc(c2)COCC(c3ccc(OCC)cc3)(C)C	3.6	2	3.106
O=C1N(C(=O)C2CC=CCC12)SC(Cl)(Cl)Cl	1.98	1	1.533
O(CC)P(OCC)(=S)SCSC(C)(C)C	2.73	1	2.121
C13(C4(C2(C5(C(C1(C2(Cl)Cl)Cl)(C3(C(C45Cl)(Cl)Cl)Cl)Cl)Cl)Cl)Cl)Cl	4.31	1	3.282
O=C(c1c(c(c(c(c1C)[N+](=O)[O-])C(C)(C)C)[N+](=O)[O-])C)C	3.09	2	3.222
O(c1ccc(cc1Cl)Cl)P(OCC)(=S)SCCC	3.765	2	2.763
O=C(OCc2cccc(c1ccccc1)c2C)C3C(C=C(C(F)(F)F)Cl)C3(C)(C)	3.78	2	3.055
O=C1c2ccccc2(N=NN1CSP(OCC)(OCC)=S)	2.27	1	1.54
c1c(cc(c(c1Cl)Cl)Cl)c2cc(c(c(c2)Cl)Cl)Cl	5.97	5	5.289
O(c1c(c(cc(c1Cl)Cl)Cl)Cl)C	3.69	5	3.252
O(c1cc(c(cc1Cl)I)Cl)P(OC)(OC)=S	3.62	2	2.13
c1cc(c(c(c1c2cc(c(cc2Cl)Cl)Cl)Cl)Cl)Cl	5.88	5	5.565
c1cc(c(cc1c2cc(c(c(c2Cl)Cl)Cl)Cl)Cl)Cl	5.88	5	5.607
N#CC(OC(=O)C1C(C)(C)C1(C)(C))c3cccc(Oc2ccccc2)c3	3.04	3	3.036
O=C(OC1C(=C(C(=O)C1)CC#C)C)C2C(C=C(C)C)C2(C)(C)	3.06	1	2.627
O(c1cc(c(cc1Cl)Cl)Cl)P(OC)(OC)=S	3.58	3	2.572
c1cc(c(cc1Cl)c2cc(c(c(c2Cl)Cl)Cl)Cl)Cl	5.81	5	5.584
c1cc(c(c(c1c2ccc(c(c2Cl)Cl)Cl)Cl)Cl)Cl	5.77	5	5.493
N#CC(OC(=O)C(c1ccc(cc1)Cl)C(C)C)c3cccc(Oc2ccccc2)c3	3.01	3	3.157
C1CCCCC1	0.63	1	2.263
O(c1c(cc(c(c1Cl)Cl)Cl)Cl)C	3.34	5	3.282
c1ccc(cc1)c2c(cc(cc2Br)Br)Br	3.87	3	3.755
O=C1c2ccccc2(N=NN1CSP(OC)(OC)=S)	1.54	1	1.574
O=P(Oc1nc(nc(c1)C)C(C)C)(OCC)OCC	-0.35	1	1.657
c1cc(c(cc1Cl)c2c(c(cc(c2Cl)Cl)Cl)Cl)Cl	5.54	5	5.559
o2c1cc(c(cc1c3ccc(c(c23)Cl)Cl)Cl)Cl	2.72	3	3.563
O(c1ccccc1)P(OC)(OC)=S	1.89	3	2.193
O=C(OC(C)C)C(C(=O)OC(C)C)=C1SCCS1	1.57	1	1.993
O=[N+]([O-])c1ccc(cc1(OP(OCC)(NC(C)CC)=S))C	2.46	2	1.984
O=[N+]([O-])c1cc(cc(c1)Cl)Cl	2.23	5	1.997
O(c1cc(c(c(c1)Cl)Cl)Cl)C	3.09	5	2.927
O1c3cc(c(cc3(Oc2c1cc(c(c2Cl)Cl)Cl))Cl)Cl	4.26	5	3.783
N#Cc1ccc(OP(OC)(OC)=S)cc1	1.56	3	2.012
O=[N+]([O-])c1ccc(OP(OC)(OC)=S)c(c1)Cl	1.89	3	2.151
O=[N+]([O-])c1c(c(c(c(c1Cl)Cl)Cl)Cl)Cl	2.74	4	2.754
O(c1cc(c(cc1Cl)Br)Cl)P(OC)(c2ccccc2)=S	3.78	2	2.544
O=[N+]([O-])c1cccc(c1)Cl	1.89	5	1.499
c2cc(c(c(c1c(ccc(c1Cl)Cl)Cl)c2Cl)Cl)Cl	5.43	5	5.32
O=[N+]([O-])c1cccc(c1Cl)Cl	2.16	5	2.031
c1ccc2c(c1)cccc2C	1.73	4	2.821
O=C(O)C(F)(F)C(F)(F)C(F)(F)C(F)(F)C(F)(F)C(F)(F)C(F)(F)C(F)(F)C(F)(F)F	2.65	1	3.408
c1ccc(cc1)c2ccc(cc2)Cl	2.425	5	3.118
O=[N+]([O-])c1cccc(c1C)Cl	1.99	4	1.756
O=C1C2(C3(C4(C1(C5(C2(C3(C(C45Cl)(Cl)Cl)Cl)Cl)Cl)Cl)Cl)Cl)Cl	3.19	1	3.723
O=[N+]([O-])c1ccc(cc1Cl)Cl	2.07	5	2.023
O=[N+]([O-])c1cc(ccc1Cl)Cl	2.05	5	2.012
Nc1c(c(c(c(c1Cl)Cl)Cl)Cl)Cl	2.71	4	2.765
n1cnn(c1)CC(c2ccc(cc2Cl)Cl)CCC	1.97	2	2.111
O=[N+]([O-])c1cc(ccc1C)Cl	1.92	4	1.446
n1c(nc(nc1NC(C)(C)C)SC)NCC	1.95	1	1.587
O=C(OC(C)C)c1ccccc1(OP(OCC)(NC(C)C)=S)	2.12	2	2.324
O=C(O)C(F)(F)C(F)(F)C(F)(F)C(F)(F)C(F)(F)C(F)(F)C(F)(F)C(F)(F)F	3.395	1	2.986
O1c3ccc(c(c3(Oc2c1c(c(c(c2Cl)Cl)Cl)Cl))Cl)Cl	4	5	3.678
c2cc(c(c1c(cccc1Cl)Cl)c(c2)Cl)Cl	3.85	5	4.562
c2cc(c1cc(c(cc1Cl)Cl)Cl)c(c(c2)Cl)Cl	5.43	5	4.743
O=C(OCc2cccc(Oc1ccccc1)c2)C3C(C=C(C)C)C3(C)(C)	2.62	3	3.322
O=C(Nc1ccc(cc1)Cl)Nc2ccc(c(c2)Cl)Cl	1.99	3	2.172
C=Cc1ccccc1	1.13	3	1.17
c1cc(ccc1C)C	1.17	4	1.299
c12(c(c(c(c(c1Cl)Cl)Cl)Cl)c(c(c(c2Cl)Cl)Cl)Cl)	2.58	3	4.722
O1c3cc(c(c(c3(Oc2c1c(c(c(c2Cl)Cl)Cl)Cl))Cl)Cl)Cl	3.67	5	3.792
O=[N+]([O-])c1ccccc1[N+](=O)[O-]	1.16	4	0.299
c1ccc(c(c1)C)C	1.15	4	1.309
c1cc(cc(c1)C)C	1.17	4	1.374
O=S(c1ccc(OP(OCC)(OCC)=S)cc1)C	1.68	2	1.544
c1ccc(cc1)C(C)C	1.55	4	1.94
O=C(O)C(C)(Cl)Cl	0.76	1	0.436
Fc1ccc(cc1)C3(OC3(c2ccccc2Cl))(Cn4ncnc4)	1.84	2	1.973
O=C(OCC)NCCOc2ccc(Oc1ccccc1)cc2	2.33	2	2.199
c1ccc(cc1)C	0.92	4	1.142
O=[N+]([O-])c1ccc(OP(OC)(OC)=S)cc1Cl	1.55	3	2.091
Nc1c(c(cc(c1Cl)Cl)Cl)Cl	2.52	5	2.673
O=[N+]([O-])c1ccc(c(c1Cl)Cl)Cl	2.2	5	2.089
O1c3cc(cc(c3(Oc2c1cc(cc2Cl)Cl))Cl)Cl	3.76	5	3.412
O=[N+]([O-])c1ccc(OP(=O)(OC)OC)cc1C	0.44	3	1.807
O(c1ccc(cc1(OC))Cl)c2ccc(cc2Cl)Cl	3.5	5	3.189
O=[N+]([O-])N1CN([N+](=O)[O-])CN([N+](=O)[O-])CN([N+](=O)[O-])C1	-0.3	1	-0.068
c1cc(c(cc1c2c(ccc(c2Cl)Cl)Cl)Cl)Cl	5.18	5	4.771
O=C(OCc2cccc(Oc1ccccc1)c2)C3C(C=C(Cl)Cl)C3(C)(C)	2.65	3	2.846
Nc1cc(c(c(c1Cl)Cl)Cl)Cl	2.21	5	2.349
OC1CC(C)CCC1(C(C)C)	1.035	1	1.415
O1c3c(Oc2c1c(c(c(c2Cl)Cl)Cl)Cl)c(c(c(c3Cl)Cl)Cl)Cl	3.12	5	4.282
OC(C(Oc1ccc(cc1)c2ccccc2)n3ncnc3)C(C)(C)C	2.31	2	2.312
O=P(OC(C)C)(OC(C)C)SCc1ccccc1	0.97	2	1.4
O=[N+]([O-])c1cc(N)c(O)c(c1)[N+](=O)[O-]	0.47	4	-0.008
c1cc(c(cc1c2cc(ccc2Cl)Cl)Cl)Cl	5.08	5	4.547
O2Cc1cc3c(cc1C(C)C2)C(C)(C)C(C)C3(C)C	3.02	2	3.088
O=P(OC)(OC)OC(C(Cl)(Cl)Br)Br	0.93	1	0.035
o2c1c(ccc(c1Cl)Cl)c3cc(c(c(c23)Cl)Cl)Cl	3.57	3	3.4
O=C(Nc1ccc(cc1)Cl)N(OC)C	1.15	2	1.108
O=[N+]([O-])c1cc(c(c(c1)[N+](=O)[O-])C)[N+](=O)[O-]	0.99	4	1.284
c1ccc3c(c1)ccc2cc(ccc23)C	3.48	4	2.843
O=C(Oc1cc(c(c(c1)C)N(C)C)C)NC	1.42	2	0.979
c1cc(cc2c1cc(cc2Cl)Cl)Cl	4.43	3	3.64
o2c1cc(c(cc1c3c2cc(c(c3Cl)Cl)Cl)Cl)Cl	3.58	3	3.604
c1(c(c(c(c(c1Br)Br)Br)Br)Br)Br	3	2	2.477
O=[N+]([O-])c1cc(c(c(c1Cl)Cl)Cl)Cl	1.9	5	2.678
O=[N+]([O-])N1CN([N+](=O)[O-])CN([N+](=O)[O-])C1	0.3	1	0.214
c1cc(ccc1c2ccc(c(c2)Cl)Cl)Cl	4.58	5	4.096
c1ccc(cc1)c2ccccc2	2.64	3	2.685
O(CC)P(CC)(=S)Sc1ccccc1	1.89	1	1.976
c1ccc(c(c1)c2ccc(c(c2)Cl)Cl)Cl	4.57	5	4.144
O(c1ccc(cc1)C(c2ccc(OC)cc2)C(Cl)(Cl)Cl)C	2.5	3	2.703
O=P(OC)(OC)C(O)C(Cl)(Cl)Cl	-0.39	1	0.627
c1ccc(c(c1)C(C)C)C(C)C	3.26	3	3.05
o2c1cc(c(cc1c3cc(c(c(c23)Cl)Cl)Cl)Cl)Cl	4.13	3	3.445
O=C(c1cc2c(cc1C)C(C)(C)C(C)CC2(C)C)C	2.78	2	2.812
n1c(nc(nc1NCC)NC(C)CC)OC	1.2	1	1.127
C1(C(C(C(C(C1Cl)Cl)Cl)Cl)Cl)Cl	2.81	1	2.659
c1cc(ccc1C(C)C)C(C)C	3.24	3	3.163
O=P(OCC)(Sc1ccccc1)Sc2ccccc2	1.51	1	2.133
O=C(O)CCCCCCCCCCC	2.4	1	1.997
c2cc(c1cc(ccc1Cl)Cl)c(c(c2)Cl)Cl	4.84	5	4.539
c2cc1cccc(c1c(c2)Cl)Cl	3.79	3	3.604
O=[N+]([O-])c1cc(c(cc1Cl)Cl)Cl	1.84	5	2.25
O=C(O)c1c(C(=O)N)c(c(c(c1Cl)Cl)Cl)Cl	0.49	1	1.209
n1c2ccccc2([nH]c1S)	0.41	2	0.784
c1cscc1C	0.72	1	0.875
c1ccc(c(c1)c2cc(ccc2Cl)Cl)Cl	4.23	5	4.092
O=C1C(=NN=C(N1(N))SC)C(C)(C)C	1.02	1	1.009
O=C(O)C1CCCCC1(C(=O)O)	0.05	1	-0.074
o1c3c(c2c1c(c(c(c2Cl)Cl)Cl)Cl)c(c(c(c3Cl)Cl)Cl)Cl	2.89	3	3.397
C=Cc1cccc(C=C)c1	2.54	2	2.386
o2c1c(cc(c(c1Cl)Cl)Cl)c3c2c(c(c(c3Cl)Cl)Cl)Cl	3.45	3	3.6
O=C(O)C2(C)(CCCC3(c1ccc(cc1CCC23)C(C)C)(C))	2.12	2	1.589
C=Cc1ccc(C=C)cc1	2.48	3	2.302
c1(c(c(c(c(c1Cl)Cl)Cl)Cl)Cl)C	3.83	4	3.121
O=[N+]([O-])c1ccc2[nH]cnc2(c1)	0.315	1	0.419
