# Supplementary material for: Methodology of aiQSAR: a group-specific approach to QSAR modelling
Source: J Cheminform. 2019 Apr 3;11:27. doi: 10.1186/s13321-019-0350-y (PMC6446381; doi:10.1186/s13321-019-0350-y)
Supplement: Supplementary file 3 — Additional file 3. Ames test dataset and predictions. [file 13321_2019_350_MOESM3_ESM.csv]

SMILES	Experimental Ames test	ADM	Prediction
O=[N+]([O-])c1ccc(cc1)Cl	Mutagen	5	Mutagen
O=[N+]([O-])c1ccc(N)cc1	Mutagen	4	Mutagen
O=[N+]([O-])c1ccc(O)cc1	NON-Mutagen	4	Mutagen
O=[N+]([O-])c1ccc(cc1)CBr	Mutagen	5	NON-Mutagen
O=[N+]([O-])c1ccc(cc1)CC	NON-Mutagen	5	Mutagen
O=C(N(C)Cc1ccccc1)C(C)Br	NON-Mutagen	4	NON-Mutagen
O=[N+]([O-])c1ccc(C=C)cc1	Mutagen	5	NON-Mutagen
O=[N+]([O-])c1ccc(cc1)CCl	Mutagen	4	Mutagen
O=[N+]([O-])c1ccc(cc1)NC	Mutagen	4	Mutagen
O=[N+]([O-])c1ccc(cc1)NN	Mutagen	4	Mutagen
O=[N+]([O-])c1ccc(OC)cc1	Mutagen	4	Mutagen
O=C(c1ccc(cc1)[N+](=O)[O-])C	Mutagen	4	Mutagen
O=C(c1ccc(cc1)C(=O)Cl)Cl	Mutagen	4	Mutagen
O=C(O)c1ccc(cc1)C(=O)O	NON-Mutagen	4	NON-Mutagen
c1cc(ccc1N(C)C)N(C)C	Mutagen	4	Mutagen
O=[N+]([O-])c1ccc(cc1)[N+](=O)[O-]	Mutagen	5	Mutagen
Cl[Si](Cl)(Cl)Cl	NON-Mutagen	1	NON-Mutagen
O=[N+]([O-])c1ccc(cc1)CCO	Mutagen	4	Mutagen
O=CC1=CC(C)C2CC(C)(C)CC2(C(O)C1(C=O))	NON-Mutagen	2	NON-Mutagen
O=[N+]([O-])c1ccc(OCC)cc1	Mutagen	4	Mutagen
O=[N+]([O-])c1ccc(cc1)SSc2ccc(cc2)[N+](=O)[O-]	Mutagen	3	Mutagen
O=C(O)C1=CN(c2c(F)c(c(F)cc2(C1(=O)))c3ccncc3)CC	NON-Mutagen	2	Mutagen
OCCN(CC)CC	NON-Mutagen	3	NON-Mutagen
c1ccc(cc1)CBr	Mutagen	4	NON-Mutagen
c1ccc(cc1)CC	NON-Mutagen	4	NON-Mutagen
n1ccc(C=C)cc1	NON-Mutagen	2	NON-Mutagen
c1ccc(cc1)CCl	Mutagen	4	NON-Mutagen
N#Cc1ccccc1	NON-Mutagen	4	NON-Mutagen
O=C(O)C1=CN(c2nc(c(F)cc2(C1(=O)))N3CCC(N)C3)c4ccc(F)cc4(F)	Mutagen	2	Mutagen
OCc1ccccc1	NON-Mutagen	4	NON-Mutagen
O=[N+]([O-])c2ccc3ccc1ccc(cc1c3(c2))[N+](=O)[O-]	Mutagen	5	Mutagen
c1ccc(cc1)CS	NON-Mutagen	3	Mutagen
O=Nc1ccc2ccc3ccc(c4ccc1c2c34)[N+](=O)[O-]	Mutagen	5	Mutagen
C(=CCl)CCl	Mutagen	2	Mutagen
c1ccc(cc1)NC	NON-Mutagen	4	NON-Mutagen
NNc1ccccc1	Mutagen	3	Mutagen
ON=C1CCCCC1	Mutagen	1	NON-Mutagen
ONc1ccccc1	Mutagen	4	Mutagen
O=Nc1ccc(OCCCCC)cc1	Mutagen	3	Mutagen
n1c(nc(nc1NCC)Cl)N	NON-Mutagen	1	NON-Mutagen
O=C(Nc1ccccc1)NC	NON-Mutagen	4	NON-Mutagen
O1CCN(CC)CC1	Mutagen	2	NON-Mutagen
O=NN1CCCCC1	Mutagen	3	Mutagen
c1ccc2c(c1)cc3ccc4ccc(c5ccc2c3c45)CCl	NON-Mutagen	5	Mutagen
O=C(O)CCC(C)C2CCC3C4CCc1cc(O)ccc1C4(CCC23(C))	NON-Mutagen	3	NON-Mutagen
O=C(NN)CN(c1ccc2ccccc2(c1))C	NON-Mutagen	3	Mutagen
O=C(OC(C#C)(c1ccccc1)c2ccccc2)NC3CCCCC3	Mutagen	2	Mutagen
O=C1OC(C=CC)=CC=2OC(C)C(O)C(=O)C1=2	NON-Mutagen	1	NON-Mutagen
O=S(=O)(O)OCc4cc1ccccc1c3ccc2ccccc2c34	Mutagen	2	Mutagen
O=C(NCCCCCCCCCCCCCCCCCC)CCCCCCCCCCCC=CCCCCCCCC	NON-Mutagen	1	NON-Mutagen
N12(CN3CN(C1)CN(C2)C3)	Mutagen	1	Mutagen
O(c1ccccc1)P(Oc2ccccc2)Oc3ccccc3	NON-Mutagen	2	NON-Mutagen
c1ccc5c(c1)ccc4[nH]c3ccc2cc(ccc2c3c45)C	Mutagen	5	Mutagen
O=Nc1ccc2ccc4c(ccc3ccc1c2c34)[N+](=O)[O-]	Mutagen	5	Mutagen
O=C(O)Cn1c(ncc1[N+](=O)[O-])C	Mutagen	2	Mutagen
O=[N+]([O-])c2c(c1Oc3ccc(c(c3(Oc1c(c2Cl)Cl))Cl)Cl)Cl	Mutagen	3	NON-Mutagen
O=[N+]([O-])c2c(cc1Oc3cc(c(cc3(Oc1c2Cl))Cl)Cl)Cl	NON-Mutagen	3	Mutagen
Nc1ccc(cc1Cl)Cc2ccc(N)c(c2)Cl	Mutagen	3	Mutagen
Oc1cccc(c1)Nc2ccccc2	NON-Mutagen	4	NON-Mutagen
O=C(Nc1ccc(cc1)Cl)Nc2ccc(c(c2)Cl)Cl	NON-Mutagen	4	NON-Mutagen
O=NN1CN2CN(N=O)CN(C1)C2	Mutagen	1	Mutagen
O=Nc1ccc(cc1)c2ccccc2	Mutagen	4	Mutagen
O=C(Oc1ccc[n+](c1)C)N(C)C	NON-Mutagen	2	NON-Mutagen
c2cc1c3c(cn1CCCCC)CC4N(C)CC(=CC4(c3(c2)))C	Mutagen	1	Mutagen
O=C1C=CC(=O)C1(Cl)Cl	Mutagen	1	Mutagen
O=CC(=Cc1ccccc1)C	NON-Mutagen	3	Mutagen
O=S(=O)(C(C)C)Cl	Mutagen	1	Mutagen
O=C1c5c(O)ccc(OC)c5(Oc3c1c(OC)cc2OC4OCCC4(c23))	NON-Mutagen	3	NON-Mutagen
O=C1c5c(O)cccc5(Oc2cc3OC4OCCC4(c3(c(O)c12)))	NON-Mutagen	3	NON-Mutagen
Nc1ccc(cc1)Nc2ccccc2	NON-Mutagen	4	Mutagen
O=P(NC)(N(C)C)N(C)C	Mutagen	1	NON-Mutagen
O=P(O)(N)N(CCCl)CCCl	Mutagen	1	Mutagen
O=[N+]([O-])c1ccc(cc1)Sc2ccc(N)cc2	Mutagen	4	Mutagen
c1cc(ccc1N(C)C)Cc2ccc(cc2)N(C)C	Mutagen	3	NON-Mutagen
O=C4C=C2C(=C1C=CC3(C)(C(O)CCC3(C1CC2)))CC4	NON-Mutagen	3	NON-Mutagen
c1cc(ccc1Nc2ccc(cc2)CCCCCCCC)CCCCCCCC	NON-Mutagen	2	Mutagen
O=[N+]([O-])c2oc3ccc1cc(ccc1c3(c2))N(CCCl)CCCl	Mutagen	3	Mutagen
O(c1ccc(cc1)Nc2ccc(OC)cc2)C	NON-Mutagen	3	Mutagen
c1ccc(cc1)Nc2ccc(cc2)NC(C)C	NON-Mutagen	4	Mutagen
O(c1ccc(cc1)Nc2ccccc2)C(C)C	NON-Mutagen	3	NON-Mutagen
Nc1ccc(cc1)Cc2ccc(N)cc2	Mutagen	4	Mutagen
O(c1ccc(N)cc1)c2ccc(N)cc2	Mutagen	4	Mutagen
N=C(N)c1ccc2c(N)c([nH]c2(c1))C(=N)N	NON-Mutagen	2	NON-Mutagen
N=C(N)c1cc2ccc(cc2([nH]1))Br	NON-Mutagen	2	NON-Mutagen
N(C1CCCCC1)C2CCCCC2	NON-Mutagen	2	NON-Mutagen
O(c1ccccc1)c2ccccc2	NON-Mutagen	3	Mutagen
O=C(O)CC2(OCCc1c3cccc(c3([nH]c12))C(O)C)CC	NON-Mutagen	3	NON-Mutagen
O=C(O)C2N(C(=O)CCS(=O)C)C(c1ccccc1(O))SC2	NON-Mutagen	2	NON-Mutagen
O=C(O)c1c(N)cccc1(N)	Mutagen	4	NON-Mutagen
O=C(Nc1ccccc1)CC(=O)C	NON-Mutagen	4	NON-Mutagen
O=C(O)C(N)C	NON-Mutagen	2	NON-Mutagen
O=C(C=Cc1ccc(cc1)NC(=O)C)c2ccccc2	Mutagen	3	NON-Mutagen
N=C(Nc1ccccc1)Nc2ccccc2	Mutagen	3	NON-Mutagen
O=C(Nc1ccccc1)Nc2ccccc2	NON-Mutagen	4	NON-Mutagen
c1ccc(cc1)NC(Nc2ccccc2)=S	NON-Mutagen	3	NON-Mutagen
O=C(OCC(C)C)Cc1ccccc1	NON-Mutagen	3	NON-Mutagen
O=C(OCc1ccccc1)Cc2ccccc2	NON-Mutagen	3	NON-Mutagen
O=C1NC3(C(=O)N1CCN2CC2)(CCCCC3)	Mutagen	1	NON-Mutagen
O=C1NCCN1c2nccs2	Mutagen	1	Mutagen
O=C1c3cc(O)c(O)c(O)c3(C(=O)c2c(O)cc(cc12)C)	NON-Mutagen	5	Mutagen
O=C(O)Cc1ccc(O)c(O)c1	Mutagen	3	NON-Mutagen
n1cccc3c1ccc2nc(N)n(c23)C	Mutagen	4	Mutagen
n1cccc3c1ccc2c3(nc(NC)n2C)	Mutagen	4	Mutagen
n1cccc3c1ccc2c3(nc(n2C)N(C)C)	Mutagen	4	NON-Mutagen
O=S(=O)(OCc1ccccc1)c2ccc(cc2)C	NON-Mutagen	3	Mutagen
O(c1ccc(N)c(c1)C)C	Mutagen	4	Mutagen
O=C1N(C(=O)N(C(=O)N1CC=C)CC=C)CC=C	NON-Mutagen	1	Mutagen
OC(C)CN(CCN(CC(O)C)CC(O)C)CC(O)C	NON-Mutagen	2	NON-Mutagen
O=C(NCc1ccccc1)CC	NON-Mutagen	4	NON-Mutagen
O=C1C=CC6(O)(c2c(ccc(O)c12)c4ccc(O)c5C(=O)C3OC3C6(c45))	Mutagen	2	Mutagen
C=CCN(CC=C)CC=C	NON-Mutagen	1	NON-Mutagen
OCCN(CCO)CCO	NON-Mutagen	3	NON-Mutagen
n2c1ccccc1sc2SN3CCOCC3	NON-Mutagen	2	NON-Mutagen
O=C1C(=O)c4c3c(ccc2cccc1c23)ccc4[N+](=O)[O-]	Mutagen	3	Mutagen
O=C1Oc3ccc(c4ccc2cccc1c2c34)[N+](=O)[O-]	Mutagen	3	Mutagen
O=C1Oc4c(ccc3ccc2cccc1c2c34)[N+](=O)[O-]	Mutagen	3	Mutagen
OCCN(CCCC)CCCC	NON-Mutagen	3	NON-Mutagen
O=C1C(=O)c3ccc(c4ccc2cccc1c2c34)[N+](=O)[O-]	Mutagen	3	Mutagen
N(CCCC)(CCCC)CCCC	NON-Mutagen	2	NON-Mutagen
O=C(OCC1=CCN2CCC(O)C12)C(O)(C(O)C)C(C)C	NON-Mutagen	2	NON-Mutagen
O=[N+]([O-])C5=Cc1ccc2ccc3cccc4cc5(c1c2c34)	Mutagen	2	Mutagen
O=[N+]([O-])c1cccc(c1)c2ccc(cc2[N+](=O)[O-])[N+](=O)[O-]	Mutagen	4	Mutagen
n1c3cccc(N)c3(nc2c1cccc2(N))	NON-Mutagen	4	Mutagen
O=[N+]([O-])C=Cc1ccccc1	Mutagen	2	Mutagen
O=C(C=Cc1ccc(cc1)N(C)C)c2ccccc2	NON-Mutagen	4	Mutagen
O=C3C=Cc2ccc1c4ccccc4(ccc1c2C3(=O))	Mutagen	3	Mutagen
O=CCOC	Mutagen	1	NON-Mutagen
n1cc(nc3c1c(cc2c3(nc(N)n2C))C)C	Mutagen	5	Mutagen
c1cc(ccc1CSc2ccc(cc2)Cl)Cl	NON-Mutagen	2	NON-Mutagen
OC(CBr)C(O)C(O)C(O)CBr	Mutagen	1	Mutagen
c1ccc(cc1)C=Cc2ccccc2	NON-Mutagen	3	NON-Mutagen
N(=Nc1ccccc1)c2ccccc2	Mutagen	3	Mutagen
O1CCN(CC1)SSN2CCOCC2	NON-Mutagen	1	NON-Mutagen
O=C(NO)c1ccc2ccccc2(c1)	Mutagen	3	Mutagen
O=C(OCNC(=O)c1ccc(cc1)Cl)C	NON-Mutagen	2	NON-Mutagen
c1ccc2c(c1)c4cccc3cc(cc2c34)CCl	Mutagen	4	Mutagen
c2cc1cccc4c1c(c2)c3cccc(c34)CCl	Mutagen	3	Mutagen
c1cc2cccc3c4cc(ccc4(c(c1)c23))CCl	Mutagen	4	Mutagen
c1ccc2c(c1)c4cccc3ccc(c2c34)CCl	Mutagen	3	Mutagen
OC1C2(C3(C4(C1(C5(C2(C3(C(C45Cl)(Cl)Cl)Cl)Cl)Cl)Cl)Cl)Cl)Cl	NON-Mutagen	1	NON-Mutagen
O(Cc1ccccc1)Cc2ccccc2	NON-Mutagen	4	NON-Mutagen
O1CC1CCC=C	Mutagen	1	NON-Mutagen
O=[N+]([O-])c3ccc2cccc1C=Cc3(c12)	Mutagen	3	Mutagen
O=[N+]([O-])c3ccc2C=Cc1cccc3(c12)	Mutagen	4	Mutagen
O=C2C(=CC1C(C(=C)CCC1(C(=C)C))C=3C(=O)C(O)(C)CC2=3)C	NON-Mutagen	2	NON-Mutagen
O=C2C(=CC1C(C(=C)CCC1(C(=C)C))C=3C(=O)C(C)CC2=3)C	NON-Mutagen	2	NON-Mutagen
c1ccc(cc1)NCC	NON-Mutagen	4	NON-Mutagen
O=CNc1ccccc1	NON-Mutagen	4	NON-Mutagen
O=C1C(=O)C2(C)(CCC1C2(C)(C))	NON-Mutagen	1	NON-Mutagen
n1c(N)n(c2ccc(cc12)Cl)C	Mutagen	3	Mutagen
OCCN1CCNCC1	NON-Mutagen	2	NON-Mutagen
O=C(Cc1ccccc1)Cl	Mutagen	3	Mutagen
c1ccc(cc1)CN(C)C	NON-Mutagen	3	NON-Mutagen
O=C(Nc1ccccc1)C	NON-Mutagen	5	NON-Mutagen
NC(Nc1ccccc1)=S	NON-Mutagen	3	NON-Mutagen
c1ccc3c(c1)c(c2ccccc2c3CCl)CCl	Mutagen	4	Mutagen
O=C(NCCN)c1ncc(cc1)Cl	NON-Mutagen	2	Mutagen
O=C(Nc1ccc(cc1)C)C	Mutagen	4	NON-Mutagen
O=C(Nc1ccc(O)cc1)C	NON-Mutagen	4	Mutagen
O=C(NCCN(C)C)c2cccc1nc3ccccc3(nc12)	Mutagen	3	Mutagen
O(CC1CCC2OC2(C1))CC3CCC4OC4(C3)	Mutagen	1	NON-Mutagen
O=[N+]([O-])c1ccc(cc1)NC2OCC(O)C(O)C2(O)	NON-Mutagen	2	Mutagen
O=C(O)c1ccc(cc1)NC2OCC(O)C(O)C2(O)	NON-Mutagen	2	NON-Mutagen
O=C(O)C1=CN(c2c(F)c(c(F)cc2(C1(=O)))c3ccc(O)cc3)CC	Mutagen	3	NON-Mutagen
O=C(O)Cc1ccc(cc1)[N+](=O)[O-]	Mutagen	4	Mutagen
O=C(Nc1ccc(cc1)[N+](=O)[O-])C	NON-Mutagen	4	Mutagen
O=C(OC)c4nc(c1nc2C(=O)C=CC(=O)c2(cc1))c5[nH]c3ccccc3c5(c4)	Mutagen	2	Mutagen
OCCN(c2ccc(N=Nc1ccc(N)cc1)c(c2)C)CCO	NON-Mutagen	4	NON-Mutagen
O=C(OCCOCC)C=Cc1ccc(OC)cc1	NON-Mutagen	2	NON-Mutagen
Oc1ccc(cc1)CCCCCCCCC	NON-Mutagen	3	NON-Mutagen
O=C(O)C(=C)Br	NON-Mutagen	1	Mutagen
O(c1ccc(cc1)C=CC)C	NON-Mutagen	3	NON-Mutagen
O=C(OC2CCCCC2(N1CCCC1))Nc3cccc(OCCCCC)c3	NON-Mutagen	2	NON-Mutagen
O=C=Nc1ccc(N=C=O)cc1	NON-Mutagen	2	Mutagen
n1ccccc1N(Cc2ccc(OC)cc2)CCNC	NON-Mutagen	2	NON-Mutagen
O=[N+]([O-])c1ccc(cc1)C2OCC3(N2C(OC3)c4ccc(cc4)[N+](=O)[O-])(CO)	Mutagen	2	Mutagen
O=[N+]([O-])c1cc(N)cc(c1(N))CCO	Mutagen	4	NON-Mutagen
O=[N+]([O-])c1cc(N)cc(c1(N))CC(O)C	NON-Mutagen	4	Mutagen
O=C(O)C1C(C=C(C)C)C1(C)(C)	NON-Mutagen	2	NON-Mutagen
OCC=Cc1ccccc1	NON-Mutagen	3	NON-Mutagen
O=C(ONC(=O)C)NC	Mutagen	1	Mutagen
O=C1OC(CC1)CCCCCCC	NON-Mutagen	2	NON-Mutagen
CC(CCl)(CBr)Br	NON-Mutagen	2	Mutagen
O=C(NC)c1cccc(c1)NCC(=O)NCCc2ccc(OC)c(OC)c2	NON-Mutagen	2	NON-Mutagen
NCCCN(CC)CC	NON-Mutagen	3	NON-Mutagen
O=C(NCCCl)SC=2NC=NC1=NC=NC1=2	Mutagen	1	Mutagen
c1cc(ccc1C)CCl	NON-Mutagen	4	NON-Mutagen
c1cc(ccc1CCl)Cl	NON-Mutagen	4	NON-Mutagen
N#Cc1ccc(cc1)C	NON-Mutagen	4	NON-Mutagen
O=Cc1ccc(cc1)C	NON-Mutagen	3	NON-Mutagen
O=Cc1ccc(cc1)Cl	NON-Mutagen	4	NON-Mutagen
n1cc(ccc1C)CC	NON-Mutagen	2	NON-Mutagen
O=Nc1ccc(O)cc1	Mutagen	4	NON-Mutagen
O(c1ccc(N)cc1)C	Mutagen	4	Mutagen
N#Cc1ccc(cc1)C2(OC2)(C)	Mutagen	4	Mutagen
O=C(O)C=Cc1nc[nH]c1	NON-Mutagen	1	Mutagen
O=[N+]([O-])C=1Oc2cccc3cccc(C=1)c23	Mutagen	2	Mutagen
O=[N+]([O-])C=1Oc2cccc3c(OC)ccc(C=1)c23	Mutagen	2	Mutagen
n2c1ccccc1[n+](c3ccccc23)CC	Mutagen	2	Mutagen
OCc1ccc(OC)cc1	NON-Mutagen	3	NON-Mutagen
O=C1OCC4(C(=C1)C(=CC3C4(CCC2(C)(C3(CCC2(OC(=O)C)(C(=O)C)))))Cl)(C)	NON-Mutagen	2	NON-Mutagen
O=C(c1ccc(cc1)NO)C	Mutagen	4	Mutagen
ONc1cccc(c1)c2ccccc2	NON-Mutagen	4	Mutagen
O=Nc1cccc(c1)c2ccccc2	Mutagen	4	Mutagen
O=C(OCC)CBr	Mutagen	2	Mutagen
O=C(OCC)CCl	NON-Mutagen	2	NON-Mutagen
O(c1ccc(cc1)C(c2ccccc2)=C(c3ccccc3)CC)CCN(C)C	NON-Mutagen	3	NON-Mutagen
O=C(NCc1ccccc1)C2(OC2)(C)	Mutagen	3	Mutagen
O=C(Nc1ccccc1)C2(OC2)(C)	Mutagen	3	Mutagen
O=C(NCc1ccccc1)C2OC2	Mutagen	3	Mutagen
O=C(Nc1ccccc1)C2OC2	Mutagen	3	Mutagen
O=C(OCC)CNC(=O)C(C)(C)Br	NON-Mutagen	2	NON-Mutagen
O=C(OC)CC(=O)C	NON-Mutagen	2	NON-Mutagen
OC5C=Cc4ccc3cc2c(ccc1ccccc12)cc3c4C5(O)	Mutagen	5	Mutagen
OC3C=Cc2c4cc5ccc1ccccc1c5(cc4(ccc2C3(O)))	Mutagen	5	Mutagen
OC3c5ccccc5(c2cc4ccc1ccccc1c4(cc2C3(O)))	Mutagen	3	Mutagen
Oc5cccc3c5(ccc2nc4ccc1ccccc1c4(cc23))	NON-Mutagen	4	Mutagen
OC4c3ccc2nc6ccc1ccccc1c6(cc2c3C5OC5(C4(O)))	Mutagen	4	Mutagen
n2c5ccc1ccccc1c5(cc3c2ccc4c3CCCC4)	Mutagen	3	Mutagen
O=C(OC(C)C)CCl	NON-Mutagen	2	NON-Mutagen
O=[N+]([O-])c2cc4c3c1c(cccc1CCc3(c2))CC4	Mutagen	3	Mutagen
O=C(OCC)CCC	NON-Mutagen	4	NON-Mutagen
O=NN(N(C(=O)C(=NO)C(=O)C)c1ccccc1)C	Mutagen	2	NON-Mutagen
N(C(NCC)=S)CC	NON-Mutagen	1	NON-Mutagen
O=C6c1c(O)ccc3c1C(c4ccc(O)c5C(=O)C2OC2C3c45)C7OC67	Mutagen	2	Mutagen
O=C(OCC)OCC	NON-Mutagen	2	NON-Mutagen
OCCN(C)CCO	NON-Mutagen	3	NON-Mutagen
O=C1NCCCCC1	NON-Mutagen	1	NON-Mutagen
n1cc(cc2c1nc(N)n2C)c3ccccc3	Mutagen	3	Mutagen
n2c1ccccc1c(c3cc(c4ccccc4(c23))C)C	Mutagen	5	Mutagen
O=C(OC5c4ccc1ccc2cccc3cc(c4(c1c23))C5)C	Mutagen	3	Mutagen
O=C(OC5c4cc3cccc2ccc1ccc(c4(c1c23))C5)C	Mutagen	3	Mutagen
O=C(OCc6c5cccc4ccc3cc2cccc1ccc6(c(c12)c3c45))C	Mutagen	4	Mutagen
c2cc1ccc6c5c1c(c2)cc4ccc3cccc(c3c45)c6CBr	Mutagen	5	Mutagen
O=C(OCc4ccc1ccc2cccc3ccc4(c1c23))C	Mutagen	4	Mutagen
OCc2c4ccccc4(cc1c3ccccc3(ccc12))	Mutagen	4	Mutagen
O=[N+]([O-])c4ccc2c1cccc(c1c3cccc4(c23))[N+](=O)[O-]	Mutagen	3	Mutagen
O=C(OOC(=O)CCCCCCCCCCC)CCCCCCCCCCC	NON-Mutagen	2	NON-Mutagen
O=[N+]([O-])c2ccc1c(cccc1C)c2	Mutagen	5	Mutagen
O=C(OCCCC)C=CC(=O)OCCCC	NON-Mutagen	4	NON-Mutagen
OC4C=CC=3c2cccc1cccc(c12)C=3C4(O)	Mutagen	2	NON-Mutagen
O=CN(O)c2ccc(Oc1ccc(cc1)Cl)cc2	Mutagen	4	Mutagen
O=[N+]([O-])c3c4ccccc4(c2ccc1ccccc1c2c3C)	Mutagen	5	Mutagen
O=[N+]([O-])c1ccc2nc3c(nc2(c1))cccc3[N+](=O)[O-]	Mutagen	4	Mutagen
O=[N+]([O-])c1ccc2nc3ccc(cc3(nc2(c1)))[N+](=O)[O-]	Mutagen	5	Mutagen
O=C(OCC=C(C)CCC=C(C)C)C	NON-Mutagen	2	NON-Mutagen
[N-]=[N+]=NCC(N)C(=O)O	Mutagen	2	Mutagen
O=C1OCCOC(=O)CCCCCCCCCCC1	NON-Mutagen	3	NON-Mutagen
O=NN(C)CC	Mutagen	2	Mutagen
O=C1OCCCCCCCCCCCCCC1	NON-Mutagen	3	NON-Mutagen
O=C(OC)Nc1nc2ccccc2([nH]1)	Mutagen	2	NON-Mutagen
Oc4ccc(Nc2c3ccccc3(nc1ccccc12))c(OC)c4	Mutagen	3	Mutagen
OCCC(C)CCC=C(C)C	NON-Mutagen	2	NON-Mutagen
O=CCC(C)CCC=C(C)C	NON-Mutagen	2	NON-Mutagen
OCC=C(C)CCC=C(C)C	NON-Mutagen	1	NON-Mutagen
Nc1c(cc(c(N)c1C)SC)SC	Mutagen	2	Mutagen
O=C(OCCC(C)C)CCC	NON-Mutagen	3	NON-Mutagen
O=C(OCC)CCCCCC	NON-Mutagen	4	NON-Mutagen
O=[N+]([O-])c2ccc(c1ccc(c(c1)[N+](=O)[O-])[N+](=O)[O-])c(c2)[N+](=O)[O-]	Mutagen	4	Mutagen
c1cc(ccc1C)Br	NON-Mutagen	4	NON-Mutagen
c1cc(ccc1Cl)Br	NON-Mutagen	3	NON-Mutagen
O=C(O)C(N)CCSC(=CCl)Cl	Mutagen	2	Mutagen
Nc1ccc(cc1)Br	NON-Mutagen	3	Mutagen
c1cc(ccc1C)C	NON-Mutagen	4	NON-Mutagen
O=C(O)C4(C)(CCCC2(C)(C4(CCC13(C(=O)C(=C)C(O)(CCC12)C3))))	Mutagen	3	NON-Mutagen
c1cc(ccc1C)Cl	NON-Mutagen	4	NON-Mutagen
Oc1ccc(cc1)C	NON-Mutagen	4	NON-Mutagen
c1cc(ccc1Cl)Cl	NON-Mutagen	4	NON-Mutagen
Nc1ccc(cc1)Cl	Mutagen	4	Mutagen
O=C(N=C2c1cc(ccc1N(C(=O)C)S2)[N+](=O)[O-])C	Mutagen	5	Mutagen
O=C(N=C2c1cc(ccc1N(C(=O)CC)S2)[N+](=O)[O-])CC	Mutagen	5	Mutagen
O=C(N=C2c1cc(ccc1N(C(=O)CCCl)S2)[N+](=O)[O-])CCCl	Mutagen	5	Mutagen
O=C(N=C2c1cc(ccc1N(C(=O)CCC)S2)[N+](=O)[O-])CCC	Mutagen	5	Mutagen
O=C(N=C2c1cc(ccc1N(C(=O)C(C)C)S2)[N+](=O)[O-])C(C)C	Mutagen	5	Mutagen
O=C(N=C2c1cc(ccc1N(C(=O)CCCCl)S2)[N+](=O)[O-])CCCCl	Mutagen	5	Mutagen
O=C(N=C2c1cc(ccc1N(C(=O)CCCC)S2)[N+](=O)[O-])CCCC	Mutagen	5	Mutagen
O=C(N=C2c1cc(ccc1N(C(=O)CC(C)C)S2)[N+](=O)[O-])CC(C)C	Mutagen	5	Mutagen
O=C(N=C2c1cc(ccc1N(C(=O)CCCCC)S2)[N+](=O)[O-])CCCCC	Mutagen	5	Mutagen
O=C(N=C2c1cc(ccc1N(C(=O)CCCCCCC)S2)[N+](=O)[O-])CCCCCCC	Mutagen	5	Mutagen
O=C(N=C2c1cc(ccc1N(C(=O)CCCCCCCCC)S2)[N+](=O)[O-])CCCCCCCCC	Mutagen	5	Mutagen
O=C(N=C3c1cc(ccc1N(C(=O)c2ccccc2)S3)[N+](=O)[O-])c4ccccc4	Mutagen	5	Mutagen
O=C(N=C3c1cc(ccc1N(C(=O)c2ccccc2Cl)S3)[N+](=O)[O-])c4ccccc4Cl	Mutagen	4	Mutagen
O=C(N=C3c1cc(ccc1N(C(=O)c2cccc(c2)Cl)S3)[N+](=O)[O-])c4cccc(c4)Cl	Mutagen	4	Mutagen
O=C(N=C3c1cc(ccc1N(C(=O)c2ccc(cc2)Cl)S3)[N+](=O)[O-])c4ccc(cc4)Cl	Mutagen	4	Mutagen
O=C(N=C3c1cc(ccc1N(C(=O)c2ccc(c(c2)Cl)Cl)S3)[N+](=O)[O-])c4ccc(c(c4)Cl)Cl	Mutagen	4	Mutagen
O=C(N=C3c1cc(ccc1N(C(=O)c2ccccc2[N+](=O)[O-])S3)[N+](=O)[O-])c4ccccc4[N+](=O)[O-]	Mutagen	4	Mutagen
O=C(N=C3c1cc(ccc1N(C(=O)c2cccc(c2)[N+](=O)[O-])S3)[N+](=O)[O-])c4cccc(c4)[N+](=O)[O-]	Mutagen	4	Mutagen
O=C(N=C3c1cc(ccc1N(C(=O)c2ccc(cc2)[N+](=O)[O-])S3)[N+](=O)[O-])c4ccc(cc4)[N+](=O)[O-]	Mutagen	4	Mutagen
N1(C)CCN(C)CC1	NON-Mutagen	2	NON-Mutagen
n2c5ccc1ccccc1c5(cc4c2ccc3c4(C=CCC3))	Mutagen	2	Mutagen
n2c5ccc1ccccc1c5(cc4c2ccc3C=CCCc34)	Mutagen	2	Mutagen
O=C(NCCN(C)C)c2cccc1nc3ccccc3(cc12)	Mutagen	3	Mutagen
O=Nc2c(nc1n2(cc(C)s1))c3ccc(cc3)[N+](=O)[O-]	Mutagen	2	Mutagen
O=[N+]([O-])c1ccc(cc1)c2nc3n(c2[N+](=O)[O-])CCS3	Mutagen	2	Mutagen
O=[N+]([O-])c1c(nc2n1CCS2)c3ccc(cc3)Cl	Mutagen	2	Mutagen
O=[N+]([O-])c1c(nc2n1CCS2)c3ccc(cc3)C	Mutagen	2	Mutagen
O=C(OCC(C)C)C=C	NON-Mutagen	5	NON-Mutagen
O[Si](C)(C)C	NON-Mutagen	1	NON-Mutagen
O=C(OC)CCC(=O)OC	NON-Mutagen	2	NON-Mutagen
O=[N+]([O-])c2c(nc1n2(ccs1))c3ccc(cc3)Cl	Mutagen	2	Mutagen
O=Nc2c(nc1n2(ccs1))c3ccc(cc3)[N+](=O)[O-]	Mutagen	2	Mutagen
O=Nc2c(nc1n2(ccs1))c3ccc(cc3)Cl	Mutagen	2	Mutagen
O(c1cccc(C=CC)c1(OC))C	Mutagen	3	NON-Mutagen
O=S(=O)(N2C3c4ccccc4(c1ccccc1C23))Cc5ccccc5	Mutagen	3	Mutagen
C=CCN(CC=C)C6c7ccccc7(c1ccccc1C6(N3C4c5ccccc5(c2ccccc2C34)))	NON-Mutagen	5	Mutagen
O=C(NC)N(O)C(=O)C	Mutagen	2	NON-Mutagen
O=C(NN)C	Mutagen	1	NON-Mutagen
O=P(O)(O)C(O)(c1ccc(c(c1)N(CCCl)CCCl)C)P(=O)(O)O	Mutagen	2	NON-Mutagen
C(CBr)Br	Mutagen	2	Mutagen
CCCBr	NON-Mutagen	2	Mutagen
N#CC(=C)C(=O)OCC(C)C	NON-Mutagen	3	NON-Mutagen
C=CCBr	Mutagen	1	Mutagen
C#CCBr	Mutagen	1	Mutagen
CCCC	NON-Mutagen	1	NON-Mutagen
C=CC=C	Mutagen	1	NON-Mutagen
OCC(NCCNC(CO)CC)CC	NON-Mutagen	2	NON-Mutagen
O=CC(=C)CCC	Mutagen	2	Mutagen
C(=CC)C	NON-Mutagen	2	Mutagen
O=C(NCCN(C)C)c2cccc1ccc(nc12)c3ccccc3	Mutagen	3	Mutagen
O=C(NCCN(C)C)c2cccc1ncc(nc12)c3ccccc3	Mutagen	2	Mutagen
O=CC=C	Mutagen	2	Mutagen
C(CBr)Cl	Mutagen	1	Mutagen
C=CCCl	Mutagen	2	Mutagen
C(CCl)Cl	Mutagen	1	Mutagen
O=CC(=C)CCCC	Mutagen	2	Mutagen
O=C(OCCCCOC(=O)C=C)C=C	NON-Mutagen	4	NON-Mutagen
OCCCl	Mutagen	2	Mutagen
O=C(O)CCC(NC(=O)c1ccc(c(c1)Cl)Cl)C(=O)N(CCCOC)CCCCC	NON-Mutagen	2	NON-Mutagen
C=CCN	NON-Mutagen	1	Mutagen
N#CCC	NON-Mutagen	1	NON-Mutagen
N#CC=C	Mutagen	1	NON-Mutagen
N#CCCl	NON-Mutagen	1	Mutagen
NCCN	Mutagen	2	NON-Mutagen
N#CCO	NON-Mutagen	1	NON-Mutagen
O=C(O)CNCP(=O)(O)O	NON-Mutagen	1	Mutagen
OCC=C	NON-Mutagen	1	NON-Mutagen
C#CCO	Mutagen	1	NON-Mutagen
O=CCCl	Mutagen	2	Mutagen
O=C(OCCN(c3ccc(c2c3(nc1ccccc1c2(NCCCN(C)C)))[N+](=O)[O-])CCOC(=O)C)C	Mutagen	3	Mutagen
O=[N+]([O-])c3ccc(c2nc1ccccc1c(NCCCN(C)C)c23)N(CCO)CCO	Mutagen	3	Mutagen
OCCO	NON-Mutagen	2	NON-Mutagen
O=CC=O	Mutagen	2	Mutagen
CC1CS1	NON-Mutagen	1	Mutagen
OCCN1CC1	Mutagen	2	NON-Mutagen
O(C=C)C	NON-Mutagen	1	NON-Mutagen
O=C(c1ccc[nH]1)C	Mutagen	2	NON-Mutagen
O(C)CCl	NON-Mutagen	1	Mutagen
O=S1(=O)(OCCCO1)	Mutagen	1	Mutagen
O=COC	NON-Mutagen	1	NON-Mutagen
O=S(=O)(O)CCN	NON-Mutagen	1	NON-Mutagen
O=CC(=O)c1ccccc1	Mutagen	3	NON-Mutagen
O=P(F)(OC(C)C)C	NON-Mutagen	1	NON-Mutagen
O=C(OCCCC)c2cccc1cccnc12	NON-Mutagen	3	NON-Mutagen
O([Si](C)(C)C)[Si](C)(C)C	NON-Mutagen	1	NON-Mutagen
O([Si](O[Si](C)(C)C)(C)C)[Si](C)(C)C	NON-Mutagen	1	NON-Mutagen
O=[N+]([O-])C4=Cc3c5ccc1ccccc1c5(cc2cccc4(c23))	Mutagen	2	Mutagen
O=[N+]([O-])C5=Cc4c2c(ccc1ccccc12)cc3cccc5(c34)	Mutagen	2	Mutagen
O=[N+]([O-])C4=Cc2cc1cc5ccccc5(cc1c3cccc4(c23))	Mutagen	2	Mutagen
O=S(=O)(O)CCNC	NON-Mutagen	1	Mutagen
O=C(C)CC(OC)(C)C	NON-Mutagen	1	NON-Mutagen
O=C(O)CCCCC1CCSS1	NON-Mutagen	2	NON-Mutagen
O=NN(C(=O)OCC)C(c1cnccc1)CCC=O	Mutagen	2	Mutagen
O=C(NCCO)c1c(c(C(=O)NCC(O)CO)c(c(c1I)N(C(=O)C)CC(O)CO)I)I	NON-Mutagen	2	NON-Mutagen
O=C(O)C(N)CSCC=CCl	NON-Mutagen	2	Mutagen
O=C(C)CCC	NON-Mutagen	2	NON-Mutagen
O=C(O)CCC	NON-Mutagen	2	NON-Mutagen
N(C)(C)CCCl	Mutagen	1	Mutagen
OCCN(C)C	NON-Mutagen	3	NON-Mutagen
O=[N+]([O-])CCC	NON-Mutagen	2	Mutagen
O=C(OC=C)C	NON-Mutagen	2	NON-Mutagen
O=C(C)CC(C)C	NON-Mutagen	2	NON-Mutagen
OC(C)CC(C)C	NON-Mutagen	2	NON-Mutagen
N(C(C)C)C(C)C	NON-Mutagen	3	NON-Mutagen
O=C(OC(C)C)C	NON-Mutagen	3	NON-Mutagen
O=C(OC(=C)C)C	NON-Mutagen	2	NON-Mutagen
O=C(OC(=O)C)C	NON-Mutagen	2	NON-Mutagen
O=NN(C(=O)N)CCC(=O)O	Mutagen	2	Mutagen
O=NN(C(=O)N)CCCC(=O)O	Mutagen	2	Mutagen
[N-]=[N+]=NCC(N)C(=O)OC(C)(C)C	Mutagen	2	Mutagen
[N-]=[N+]=NCC(NC(=O)OC(C)(C)C)C(=O)OC(C)(C)C	Mutagen	1	NON-Mutagen
[N-]=[N+]=NCC(NC(=O)OC(C)(C)C)C(=O)O	Mutagen	2	Mutagen
O=C1OC(=O)CC1	NON-Mutagen	2	NON-Mutagen
O=C1OC(=O)C=C1	NON-Mutagen	3	NON-Mutagen
O=C(O)C2=CN(c1ccc(F)cc1(F))c3cc(c(F)cc3(C2(=O)))N4CCNC(C)C4	Mutagen	3	NON-Mutagen
[N-]=[N+]=NCC(N)C(=O)O	Mutagen	2	Mutagen
n1ccnc3c1cc(c2c3(nc(N)n2C))C	Mutagen	5	Mutagen
c1cc(cc(c1)Br)Cl	NON-Mutagen	3	NON-Mutagen
c1cc(cc(c1)C)C	NON-Mutagen	4	NON-Mutagen
Oc1cccc(c1)C	NON-Mutagen	4	NON-Mutagen
Nc1cccc(c1)C	NON-Mutagen	5	Mutagen
Nc1cccc(N)c1	Mutagen	3	Mutagen
Oc1cccc(O)c1	NON-Mutagen	4	NON-Mutagen
n1cc(nc(c1)C)C	Mutagen	2	NON-Mutagen
O=C(Nc2nc1c3cccnc3(ccc1n2C))C	Mutagen	3	Mutagen
O=C(OC)CC(=O)OC	NON-Mutagen	2	NON-Mutagen
O=S(=O)(N(c1ccccc1)SC(F)(Cl)Cl)N(C)C	NON-Mutagen	1	Mutagen
c1cc2ccc3ccc(c4ccc(c1)c2c34)CCl	Mutagen	5	Mutagen
O(C(C)CCl)C(C)CCl	Mutagen	2	Mutagen
N#Cc2cccc(C=Cc1ccc(N)cc1)c2	Mutagen	2	Mutagen
N#Cc1ccc(cc1)C=Cc2ccc(N)cc2	Mutagen	3	Mutagen
O=C(OCC)CC(C)C	NON-Mutagen	3	NON-Mutagen
OCC(O)COC=CC=CC=CC=CCC	Mutagen	2	Mutagen
O=CC=CC=CC=CC=CCC	NON-Mutagen	2	NON-Mutagen
c1c(cc(cc1C)C)C	NON-Mutagen	4	NON-Mutagen
Oc1cc(cc(c1)C)C	NON-Mutagen	4	NON-Mutagen
Nc1cc(cc(c1)C)C	Mutagen	4	NON-Mutagen
c1c(cc(cc1Cl)Cl)Cl	NON-Mutagen	4	NON-Mutagen
Oc1cc(O)cc(O)c1	NON-Mutagen	4	Mutagen
n1c(nc(nc1N)N)N	NON-Mutagen	1	NON-Mutagen
O=C1Nc3ccc(cc3(C(=NC1)c2ccccc2))Cl	NON-Mutagen	2	NON-Mutagen
O=C(CC(C)C)CC(C)C	NON-Mutagen	1	NON-Mutagen
O=C3N=C2C(=Nc1cc(c(cc1N2C)C)C)C(=O)N3	Mutagen	1	Mutagen
c1ccc(cc1)Br	NON-Mutagen	3	NON-Mutagen
c1ccc(cc1)C	NON-Mutagen	4	NON-Mutagen
O=CC2=C1CC(C)(C)CC1C(OC(=O)C)C3(C)(CC23(C=O))	NON-Mutagen	2	Mutagen
O=CC2=C1CC(C)(C)CC1(O)C(O)C3(C)(CC23(C=O))	Mutagen	2	Mutagen
n1ccc(cc1)C	NON-Mutagen	3	NON-Mutagen
c1ccc(cc1)Cl	NON-Mutagen	4	NON-Mutagen
NC1CCCCC1	NON-Mutagen	2	NON-Mutagen
OC1CCCCC1	NON-Mutagen	1	NON-Mutagen
O=C1CCCCC1	NON-Mutagen	1	NON-Mutagen
Oc1ccccc1	NON-Mutagen	4	NON-Mutagen
C(CCl)C(CBr)Br	NON-Mutagen	2	Mutagen
c1ccc(cc1)S	NON-Mutagen	2	NON-Mutagen
n1cccc(c1)C	NON-Mutagen	3	NON-Mutagen
N1CCN(C)CC1	NON-Mutagen	3	NON-Mutagen
O1CCN(C)CC1	NON-Mutagen	2	NON-Mutagen
O=C(Oc2cc1ccccc1c3ccccc23)NC	Mutagen	2	Mutagen
n1ccccc1C	NON-Mutagen	3	NON-Mutagen
n1ccnc(c1)C	NON-Mutagen	2	NON-Mutagen
n1ccccc1Cl	Mutagen	3	NON-Mutagen
O=[N+]([O-])c1oc2ccc(cc2(c1))N(CCCl)CCCl	Mutagen	3	Mutagen
O=[N+]([O-])c1oc2cc(ccc2(c1))N(CCCl)CCCl	Mutagen	3	Mutagen
O=[N+]([O-])c1oc2c(c1)c(OC)ccc2N(CCCl)CCCl	Mutagen	2	Mutagen
O=[N+]([O-])c1oc2ccc(OC)c(c2(c1))N(CCCl)CCCl	Mutagen	2	Mutagen
O=[N+]([O-])c1oc2c(OC)ccc(c2(c1))N(CCCl)CCCl	Mutagen	2	Mutagen
O=C(OCCOCCOCCOC(=O)C(=C)C)C(=C)C	NON-Mutagen	4	NON-Mutagen
O=C(OCCCC)CCC	NON-Mutagen	3	NON-Mutagen
O=C(C3=CCC4C2=CCC1=CC(O)C(O)CC1(C)C2CC(O)C34(C))C	NON-Mutagen	3	NON-Mutagen
N#CC(C(=O)OCC)c1c2cccc(c2(ns1))[N+](=O)[O-]	Mutagen	2	Mutagen
N#CC(C(=O)OCC)c1c2cc(ccc2(ns1))[N+](=O)[O-]	Mutagen	2	Mutagen
N#CC(C(=O)OCC)(c1c2cc(ccc2(ns1))[N+](=O)[O-])C	Mutagen	2	Mutagen
O=C(OCCCC)CCCCCCCCC(=O)OCCCC	NON-Mutagen	3	NON-Mutagen
N#CC(=Cc1ccccc1Br)C(=O)OC	NON-Mutagen	2	NON-Mutagen
O=C(OC2COC(Nc1ccc(cc1)[N+](=O)[O-])C(OC(=O)C)C2(OC(=O)C))C	Mutagen	2	Mutagen
NCCCN(C)C	NON-Mutagen	2	NON-Mutagen
C=CCNC(N)=S	NON-Mutagen	1	Mutagen
O=C(OC)C(NC(=O)C)CSCC(C)Br	Mutagen	2	Mutagen
O=C(OC)C(NC(=O)C)CSCC(c1ccccc1)Br	NON-Mutagen	2	NON-Mutagen
CCCCBr	Mutagen	2	Mutagen
CCCCC	NON-Mutagen	1	NON-Mutagen
CCCCCl	NON-Mutagen	1	Mutagen
C(CCl)CBr	Mutagen	2	Mutagen
NCCCC	NON-Mutagen	3	NON-Mutagen
NCCCN	NON-Mutagen	2	NON-Mutagen
N#CCC#N	NON-Mutagen	1	NON-Mutagen
N#CCCO	NON-Mutagen	1	NON-Mutagen
OCCNC	NON-Mutagen	2	Mutagen
OCCNN	Mutagen	1	NON-Mutagen
OCCOC	NON-Mutagen	2	NON-Mutagen
O(C)COC	NON-Mutagen	1	NON-Mutagen
O=[N+]([O-])c1ccc(cc1)c2nc(N)c3ncn(c3(n2))C4OC(CO)C(O)C4	Mutagen	3	Mutagen
O=[N+]([O-])c1cccc(c1)c2nc(N)c3ncn(c3(n2))C4OC(CO)C(O)C4(O)	Mutagen	3	Mutagen
N(CC)CC	NON-Mutagen	3	NON-Mutagen
O=[N+]([O-])c1ccc2cc3C=CC(O)C(O)c3(cc2(c1))	Mutagen	4	Mutagen
O=[N+]([O-])c2ccc3cc1c(C=CC(O)C1(O))cc3(c2)	Mutagen	4	Mutagen
O=C2Cc1cc3cc(ccc3(cc1C(O)C2(O)))[N+](=O)[O-]	NON-Mutagen	3	NON-Mutagen
O=C2Cc1cc3ccc(cc3(cc1C(O)C2(O)))[N+](=O)[O-]	NON-Mutagen	3	NON-Mutagen
c1cc[nH]c1	NON-Mutagen	2	NON-Mutagen
O1CCCC1	NON-Mutagen	1	Mutagen
[N-]=[N+]=Nc4ccc3c(nc1cc(N=[N+]=[N-])ccc1c3(Nc2ccc(cc2)NS(=O)(=O)C))c4	Mutagen	3	NON-Mutagen
[N-]=[N+]=Nc4ccc3c(nc1c(cccc1C)c3(Nc2ccc(cc2(OC))NS(=O)(=O)C))c4	Mutagen	3	Mutagen
[N-]=[N+]=Nc4ccc3c(nc1ccc(N=[N+]=[N-])cc1c3(Nc2ccc(cc2)NS(=O)(=O)C))c4	NON-Mutagen	3	Mutagen
o1cccc1	NON-Mutagen	2	NON-Mutagen
c1ccsc1	NON-Mutagen	1	NON-Mutagen
[N-]=[N+]=Nc3ccc4nc1ccccc1c(Nc2ccc(cc2)NS(=O)(=O)C)c4(c3)	Mutagen	3	Mutagen
OC5c3ccc2c1ccccc1c(cc2c3C4OC4C5(O))C	NON-Mutagen	5	Mutagen
O(OC(C)(C)C)C(C)(C)C	NON-Mutagen	1	NON-Mutagen
O=C(OC2OC(COC1OC(CO)C(O)C(O)C1(O))C(O)C(O)C2(O))C(=CC=CC(=CC=CC=C(C=CC=C(C(=O)OC4OC(COC3OC(CO)C(O)C(O)C3(O))C(O)C(O)C4(O))C)C)C)C	NON-Mutagen	1	NON-Mutagen
O=C(C)CCC(=O)C	NON-Mutagen	2	NON-Mutagen
O=C(O)C=CC(=O)O	NON-Mutagen	2	NON-Mutagen
N(C)(C)CCN(C)C	NON-Mutagen	2	NON-Mutagen
O=C(OCC)c1c3c(nn[n+]1([O-]))c2ccccc2n3C	Mutagen	2	Mutagen
O=C(N)NNC(=O)N	NON-Mutagen	1	NON-Mutagen
O=C(C=C)NCNC(=O)C=C	Mutagen	1	NON-Mutagen
O=C(NCCNC(=O)CCCCCCCCCCCCCCCCC)CCCCCCCCCCCCCCCCC	NON-Mutagen	1	NON-Mutagen
O=C4c3c(ccc2ccc1ccccc1c23)CC4	NON-Mutagen	4	Mutagen
Oc4cccc5ccc3[nH]c2ccc1ccccc1c2c3c45	NON-Mutagen	4	Mutagen
O=C(NC(C(=O)N(C)C(C(OC)CC(=O)N1CCCC1C(OC)C(C(=O)NC(c2nccs2)Cc3ccccc3)C)C(C)CC)C(C)C)C(N(C)C)C(C)C	NON-Mutagen	1	NON-Mutagen
O=[N+]([O-])c3cc(c2c4ccccc4(c1cccc3(c12)))[N+](=O)[O-]	Mutagen	3	Mutagen
O=C(OC1CCC25(CC35(CCC4(C)(C(CCC4(C)(C3(CCC2(C1(C)(C)))))C(C)CCC=C(C)C))))C=Cc6ccc(O)c(OC)c6	NON-Mutagen	2	NON-Mutagen
O=C(O)C=CC=CC	NON-Mutagen	2	NON-Mutagen
O=NOCCC(C)C	Mutagen	1	Mutagen
O=C(OCCOC)C	Mutagen	3	NON-Mutagen
n2ccc3cc4c5ccccc5(c1ccccc1c4(cc3(c2)))	Mutagen	5	Mutagen
C(CCBr)CBr	Mutagen	2	Mutagen
CCCCCC	NON-Mutagen	1	NON-Mutagen
C(=CCCl)CCl	Mutagen	2	Mutagen
NCCCCC	NON-Mutagen	2	NON-Mutagen
N#CCCCC	NON-Mutagen	1	NON-Mutagen
N#CCCC#N	NON-Mutagen	1	NON-Mutagen
O=CCCCC	NON-Mutagen	2	NON-Mutagen
OCCCCO	NON-Mutagen	2	NON-Mutagen
N#Cc3ccc(nc3(OC(=O)c1cccc(c1)C(=O)N2C(=O)C(F)=CN(C2(=O))COCC))OC(=O)c4ccccc4	NON-Mutagen	1	NON-Mutagen
O(C)CCOC	Mutagen	3	NON-Mutagen
NCCNCC	NON-Mutagen	3	NON-Mutagen
O=CC(=CC=CC(=CC=CC=C(C=CC=C(C=CC1=C(C)CCCC1(C)C)C)C)C)C	NON-Mutagen	3	NON-Mutagen
O(c1cc(N)cc(OC)c1(N))C	NON-Mutagen	4	Mutagen
O=C(OCc1ccccc1[N+](=O)[O-])c2ccccc2	NON-Mutagen	4	NON-Mutagen
OCCOCC	NON-Mutagen	4	NON-Mutagen
C1CCCCC1	NON-Mutagen	1	NON-Mutagen
C1=CCCCC1	NON-Mutagen	1	NON-Mutagen
N1CCNCC1	NON-Mutagen	3	NON-Mutagen
n1ccccc1	NON-Mutagen	3	NON-Mutagen
O1COCOC1	NON-Mutagen	1	NON-Mutagen
O1CCNCC1	NON-Mutagen	2	NON-Mutagen
O=C(O)CCCC(=O)O	NON-Mutagen	2	NON-Mutagen
N(CC(C)C)CC(C)C	NON-Mutagen	3	NON-Mutagen
O=C(NN)c1[nH]c2ccccc2(c1(N))	Mutagen	2	NON-Mutagen
O=CN4c3cc1ccccc1c2c(OC)c(OC)cc(c23)CC4	Mutagen	3	Mutagen
O=[N+]([O-])c2oc(C=Nn1nccc1)cc2	Mutagen	2	Mutagen
O=C3C=C(C=C(c1ccccc1)N3(N=Cc2oc(cc2)[N+](=O)[O-]))c4ccccc4	Mutagen	2	Mutagen
O=C(O)CCCCCC	NON-Mutagen	3	NON-Mutagen
O=C(OCCOCC)C	Mutagen	3	NON-Mutagen
O=C(OC)c3oc(NO)c(c1ccccc1)c3(c2ccccc2)	NON-Mutagen	3	NON-Mutagen
O=C(O)CCCCCCCCC(=O)O	NON-Mutagen	3	NON-Mutagen
O=C(OCCOCCOCCOC(=O)C)C	Mutagen	3	NON-Mutagen
O=C4C=Cc3c(ccc2cc1ccccc1c(c23)C)C4(=O)	Mutagen	3	Mutagen
C(CCBr)CCBr	Mutagen	2	Mutagen
Nc3cc(c2[nH]c1ccccc1c2c3C)C	Mutagen	4	Mutagen
O=CCCCC=O	Mutagen	2	NON-Mutagen
O=C(O)C(NC(=O)C)CSC(=C(Cl)Cl)Cl	Mutagen	3	Mutagen
O=Nc1c(ncn1C)c2ccccc2	Mutagen	2	Mutagen
O=Nc1ncn(c1c2ccccc2)C	Mutagen	2	Mutagen
O=[N+]([O-])c2ncn(c2(c1ccccc1))C	NON-Mutagen	2	Mutagen
NCCNCCN	NON-Mutagen	3	Mutagen
OCCNCCN	Mutagen	2	NON-Mutagen
OCCNCCO	NON-Mutagen	2	NON-Mutagen
O(CCCl)CCCl	Mutagen	2	Mutagen
OCCOCCO	NON-Mutagen	3	NON-Mutagen
O(C=CC=CC=CC=CC=CCC)C	Mutagen	2	Mutagen
N1CCCCCC1	NON-Mutagen	2	NON-Mutagen
O=C(O)CNC(=O)C(NC(=O)CCC(N)C(=O)O)CSC(=C(Cl)Cl)Cl	Mutagen	3	Mutagen
N(CC(C)C)(CC(C)C)CC(C)C	NON-Mutagen	2	NON-Mutagen
O=C(CCCCCCC)Cl	Mutagen	1	NON-Mutagen
O=NN(CCO)CCO	Mutagen	3	Mutagen
C=CCCCCCC	NON-Mutagen	2	NON-Mutagen
N#CCCCCC#N	NON-Mutagen	1	NON-Mutagen
O=P(OC(C)C(CBr)Br)(OC(C)C(CBr)Br)OC(C)C(CBr)Br	Mutagen	1	Mutagen
O=P(OCC(C)(CBr)Br)(OCC(C)(CBr)Br)OCC(C)(CBr)Br	NON-Mutagen	2	Mutagen
O=P(OCC(C(C)Br)Br)(OCC(C(C)Br)Br)OCC(C(C)Br)Br	Mutagen	1	NON-Mutagen
O=P(OCC(C(C)(C)Br)Br)(OCC(C(C)(C)Br)Br)OCC(C(C)(C)Br)Br	NON-Mutagen	1	NON-Mutagen
O=P(OCCC(CBr)Br)(OCCC(CBr)Br)OCCC(CBr)Br	NON-Mutagen	1	Mutagen
CC(C(CCl)Br)Br	Mutagen	2	NON-Mutagen
CC(C)(C(CCl)Br)Br	NON-Mutagen	1	NON-Mutagen
O=CCCCCCC	NON-Mutagen	2	NON-Mutagen
N#CC(=C(c1ccc(OC)cc1)c2ccc(OC)cc2)CCC(=O)O	NON-Mutagen	2	NON-Mutagen
OCCOCCCC	NON-Mutagen	3	NON-Mutagen
CCCCCCCCBr	NON-Mutagen	1	Mutagen
CCCCCCCCC	NON-Mutagen	2	NON-Mutagen
O=NN(c1ccc(cc1)C(=O)O)C2OCC(O)C(O)C2(O)	Mutagen	2	Mutagen
O=NN(CCc2c[nH]c1ccccc12)C3OCC(O)C(O)C3(O)	Mutagen	2	Mutagen
O=NN(c1ccc(cc1)C)CC2(O)(OCC(O)C(O)C2(O))	Mutagen	2	Mutagen
OCCCCCCCC	NON-Mutagen	2	NON-Mutagen
OCCOCCOCC	NON-Mutagen	4	NON-Mutagen
N(CCCC)CCCC	NON-Mutagen	4	NON-Mutagen
O=C(OC)CCCC(=O)OC	NON-Mutagen	2	NON-Mutagen
N#CCCNCCC#N	NON-Mutagen	2	NON-Mutagen
O=C(O)CCCNC	NON-Mutagen	2	NON-Mutagen
O=NN(c1ccc(cc1)C)C2OCC(O)C(O)C2(O)	Mutagen	2	Mutagen
OC3COC(NCCc2c[nH]c1ccccc12)C(O)C3(O)	Mutagen	2	NON-Mutagen
c1ccc(cc1)CSC(=C(C(=C(Cl)Cl)Cl)Cl)Cl	Mutagen	1	Mutagen
O(C)CCOCCOC	NON-Mutagen	4	Mutagen
O1CC1CCc3cccc2ccccc23	Mutagen	3	Mutagen
CCCCCCCCCCC	NON-Mutagen	2	NON-Mutagen
O=C(NCCN(C)C)c2cccc1cc3ccccc3(cc12)	Mutagen	3	Mutagen
O=C(NCCN(C)C)c1cccc2C(=O)c3ccccc3(C(=O)c12)	Mutagen	2	Mutagen
O=C(NCCN(C)C)c2cccc3C(=O)c1ccccc1Sc23	Mutagen	2	Mutagen
O=C(NCCN(C)C)c1cccc2C(=O)c3ccccc3(Oc12)	Mutagen	2	Mutagen
O=C(NCCN(C)C)C1=CC=CN2C(=O)c3ccccc3(N=C12)	Mutagen	1	Mutagen
O=C(NCCN(C)C)c2cccc1Oc3ccccc3(Oc12)	Mutagen	2	Mutagen
O=C(NCCN(C)C)c2cccc1Oc3ccccc3(Nc12)	Mutagen	2	Mutagen
C=CCCCCCCCCCCCC	NON-Mutagen	2	NON-Mutagen
O=S1(=O)(OCCC1)	Mutagen	1	Mutagen
O=C(ON(C(=O)C)c1ccccc1C)C	NON-Mutagen	3	NON-Mutagen
n1cccc(c1)C=C	NON-Mutagen	2	NON-Mutagen
NCCNCCNCCN	Mutagen	3	Mutagen
O=C(c1ccncc1)C	NON-Mutagen	3	NON-Mutagen
n1ccc(cc1)N(C)C	NON-Mutagen	2	NON-Mutagen
O=C(c1ncccc1)C	NON-Mutagen	2	NON-Mutagen
OCCOCCOCCO	Mutagen	3	NON-Mutagen
OCCCCCCCCCC	NON-Mutagen	2	NON-Mutagen
O=C1OC(O)C(=C1Cl)C	Mutagen	3	Mutagen
O=C(O)C=C(C(Cl)Cl)C(Cl)Cl	Mutagen	2	Mutagen
OCCOCCOCCCC	NON-Mutagen	3	NON-Mutagen
O(CC)CCOCCOCC	NON-Mutagen	4	NON-Mutagen
O=C(O)CCC(=O)Nc1ccc(c(c1Cl)Cl)Cl	NON-Mutagen	4	NON-Mutagen
O=C2N(c1ccc(c(c1Cl)Cl)Cl)C(=O)CC2	NON-Mutagen	4	NON-Mutagen
O=NN(C(=NO)C=O)CC	Mutagen	1	Mutagen
O=NN(C(=NO)C=O)CCCC	Mutagen	1	Mutagen
O=[N+]([O-])c1cc[n+]([O-])cc1	Mutagen	2	Mutagen
O(C)CCOCCOCCOC	Mutagen	4	NON-Mutagen
CCCCCCCCCCCCCl	NON-Mutagen	1	NON-Mutagen
OCCCCCCCCCCCC	NON-Mutagen	2	NON-Mutagen
CCCCCCCCCCCCS	NON-Mutagen	1	NON-Mutagen
N#CSCCOCCOCCCC	NON-Mutagen	1	NON-Mutagen
NCCNCCNCCNCCN	Mutagen	2	Mutagen
O=C1C=C3c4cc5ccccc5(cc4(c2cccc(C1(=O))c23))	Mutagen	2	Mutagen
OC3C=C2c4cc5ccccc5(cc4(c1cccc(c12)C3(O)))	Mutagen	3	Mutagen
O=C(OC)CCCCCCCC=CCCCCCCCC	NON-Mutagen	2	NON-Mutagen
OCC(NC1CC(O)(CO)C(O)C(O)C1(O))CO	NON-Mutagen	1	Mutagen
O=C1OC(C=C1Cl)=C(Cl)Cl	Mutagen	2	Mutagen
Oc1ccc(cc1(O))CC=C	Mutagen	3	NON-Mutagen
O1CC1CCc2ccccc2	Mutagen	3	Mutagen
OCCCCCCCCCCCCC	NON-Mutagen	2	NON-Mutagen
O=NN(C)C(OC(=O)C)C(=O)C	Mutagen	2	Mutagen
O(CCOCCCC)CCOCCCC	NON-Mutagen	3	NON-Mutagen
[O-][n+]2cccc1cccc(O)c12	NON-Mutagen	4	NON-Mutagen
O=C(O)CCCCCCCC=CCCCCCCCC	NON-Mutagen	2	NON-Mutagen
OCCCCCCCCCCCCCCCCCC	NON-Mutagen	2	NON-Mutagen
O1C(OC(OC1CCl)CCl)CCl	Mutagen	1	Mutagen
CCCCCCCCCCCCCCCCCCCC	NON-Mutagen	1	NON-Mutagen
OC(C=CC(C)C3CCC2C(=CC=C1C(=C)C(O)CC(O)C1)CCCC23(C))C4CC4	NON-Mutagen	2	NON-Mutagen
Oc2ccc3c1ccccc1c4cc5ccccc5(cc4(c3(c2)))	Mutagen	4	Mutagen
Oc2cccc3c4cc5ccccc5(cc4(c1ccccc1c23))	Mutagen	5	Mutagen
OC2C=Cc1c3ncccc3(ccc1C2(O))	Mutagen	3	NON-Mutagen
OC3c2ccc1cccnc1c2C4OC4(C3(O))	Mutagen	4	NON-Mutagen
n1cccc2ccc3c(c12)CCC4OC34	NON-Mutagen	4	NON-Mutagen
n1cccc2ccc3c(c12)C4OC4(CC3)	Mutagen	4	NON-Mutagen
O=Cc1cc(OC(=O)C)c2c(c1)N3OC(OC(=O)C)(C2COC(=O)N)C4N(C(=O)C)C4(C3)	Mutagen	2	NON-Mutagen
O=Nc1cc3c4ccccc4(ccc3(c2ccccc12))	Mutagen	5	Mutagen
OCC2=CC=C1C2(=CC(=CC=C1C)C(=C)C)	Mutagen	2	Mutagen
Nc1ccc(cc1)Sc2ccccc2	Mutagen	3	Mutagen
O=C(O)C=Cc1ccc(O)c(OC)c1	NON-Mutagen	3	NON-Mutagen
Fc1ccc2cc3c5cccc4cccc(c3(cc2(c1)))c45	Mutagen	3	Mutagen
Fc1cccc2cc3c5cccc4cccc(c3(cc12))c45	Mutagen	3	Mutagen
c1ccc2c(c1)c6cccc5cc4C=Cc3ccc2c(c34)c56	Mutagen	4	Mutagen
O=C(O)C3N2C(=O)C(NC(=O)Cc1ccccc1)C2SC3(C)(C)	NON-Mutagen	2	NON-Mutagen
O=[N+]([O-])C3c4ccc1OCOc1c4(c2cccc(OC)c2C3)	Mutagen	2	Mutagen
n1c(oc2ccccc12)c3ccc(cc3)Cl	NON-Mutagen	3	NON-Mutagen
O=C4C=C(c1ccccc1)N(c2cc(OC)cc(OC)c2Cl)C(c3ccc(F)cc3)=C4C	NON-Mutagen	2	NON-Mutagen
O=C(Oc1ccccc1(OC(C)C))NC	Mutagen	2	NON-Mutagen
OC2C=Cc1c3cccnc3(ccc1C2(O))	NON-Mutagen	3	NON-Mutagen
O=[N+]([O-])c2nc1c3cccnc3(ccc1n2C)	Mutagen	3	Mutagen
O=[N+]([O-])c5ccc4c3c5(c1ccccc1c2cccc(c23)C(O)C4(O))	Mutagen	3	Mutagen
Oc3ccc4ccc2ccc1ccn(c1c2c4(c3))C	Mutagen	4	Mutagen
Oc3ccc4ccc2ccc1nc(n(c1c2c4(c3))C)C	Mutagen	3	Mutagen
O=C(Nc2nc1c3cccnc3(cc(c1n2C)C))C	Mutagen	3	Mutagen
O=C(O)C5(C)(CCCC2(C)(C5(CCC14(CC(O)(CCC12)C3(OC3)C4))))	NON-Mutagen	2	Mutagen
O=C3C1=CC(C)(C)C(O)C1=C(C)C2(CC2)C3(O)C	Mutagen	2	Mutagen
O=C(O)C(=O)Nc1cccc(c1)c2nn[nH]n2	NON-Mutagen	2	NON-Mutagen
O=C(O)C(N)Cn1cncc1	Mutagen	2	Mutagen
O=C(Nc1ccc2c(c1)Cc3cccc(O)c23)C	Mutagen	4	Mutagen
O=C(NNc1ccccc1)C	Mutagen	2	Mutagen
O=CC2=C1CC(C)(C)CC1(O)C(OC(=O)C)C3(C)(CC23(C=O))	Mutagen	2	Mutagen
n1ccccc1c2nc(ccc2)c3ncccc3	Mutagen	2	NON-Mutagen
O=Nc2ccc3ccc4cc1ccccc1c5ccc2c3c45	Mutagen	5	Mutagen
O=C(Oc2c(c1OCOc1c6c2C9C5N(C(O)C4N(C)C5(c3c(O)c(OC)c(cc3C4)C))C6COC(=O)C8(NCCc7cc(O)c(OC)cc78)CS9)C)C	Mutagen	2	Mutagen
O=C3C1=CC(C)(CO)C(O)C1=C(C)C2(CC2)C3(O)C	Mutagen	2	Mutagen
[N-]=[N+]=CC(=O)OCC(N)C(=O)O	Mutagen	1	Mutagen
ONc2nc1c3nc(cnc3(ccc1n2C))C	Mutagen	4	Mutagen
O2CCc1c3cccc(c3([nH]c1C2(C)CC))CC	NON-Mutagen	3	NON-Mutagen
C=CC	Mutagen	2	NON-Mutagen
ONc1ccc(cc1Cl)Cc2ccc(N)c(c2)Cl	Mutagen	3	Mutagen
Oc1cc(cc(c1(N))Cl)Cc2ccc(N)c(c2)Cl	NON-Mutagen	3	Mutagen
O1C=CC=Cc2c1c4cc5ccccc5(cc4(c3ccccc23))	Mutagen	2	Mutagen
O(C=CC=CC=CC=CC=CCCCC)C	Mutagen	2	Mutagen
C=C(C)C	NON-Mutagen	1	NON-Mutagen
Oc3cccc4c1ccccc1c2cc5ccccc5(cc2c34)	NON-Mutagen	5	Mutagen
Oc1ccc(cc1)C3=C(c2ccc(O)cc2C3C)CC	NON-Mutagen	2	NON-Mutagen
O=C(C=Cc1ccccc1)c2ccc(cc2)[N+](=O)[O-]	Mutagen	3	Mutagen
O=[N+]([O-])c1cccc(c1)S(=O)(=O)OCC2OC2	Mutagen	2	Mutagen
OC(c1ccc(cc1)Cl)(c2ccc(cc2)Cl)C(Cl)(Cl)Cl	NON-Mutagen	3	NON-Mutagen
O=CC(=C(C(=O)O)Cl)C(Cl)Cl	Mutagen	3	Mutagen
O=S4(=O)(OC(c1cc(c(O)c(c1)Br)Br)(c2cc(c(O)c(c2)Br)Br)c3ccccc34)	NON-Mutagen	2	NON-Mutagen
O=C(O)C(N)CSC=CCl	Mutagen	3	Mutagen
O=C(O)C(N)CSC(=C(C(Cl)(Cl)Cl)Cl)Cl	Mutagen	2	Mutagen
O=C(OCC1OC1)c2ccc(cc2)[N+](=O)[O-]	Mutagen	4	Mutagen
O=C3C(OC)=CC4C2N(C)CCC4(c1c(O)c(OC)ccc1C2)(C3)	NON-Mutagen	2	NON-Mutagen
O3C4c5ccccc5(c2cc1ccccc1c(c2C34)C)	Mutagen	4	Mutagen
O=C(O)C2=CN1c3c(OCN1C)c(c(F)cc3(C2(=O)))N4CCN(C)CC4	Mutagen	2	NON-Mutagen
n1cc(nc2c1c3nc(N)n(c3(cc2C))C)C	Mutagen	5	Mutagen
O=C1C=CCCC1C(O)(C)CCC=C(C)C	Mutagen	2	NON-Mutagen
O=[N+]([O-])c2ccc3ccc4c(O)ccc5c1ccccc1c2c3c45	Mutagen	5	Mutagen
O=[N+]([O-])c2ccc3ccc4ccc(O)c5c1ccccc1c2c3c45	Mutagen	5	Mutagen
O=[N+]([O-])c2ccc3c1ccccc1c4c(O)ccc2c34	Mutagen	4	Mutagen
O=[N+]([O-])c2ccc4c1ccc(O)cc1c3cccc2c34	Mutagen	3	Mutagen
O=[N+]([O-])c2ccc4c1cc(O)ccc1c3cccc2c34	Mutagen	3	Mutagen
n3c2C1=CCCN(C)C1CCc2sc3N	Mutagen	2	NON-Mutagen
n2cccc3c1nc(N)sc1CCc23	Mutagen	2	Mutagen
O=P(O)(O)Oc1ccc(cc1)C(c2ccc(OCCN(C)C)cc2)=C(c3ccc(cc3)C(C)C)CC	NON-Mutagen	2	NON-Mutagen
OCC(CO)(CO)CO	NON-Mutagen	2	NON-Mutagen
O=S(=O)(O)Nc2nc1c3nc(cnc3(ccc1n2C))C	NON-Mutagen	3	NON-Mutagen
O=S(=O)(O)Nc2nc1c3nc(cnc3(ccc1n2C))CO	NON-Mutagen	4	NON-Mutagen
O=C(O)C4OC(Nc2nc1c3nc(cnc3(ccc1n2C))C)C(O)C(O)C4(O)	NON-Mutagen	2	Mutagen
O=P(Oc1ccccc1)(Oc2ccccc2)Oc3ccccc3	NON-Mutagen	2	NON-Mutagen
O=S(c1ccc(OP(OCC)(OCC)=S)cc1)C	NON-Mutagen	2	Mutagen
O=P(OCCCl)(OCCCl)OCCCl	NON-Mutagen	1	Mutagen
O=C(ON=CC(C)(C)SC)NC	NON-Mutagen	1	NON-Mutagen
FC(F)=C(F)F	NON-Mutagen	1	Mutagen
O=Nc1nccn1C	Mutagen	2	NON-Mutagen
Fc1ccc3c4cc5ccccc5(cc4(c2cccc1c23))	Mutagen	3	Mutagen
O=C4Oc2c(c(OC)cc1OC3OC=CC3(c12))C5=C4C(=O)CC5	Mutagen	3	Mutagen
O=S(=O)(c1ccc(cc1)Cl)c2cc(c(cc2Cl)Cl)Cl	NON-Mutagen	2	NON-Mutagen
[O-][n+]3c5ccc1ccccc1c5(cc2c4ccccc4(ccc23))	NON-Mutagen	4	Mutagen
O(c1c(c(c(c(c1Br)Br)Br)Br)Br)c2c(c(c(c(c2Br)Br)Br)Br)Br	NON-Mutagen	2	NON-Mutagen
O=C(O)CC(C(=O)O)CC(=O)OC(CC(C)CC(O)CCCCC(O)CC(O)C(N)C)C(OC(=O)CC(C(=O)O)CC(=O)O)C(C)CCCC	NON-Mutagen	1	NON-Mutagen
O=C(O)CC(C(=O)O)CC(=O)OC(CC(C)CCCCCCC(O)CC(O)C(N)C)C(OC(=O)CC(C(=O)O)CC(=O)O)C(C)CCCC	NON-Mutagen	1	NON-Mutagen
O=C(OC)c3ccc(c2c3(nc1ccccc1c2(NCCCN(C)C)))[N+](=O)[O-]	Mutagen	3	Mutagen
O=[N+]([O-])c3ccc(c2nc1ccccc1c(NCCCN(C)C)c23)Cl	Mutagen	4	Mutagen
O=[N+]([O-])c3ccc(F)c2nc1ccccc1c(NCCCN(C)C)c23	Mutagen	2	Mutagen
O=[N+]([O-])c3ccc(c2nc1ccccc1c(NCCCN(C)C)c23)N(C)C	Mutagen	3	Mutagen
O=C(ON(c1ccc(cc1)Sc2ccccc2)C(=O)C)C	Mutagen	2	Mutagen
O=C(O)CCCc1ccc(cc1)NCCCl	Mutagen	3	Mutagen
O=[N+]([O-])c1ccc2cccc(c2(c1))C	Mutagen	5	Mutagen
O=C4Oc2c(c(OC)cc1OC3OC=CC3(c12))C5=C4C(=O)OCC5	Mutagen	3	Mutagen
[N-]=[N+]=C1C=C(C=CC1(=O))C(O)CN(N=O)CCCC	Mutagen	1	Mutagen
O=C(OC)C(Cl)Cl	Mutagen	2	Mutagen
O=[N+]([O-])c1cc2c(c(c1C)[N+](=O)[O-])C(C)(C)CC2(C)C	NON-Mutagen	3	NON-Mutagen
O=C1c3ccccc3(C(=O)c2c(N)ccc(OC)c12)	Mutagen	4	Mutagen
O=C1c3ccccc3(C(=O)c2c(N)ccc(O)c12)	Mutagen	4	Mutagen
[N-]=[N+]=NC(c1ccccc1)C(O)CO	Mutagen	2	NON-Mutagen
O=C(OC)c2cc1OCOc1c3c4cccc(OC)c4(cc(c23)[N+](=O)[O-])	Mutagen	3	Mutagen
O=C1c3ccccc3(C(=O)c2c(O)c(c(O)cc12)C)	Mutagen	5	Mutagen
O=C(Nc2cccc3C(=O)c1c(cccc1Cl)C(=O)c23)c4ccccc4	Mutagen	3	Mutagen
OC2C=Cc1c3cc5c(nc3(ccc1C2(O)))ccc4ccccc45	Mutagen	4	Mutagen
OC4c2nc5ccc1ccccc1c5(cc2c3ccccc3C4(O))	NON-Mutagen	2	Mutagen
O=C1OC(=O)c2c1c(c(c(c2Cl)Cl)Cl)Cl	NON-Mutagen	2	NON-Mutagen
O=C1c3cccc(O)c3(C(=O)c2c(O)cccc12)	Mutagen	5	Mutagen
O=C1c3cccc(O)c3(C(=O)c2cccc(O)c12)	Mutagen	5	Mutagen
OOC(N=NCCCC)(C)C	Mutagen	1	Mutagen
O=Nn2cc(c1ccccc12)CC(O)C(=O)O	Mutagen	3	Mutagen
O=C1C(O)=C(Oc2cc(O)cc(O)c12)c3ccc(O)c(O)c3	Mutagen	2	Mutagen
O=C(OCOC(=O)C(C)(C)C)C4=C(C=Cc1c(ncs1)C)CSC3N4(C(=O)C3(NC(=O)C(=NOC)c2nc(N)sc2))	NON-Mutagen	1	Mutagen
O(c1ccccc1)[Si](Oc2ccccc2)(Oc3ccccc3)Oc4ccccc4	NON-Mutagen	2	NON-Mutagen
O=S(=O)(O)c2cc(N)ccc2(c1ccc(N)cc1S(=O)(=O)O)	NON-Mutagen	2	NON-Mutagen
O=[N+]([O-])c3cc1c4ccccc4(ccc1c2c3(C=CC(O)C2(O)))	Mutagen	3	Mutagen
OC3C=Cc2c4cc(N)c1ccccc1c4(ccc2C3(O))	Mutagen	4	Mutagen
O=[N+]([O-])c1ccccc1SSC(=C(C(=C(Cl)Cl)Cl)Cl)Cl	Mutagen	2	Mutagen
O=C1c3ccccc3(C(=O)c2cc(N)ccc12)	Mutagen	4	Mutagen
O=C1c2ccccc2(C(=O)C(=C1Cl)Cl)	Mutagen	2	Mutagen
O=C(OCCOC)c1ccccc1(C(=O)OCCOC)	Mutagen	4	NON-Mutagen
O=C(OCCCCCCCC)c1ccccc1(C(=O)OCCCCCCCC)	NON-Mutagen	5	NON-Mutagen
O=[N+]([O-])c3cc2ccc1cc(cc4c1c2c(c3)CC4)[N+](=O)[O-]	Mutagen	4	Mutagen
O=[N+]([O-])c2cc4c3c1c(cc(cc1CCc3(c2))[N+](=O)[O-])CC4	Mutagen	3	Mutagen
O=[N+]([O-])c3cc2ccc1cccc4c1c2c(c3)CC4	Mutagen	4	Mutagen
O=[N+]([O-])c1cc2ccc3cc(cc4ccc(c1)c2c34)[N+](=O)[O-]	Mutagen	5	Mutagen
O=C(OCC(=O)C3(O)(CCC2C4CCC1=CC(=O)C=CC1(C)C4(C(O)CC23(C))))C=C(C)CCC=C(C)CCC=C(C)C	NON-Mutagen	4	NON-Mutagen
c1cc(cc2C=CC3CCCCC3(c12))Br	NON-Mutagen	2	Mutagen
O(c1ccc2C=CC3CCCCC3(c2(c1)))C	Mutagen	2	NON-Mutagen
O2C3c1cc(ccc1C4CCCCC4(C23))Br	NON-Mutagen	4	NON-Mutagen
O(c1ccc2c(c1)C4CCCCC4(C3OC23))C	NON-Mutagen	3	NON-Mutagen
n1c(cc(N)n1C)C2CC2	Mutagen	1	NON-Mutagen
O=S(=O)(O)C2C(O)c1c3ccc5cccc4ccc(cc1C(O)C2(O))c3c45	NON-Mutagen	2	NON-Mutagen
O=C(OC3CCC5(C)(C6CCC7(C)(C(CCC7(C6(CC4N(N1C(=O)c2ccccc2(C1(=O)))C45(C3))))C(C)CCCC(C)C)))C	Mutagen	2	NON-Mutagen
O=C1c7ccccc7(C(=O)N1N3C4CC2C6CCC(C(C)CCCC(C)C)C6(C)(CCC2C5(C)(CCC(CC345)Cl)))	NON-Mutagen	2	Mutagen
O=C1N(C(=O)C(N1Cl)(C)C)Cl	NON-Mutagen	1	NON-Mutagen
O=C(Oc1ccccc1)c2ccccc2(O)	NON-Mutagen	3	NON-Mutagen
O=C(OCc1ccccc1)c2ccccc2(O)	NON-Mutagen	3	NON-Mutagen
O=C1C=COC(=C1(O))C	Mutagen	1	NON-Mutagen
c1(c(c(c(c(c1Cl)Cl)Cl)Cl)Cl)Cl	NON-Mutagen	3	NON-Mutagen
N#CC(N)=C(C#N)N	NON-Mutagen	1	NON-Mutagen
O=CN(O)c2ccc(C=Cc1ccccc1)cc2	Mutagen	4	Mutagen
O=C(N(O)c2ccc(C=Cc1ccccc1)cc2)CC	Mutagen	3	Mutagen
O=C(N(O)c1ccc2ccccc2(c1))CC	Mutagen	3	Mutagen
O=Nc2c1ccccc1c3ccc5cccc4ccc2c3c45	Mutagen	5	Mutagen
O=C1C(=C(C(=O)C(=C1Cl)Cl)Cl)Cl	Mutagen	1	NON-Mutagen
O=C(O)C(N)CSC	NON-Mutagen	3	NON-Mutagen
Oc1c(cc(cc1Br)Br)Br	NON-Mutagen	2	NON-Mutagen
Oc1c(cc(cc1C(C)(C)C)Cc2cc(c(O)c(c2)C(C)(C)C)C(C)(C)C)C(C)(C)C	NON-Mutagen	3	NON-Mutagen
O=C(O)c1ccccc1C	NON-Mutagen	3	NON-Mutagen
O=C(O)c1ccccc1Cl	NON-Mutagen	5	NON-Mutagen
O=C(O)c1ccccc1(N)	NON-Mutagen	4	NON-Mutagen
O=[N+]([O-])c1cc(c(c(c1)[N+](=O)[O-])C)[N+](=O)[O-]	Mutagen	5	Mutagen
O=C(O)CNC(=O)C(NC(=O)CCC(N)C(=O)O)CSC(=O)NCCCCl	Mutagen	2	Mutagen
O=C(O)CNC(=O)C(NC(=O)CCC(N)C(=O)O)CSC(=O)NC(C)(C)C	NON-Mutagen	3	NON-Mutagen
O=C(OCCCCCCCCCCCCC)c1ccccc1(C(=O)OCCCCCCCCCCCCC)	NON-Mutagen	5	NON-Mutagen
O=C(OCC)CCCCCCCC=CCC=CCC=CCC	Mutagen	3	NON-Mutagen
OC3C=Cc2ccc1ncccc1c2C3(O)	NON-Mutagen	3	Mutagen
n1cccc2c1ccc3c2CCC4OC34	NON-Mutagen	4	NON-Mutagen
n1cccc2c1ccc3c2C4OC4(CC3)	Mutagen	4	NON-Mutagen
O=[N+]([O-])c2ccc(Nc1ccc(O)cc1)c(c2)[N+](=O)[O-]	Mutagen	3	Mutagen
O=C(O)C4=CC3=CCC1C(CCC2(C)(C(C(=O)NC(C)(C)C)CCC12))C3(C)CC4	NON-Mutagen	2	NON-Mutagen
OC3c2ccc1ncccc1c2C4OC4(C3(O))	NON-Mutagen	3	NON-Mutagen
[O-][n+]4cccc1c4(ccc2c1C3OC3(C(O)C2(O)))	NON-Mutagen	4	NON-Mutagen
OC2c1c4cccnc4(ccc1C3OC3(C2(O)))	NON-Mutagen	3	NON-Mutagen
O=Nc1ccc(cc1Cl)Cc2ccc(N)c(c2)Cl	NON-Mutagen	3	Mutagen
O=C(c1occc1)C	Mutagen	2	NON-Mutagen
O=[N+]([O-])c1ccc(NN)c(c1)[N+](=O)[O-]	Mutagen	4	Mutagen
O=[N+]([O-])c1ccc(OC)c(c1)[N+](=O)[O-]	Mutagen	4	Mutagen
O=[N+]([O-])c1cc(N)ccc1C	Mutagen	5	Mutagen
O=[N+]([O-])c1cc(N)ccc1(O)	Mutagen	5	Mutagen
O=C1NC(=O)C(=C1Cl)Cl	Mutagen	1	Mutagen
O=C(OC)c1ccccc1(O)	Mutagen	4	NON-Mutagen
O=C1C=C(Oc2cc(OCC(=O)OCC)ccc12)c3ccccc3	NON-Mutagen	2	NON-Mutagen
N#Cc1c(cccc1Cl)Cl	NON-Mutagen	3	NON-Mutagen
Oc1c(cc(cc1C(C)(C)C)C)Cc2cc(cc(c2(O))C(C)(C)C)C	NON-Mutagen	3	NON-Mutagen
O=CC2=CC1(O)(C(OC(=O)C=CCCC)C(C)(C)CC1C34(C(=O)OC(O)C24(C3)))	Mutagen	3	Mutagen
O=C(c1ccccc1)C(O)c2ccccc2	NON-Mutagen	3	NON-Mutagen
O=C2C1(C)(CCC(C1)C2(C)C)	NON-Mutagen	1	NON-Mutagen
O=C(OCc1ccccc1)CN3C(=O)Sc2ccccc23	NON-Mutagen	2	NON-Mutagen
O1C2CC(C(=C)C)CCC12(C)	NON-Mutagen	1	NON-Mutagen
O=C(OCc1cccc(c1)[N+](=O)[O-])CCC	NON-Mutagen	4	NON-Mutagen
OC4c2ccc1c5ccccc5(cc(c1c2C3OC3C4(O))CC)	Mutagen	4	Mutagen
OC4c2ccc1c5ccccc5(cc(c1c2C3OC3C4(O))CCC)	NON-Mutagen	4	Mutagen
O=C(c1ccccc1)c2ccccc2	NON-Mutagen	3	NON-Mutagen
N(=Nc1ccc(c(N)c1)C)c2ccc(c(N)c2)C	Mutagen	3	Mutagen
n1c3ccc(c(N)c3(nc2cc(N)c(cc12)C))C	Mutagen	3	Mutagen
c1ccc2c(c1)CCCC2	NON-Mutagen	2	NON-Mutagen
n1ccc2ccccc2(c1)	NON-Mutagen	5	Mutagen
O=[N+]([O-])c2ccccc2(Nc1ccccc1)	NON-Mutagen	4	NON-Mutagen
O=C(O)Cc1ccc(N)cc1	Mutagen	3	NON-Mutagen
Oc1ccc2ccccc2(c1(N))	NON-Mutagen	3	Mutagen
O=C2Oc1ccccc1CC2	NON-Mutagen	3	Mutagen
Fc1c(F)c(c(F)c(c1(F))Cl)Cl	NON-Mutagen	2	NON-Mutagen
O(c1cc(ccc1(N))c2ccc(N)c(OC)c2)C	Mutagen	3	Mutagen
O=C(O)C1=CN(c2cc(c(F)c(c2(C1(=O)))C)N3CCNC(C)C3)C4CC4	NON-Mutagen	3	Mutagen
Oc1cc(O)c(cc1(O))CCN	Mutagen	3	Mutagen
Nc1ccc(cc1C)c2ccc(N)c(c2)C	Mutagen	4	Mutagen
O=C(OCc1ccccc1[N+](=O)[O-])CCC	NON-Mutagen	4	NON-Mutagen
O=[N+]([O-])c1ccc2ccc3cc5c(c4ccc1c2c34)CCCC5(O)	Mutagen	3	Mutagen
[N-]=[N+]=NCC(N)(C(=O)O)C	Mutagen	2	Mutagen
[N-]=[N+]=NCCC(N)C(=O)O	Mutagen	2	Mutagen
[N-]=[N+]=NCCC(N)C(=O)O	Mutagen	2	Mutagen
O=Cc1ccc(OC)c(OC)c1	NON-Mutagen	4	NON-Mutagen
n1c3ccc(N)cc3(nc2ccc(N)cc12)	Mutagen	4	Mutagen
O=Nc1ccc(cc1)N(CC)CC	Mutagen	4	Mutagen
O=C(O)COc1ccc2ccccc2(c1)	NON-Mutagen	3	NON-Mutagen
O=[N+]([O-])c1ccc2c(c1)[nH]cc2CCO	Mutagen	3	Mutagen
O=Nn2cc(c1ccccc12)CCO	Mutagen	3	Mutagen
Oc1ccc(cc1Cc2ccccc2)Cl	NON-Mutagen	3	NON-Mutagen
O=C(O)C(Oc1ccc(cc1Cl)Cl)C	NON-Mutagen	5	NON-Mutagen
Oc1ccc(c(c1)NCC)C	Mutagen	4	Mutagen
O=Nc1ccc2ccc4c5ccccc5(cc3ccc1c2c34)	Mutagen	5	Mutagen
O=C(N(CCO)CCO)CCCCCCCCCCC	NON-Mutagen	1	NON-Mutagen
OCCNc2ccc(N=Nc1ccc(cc1)NCCO)cc2	Mutagen	4	NON-Mutagen
OCCNc2ccc(N=Nc1ccc(cc1)N(CCO)CCO)cc2	NON-Mutagen	4	NON-Mutagen
Nc1ccc(cc1)c2ccccc2C	Mutagen	4	Mutagen
O=Cc1cccc(c1)c2ccccc2	NON-Mutagen	2	NON-Mutagen
c1cc(ccc1N(CCCl)CCCl)C	NON-Mutagen	3	Mutagen
O=[N+]([O-])c1cc2ccccc2(cc1C)	NON-Mutagen	5	Mutagen
O=C(ON=C2C=CC(=NOC(=O)c1ccccc1)C=C2)c3ccccc3	Mutagen	2	Mutagen
O=Cc1ccc2OCOc2(c1)	NON-Mutagen	4	NON-Mutagen
O=C(OC)c1ccc(cc1)C(=O)OC	NON-Mutagen	4	NON-Mutagen
O=S(CCCCCCCC)C(C)Cc1ccc2OCOc2(c1)	NON-Mutagen	2	NON-Mutagen
O=C(Nc1ccccc1C)C	Mutagen	4	NON-Mutagen
OC5c3ccc2c(cc1ccccc1c2CC)c3C4OC4C5(O)	Mutagen	5	Mutagen
O(c1ccc(cc1(N))C)C	Mutagen	4	Mutagen
c1ccc2[nH]ccc2(c1)	NON-Mutagen	5	Mutagen
n2c1ccccc1sc2C	NON-Mutagen	3	NON-Mutagen
n2c1ccccc1sc2SSc4nc3ccccc3s4	Mutagen	2	NON-Mutagen
Oc1ccccc1(O)	NON-Mutagen	4	NON-Mutagen
O=[N+]([O-])c3ccc2ccc1cccc4c1c2c3c5c4CCCC5	Mutagen	4	Mutagen
O=[N+]([O-])c5ccc3c2c5(ccc1cccc(c12)c4c3CCCC4)	Mutagen	4	Mutagen
O=[N+]([O-])c4ccc2c1ccccc1c5c3c(ccc4(c23))ccc5[N+](=O)[O-]	Mutagen	5	Mutagen
O=[N+]([O-])c5ccc2ccc3ccc(c4c1ccccc1c5(c2c34))[N+](=O)[O-]	NON-Mutagen	5	Mutagen
O=[N+]([O-])c5cc(c3c2c5(ccc1cccc(c12)c4c3CCCC4))[N+](=O)[O-]	Mutagen	3	Mutagen
O=[N+]([O-])c5ccc3c2c5(ccc1ccc(c(c12)c4c3CCCC4)[N+](=O)[O-])	Mutagen	4	Mutagen
O=[N+]([O-])c3ccc2ccc1ccc(c4c1c2c3c5c4CCCC5)[N+](=O)[O-]	Mutagen	4	Mutagen
c1cc(c(cc1Cl)Cl)Cl	NON-Mutagen	4	NON-Mutagen
Oc1ccc(cc1Cl)Cl	NON-Mutagen	5	NON-Mutagen
Oc1ccc(OC)cc1C(C)(C)C	NON-Mutagen	4	NON-Mutagen
OC(COc1ccccc1C2=CCCC2)CNC(C)(C)C	NON-Mutagen	3	NON-Mutagen
O=C2c1ccccc1CCc3ccccc23	NON-Mutagen	3	Mutagen
n2c([nH]c(c1ccc(cc1)C)c2c3ccc(cc3)C)c4ccc(cc4C)C	Mutagen	3	Mutagen
n1c([nH]c(c1c2ccc(cc2)C)c3ccc(cc3)C)c4ccc(OC)c(OC)c4	Mutagen	3	Mutagen
O=[N+]([O-])c1ccc(cc1)c2ccc(N)cc2	Mutagen	5	Mutagen
O=[N+]([O-])c1ccc(c(c1)[N+](=O)[O-])C	Mutagen	5	Mutagen
O=[N+]([O-])c1cc(ccc1Cl)C(F)(F)F	NON-Mutagen	4	NON-Mutagen
N(C(NC1CCCCC1)=S)C2CCCCC2	NON-Mutagen	1	NON-Mutagen
O=Cc1ccc(O)c(OCC)c1	NON-Mutagen	3	NON-Mutagen
O=Cc1ccc(O)c(OC)c1	NON-Mutagen	4	NON-Mutagen
O=C(OCC)C2OC2(c1ccccc1)	NON-Mutagen	3	Mutagen
O=[N+]([O-])c2ccc3c1ccc(N)cc1Cc3(c2)	Mutagen	4	Mutagen
N(CC)(CC)CC	NON-Mutagen	2	NON-Mutagen
O=S(=O)(O)c1cccc(N)c1	NON-Mutagen	4	NON-Mutagen
FC(F)(F)c1ccc(c(N)c1)Cl	NON-Mutagen	3	NON-Mutagen
O(c1ccc(cc1)C(C)(C)CC(C)(C)C)CCOCC[N+](C)(C)Cc2ccccc2	NON-Mutagen	2	NON-Mutagen
O=S(=O)(O)c1ccc(N)cc1	NON-Mutagen	4	NON-Mutagen
O=C(Nc1ccc(cc1)S(=O)(=O)Cl)C	NON-Mutagen	3	NON-Mutagen
O=C(Nc1ccc(cc1)S(=O)(=O)N)C	NON-Mutagen	3	NON-Mutagen
c1ccc2c(c1)C(=CC3CCCCC23)C	Mutagen	2	Mutagen
O2C3C4CCCCC4(c1ccccc1C23(C))	NON-Mutagen	4	NON-Mutagen
O=[N+]([O-])c1cnc(N)s1	Mutagen	1	Mutagen
c1ccc(cc1)N(C)C	NON-Mutagen	4	Mutagen
O=[N+]([O-])c1cccc(c1)Cl	NON-Mutagen	5	Mutagen
O=C(OCCC)c1cc(O)c(O)c(O)c1	NON-Mutagen	3	NON-Mutagen
O=C(O)C2N(C(=O)C1NC(=O)CC1)CSC2	NON-Mutagen	2	NON-Mutagen
O=[N+]([O-])c1ccc(N)c(c1)Cl	Mutagen	5	Mutagen
O=[N+]([O-])c1ccc(N)c(O)c1	Mutagen	5	Mutagen
O=C(c1cccc(c1)[N+](=O)[O-])C	Mutagen	4	Mutagen
O=C(c1cccc(c1)[N+](=O)[O-])Cl	Mutagen	4	Mutagen
O=C(O)c1cccc(c1)C(=O)O	NON-Mutagen	4	NON-Mutagen
O=C(O)c1cccc(c1)[N+](=O)[O-]	Mutagen	4	Mutagen
O2C3CCCC4CCc1ccccc1C234	NON-Mutagen	4	NON-Mutagen
O=C(c1ccc(cc1)Cl)Cl	NON-Mutagen	4	Mutagen
O=NN(c1ccc(cc1)C(=O)OCC(CC)CCCC)C	NON-Mutagen	3	NON-Mutagen
OC4c2ccc1c(c(ccc1C)C)c2C3OC3C4(O)	Mutagen	4	Mutagen
O=C(c1ccc(cc1)[N+](=O)[O-])Cl	Mutagen	4	Mutagen
OC4C=Cc3ccc2nc5ccc1ccccc1c5(cc2c3C4(O))	Mutagen	4	Mutagen
O=[N+]([O-])c1ccc(OP(OC)(OC)=S)cc1C	Mutagen	3	Mutagen
c1ccc(cc1)C[N+](C)(C)CCCCCCCCCCCCCCCCCC	NON-Mutagen	2	NON-Mutagen
O2Cc1cc3c(cc1C(C)C2)C(C)(C)C(C)C3(C)C	NON-Mutagen	3	NON-Mutagen
O=C(C=Cc1ccc(cc1)[N+](=O)[O-])c2ccccc2	Mutagen	3	Mutagen
[N-]=[N+]=C1C=CC(=CC1(=O))C(O)CN(N=O)CC	Mutagen	1	Mutagen
n1c(nc(nc1NCC)Cl)NCC	NON-Mutagen	1	NON-Mutagen
n2c1cc(N)c(cc1c(cc2C)C)C	Mutagen	3	Mutagen
n4cnc1c(ncn1C(c2ccccc2)c3ccccc3)c4N	Mutagen	2	Mutagen
[O-][n+]4cnc1c(ncn1C(c2ccccc2)c3ccccc3)c4(N)	Mutagen	2	Mutagen
[O-][n+]5cnc1c(ncn1C(c2ccccc2)(c3ccccc3)c4ccccc4)c5(N)	Mutagen	3	Mutagen
c3c1c4c(cn1CC2CC2)CC5N(C)CC(C)CC5(c4(cc3Br))	NON-Mutagen	2	Mutagen
c1ccc(cc1)Nc2ccccc2	NON-Mutagen	4	NON-Mutagen
O=CC(=Cc1ccccc1)CCCCC	NON-Mutagen	2	NON-Mutagen
O=C(C)CCc1ccc(O)c(OC)c1	NON-Mutagen	4	NON-Mutagen
O=C1OCC(=C1Cl)C(Cl)Cl	Mutagen	3	Mutagen
B(CCCC)(CCCC)CCCC	Mutagen	1	NON-Mutagen
O=C(C=Cc1ccccc1)C	Mutagen	3	NON-Mutagen
O=C(c1oc(c(c1Cl)Cl)[N+](=O)[O-])C	Mutagen	2	Mutagen
O=C(OC)c1oc(c(c1Cl)Cl)[N+](=O)[O-]	Mutagen	3	Mutagen
O=C(OC)c1oc(N)c(c1Cl)Cl	NON-Mutagen	2	NON-Mutagen
O=C(O)COc1ccccc1	NON-Mutagen	4	NON-Mutagen
c1ccc(cc1)NNc2ccccc2	Mutagen	2	Mutagen
O=C(OCC=Cc1ccccc1)C=Cc2ccccc2	Mutagen	3	NON-Mutagen
O=C(Nc1ccc(N)cc1)C	Mutagen	4	NON-Mutagen
O=C(O)COc1ccc(cc1)Cl	NON-Mutagen	4	NON-Mutagen
Oc2ccc3ccccc3(c2(N=Nc1ccccc1(OC)))	Mutagen	4	Mutagen
OCCCc1ccccc1	NON-Mutagen	3	NON-Mutagen
OCCOc1ccccc1	NON-Mutagen	3	NON-Mutagen
c1ccc(cc1)CCCCCCCCCCCC	NON-Mutagen	2	NON-Mutagen
O=C(O)c1ccc(cc1)N(C(=O)N)c2ccccc2	Mutagen	3	Mutagen
O=Cc1ccc(O)cc1	NON-Mutagen	4	NON-Mutagen
c1cc(ccc1Cl)SC	NON-Mutagen	3	NON-Mutagen
O=C1NCN(C(=O)N1C(=O)C)C(=O)C	NON-Mutagen	1	Mutagen
O=Cc1ccc(OC)cc1	NON-Mutagen	3	NON-Mutagen
O=C(OCCCCCCCCCCCC)CCSCCC(=O)OCCCCCCCCCCCC	NON-Mutagen	1	NON-Mutagen
Oc1ccc(N)cc1	NON-Mutagen	4	Mutagen
n1cc(ncc1C)C	NON-Mutagen	2	NON-Mutagen
C=CC(=C)CCC=C(C)C	NON-Mutagen	2	NON-Mutagen
O=CCC	NON-Mutagen	2	NON-Mutagen
O=C(O)CNC(=O)C(NC(=O)CCC(N)C(=O)O)CSC(=O)NCCO	NON-Mutagen	2	Mutagen
O=C(C)CC(O)(C)C	NON-Mutagen	1	NON-Mutagen
O=C1C(O)=C(Oc2cc(OC)c(OC)cc12)c3ccc(O)cc3	NON-Mutagen	2	NON-Mutagen
O=C1OC(=C(O1)CN5CCN(c2cc3c(cc2(F))C(=O)C(C(=O)O)=C4N3C(C)S4)CC5)C	NON-Mutagen	2	Mutagen
OCCC(C)C	NON-Mutagen	2	NON-Mutagen
O=C(OCC)CCCCC	NON-Mutagen	4	NON-Mutagen
O=C(OCC=C)CCCCC	NON-Mutagen	3	NON-Mutagen
O=CCCC	NON-Mutagen	2	NON-Mutagen
N1CCCC1	NON-Mutagen	2	NON-Mutagen
O=C(N=NC(=O)N)N	Mutagen	1	Mutagen
O=C(OCCCC)C	NON-Mutagen	4	NON-Mutagen
O1CCOCC1	NON-Mutagen	2	NON-Mutagen
O=C(OCCC(C)C)C	NON-Mutagen	2	NON-Mutagen
Nc3ccc4c1ccc(N)cc1[n+](c(c2ccccc2)c4(c3))CC	Mutagen	2	Mutagen
C=CCNCC=C	NON-Mutagen	2	NON-Mutagen
O=C(O)CCCCC(=O)O	NON-Mutagen	3	NON-Mutagen
O=C(O)CCCCCCC	NON-Mutagen	4	NON-Mutagen
O=C(O)C(N)CSC(F)(F)C(Cl)Cl	NON-Mutagen	3	Mutagen
NCCCCCCN	NON-Mutagen	2	NON-Mutagen
CCCCCCCCCC	NON-Mutagen	2	NON-Mutagen
O=CCCCCCCCC	NON-Mutagen	1	NON-Mutagen
O=C(N)CCCCCCCCCCCCCCCCC	NON-Mutagen	1	NON-Mutagen
NCCCCCCCCCCCCCCCCCC	NON-Mutagen	2	NON-Mutagen
O=[N+]([O-])c2cc3c4ccccc4(cc(c3(c1ccccc12))C)	Mutagen	5	Mutagen
N(C)C	NON-Mutagen	1	NON-Mutagen
O=C(ON(OCC)C(=O)c1ccccc1)C	Mutagen	5	Mutagen
O=C(ON(OCCCC)C(=O)c1ccccc1)C	Mutagen	5	Mutagen
O=C(ON(OCCCCCCCC)C(=O)c1ccccc1)C	Mutagen	5	Mutagen
O=C(ON(OCc1ccccc1)C(=O)c2ccccc2)C	Mutagen	5	Mutagen
[N-]=[N+]=NCC(O)c1ccccc1	Mutagen	2	Mutagen
O=C(O)C4=CN2c1c(cc(F)c(c1CCC2C)N3CCC(O)CC3)C4(=O)	NON-Mutagen	3	Mutagen
O(c1cc(OC)c(cc1(OC))C2OC2(C))C	Mutagen	2	Mutagen
OC1CCC3(C)(C4CCC5(C)(C(CCC5(C4(CC2OC23(C1))))C(C)CCCC(C)C))	Mutagen	2	NON-Mutagen
n1c3cc(OC)c(N)cc3(nc2cc(OC)c(N)cc12)	Mutagen	3	Mutagen
n1c3ccc(N)cc3(nc2cc(OC)c(N)cc12)	Mutagen	3	Mutagen
OC5c4ccc3nc1c(ccc2ccccc12)cc3c4C6OC6(C5(O))	NON-Mutagen	4	Mutagen
O=S4(=O)(OC(c1cc(c(O)cc1C)C)(c2cc(c(O)cc2C)C)c3ccccc34)	NON-Mutagen	2	NON-Mutagen
O=C(OC3(C(=O)C)(CCC2C4CCC1=CC(=O)CCC1C4(CCC23(C))))CCCCC	NON-Mutagen	4	NON-Mutagen
O=C2NCNC(=O)C2(c1ccccc1)CC	Mutagen	2	NON-Mutagen
N#CC(=CC=Cc1ccccc1[N+](=O)[O-])c2ccc(cc2)C	Mutagen	2	Mutagen
N#CC(=CC=Cc1ccccc1)c2ccc(cc2)Cl	Mutagen	2	Mutagen
N#CC(=CC=Cc1ccccc1)c2ccc(F)cc2	Mutagen	2	NON-Mutagen
N#CC(=CC=Cc1ccccc1[N+](=O)[O-])c2ccc(cc2)Br	Mutagen	3	Mutagen
[N-]=[N+]=Nc3nc2ccc1ncccc1c2n3C	Mutagen	4	Mutagen
[N-]=[N+]=Nc2nc1c3cccnc3(cc(c1n2C)C)	Mutagen	4	Mutagen
OC1CCC2(C)(C3CCC4(C)(C(CCC4(C3(CC(O)C2(O)(C1))))C(C)CCCC(C)C))	Mutagen	2	Mutagen
O=C2C=C3Oc1c(C(=O)C)c(O)c(c(O)c1C3(C(=O)C2C(=O)C)C)C	NON-Mutagen	2	Mutagen
n3c1ccccc1c(NCCCc2ccc(cc2)N(CC)CCCl)c4ccccc34	Mutagen	2	Mutagen
O=C(Nc1ccc(OCC(O)CNC(C)(C)C)c(c1)C(=O)C)Nc2ccc(OCC(O)CNC(C)(C)C)c(c2)C(=O)C	NON-Mutagen	3	NON-Mutagen
n1c([nH]c(c1c2ccc(OC)cc2)c3ccc(OC)cc3)c4ccc(cc4C)C	Mutagen	3	Mutagen
O=C(OC1C(O)C(OC(=O)C)C(OC1(CO))OC34(C=C(C)C2(CC2)C(O)(C)C4(C(=O)C(C)(C)C3)))C=Cc5ccc(O)cc5	Mutagen	2	Mutagen
OC4C=Cc3ccc2c1ccccc1sc2c3C4(O)	NON-Mutagen	4	Mutagen
OC4C=Cc3c(ccc2c1ccccc1sc23)C4(O)	Mutagen	4	NON-Mutagen
O=C1OCC(=C1)CCl	Mutagen	3	Mutagen
O=C1OCC(=C1Cl)CCl	Mutagen	4	Mutagen
O=C1OC(O)C(=C1)CCl	Mutagen	2	Mutagen
O=C1OC(O)C(=C1Cl)CCl	Mutagen	3	Mutagen
O=C3C=C(OC)C2(Oc1c(c(OC)cc(OC)c1Cl)C2(=O))C(C)C3	NON-Mutagen	2	NON-Mutagen
O=C(N(C)C(C)(C)Cc1ccccc1)CN(CC(=O)N(C)C(C)(C)Cc2ccccc2)CCO	NON-Mutagen	2	NON-Mutagen
OCC(C)(C)CO	NON-Mutagen	2	NON-Mutagen
O=S1(=O)(CCCC1)	NON-Mutagen	1	NON-Mutagen
c1ccc4c(c1)c2ccccc2C5N(Cc3ccc(cc3)Cl)C45	Mutagen	5	Mutagen
FC(F)(F)c1cccc(c1)CN3C4c5ccccc5(c2ccccc2C34)	Mutagen	5	Mutagen
O(c1cccc(c1)CN3C4c5ccccc5(c2ccccc2C34))C	Mutagen	3	Mutagen
O(c1ccc(cc1)CN3C4c5ccccc5(c2ccccc2C34))C	Mutagen	3	Mutagen
O=[N+]([O-])c1ccc(cc1)CN3C4c5ccccc5(c2ccccc2C34)	Mutagen	3	Mutagen
Fc1ccc(cc1)CN3C4c5ccccc5(c2ccccc2C34)	Mutagen	5	Mutagen
c1ccc4c(c1)c2ccccc2C5N(Cc3ccc(cc3)Br)C45	Mutagen	5	Mutagen
c1ccc4c(c1)c2ccccc2C5N(Cc3ccc(cc3)C)C45	Mutagen	5	Mutagen
c1ccc4c(c1)c2ccccc2C5N(Cc3c(cc(cc3C)C)C)C45	Mutagen	5	Mutagen
O=C(O)C(=C(CO)C(Cl)Cl)Cl	Mutagen	3	NON-Mutagen
O=C(O)C(N)CSC(F)(F)C(Br)Br	Mutagen	2	Mutagen
O=P(OCCCC)(OCCCC)OCCCC	NON-Mutagen	2	NON-Mutagen
c1cc2cccc3c4cc(ccc4(c(c1)c23))CBr	Mutagen	4	Mutagen
N#CC(=C)C	NON-Mutagen	1	NON-Mutagen
C=CC(=C)Cl	NON-Mutagen	1	Mutagen
OC(C)CCl	Mutagen	2	Mutagen
O=C(O)C2=CN1c3c(OCC1C)c(c(F)cc3(C2(=O)))C4(N)(CC4)	NON-Mutagen	2	Mutagen
O=C(N)NO	Mutagen	1	NON-Mutagen
OCC(O)COC=CC=CC=CC=CC=CC=CCC	Mutagen	2	Mutagen
OCC(O)CSC=CC=CC=CC=CC=CCC	NON-Mutagen	1	Mutagen
[O-][n+]2onc1nc(N)ccc12	Mutagen	2	Mutagen
C(=C(Cl)Cl)(Cl)Cl	NON-Mutagen	1	NON-Mutagen
O=C(N(C)C)C	NON-Mutagen	1	NON-Mutagen
O=C(OCC=C(C=CC=C(C=CC1=C(C)CCCC1(C)C)C)C)C	NON-Mutagen	2	NON-Mutagen
Nc1ccc(cc1C(C)C)c2ccccc2	Mutagen	4	Mutagen
O=S(=O)(Nc1onc(c1C)C)c2ccc(N)cc2	NON-Mutagen	1	NON-Mutagen
O(CC(C(Cl)(Cl)Cl)Cl)CC(C(Cl)(Cl)Cl)Cl	Mutagen	1	Mutagen
O=C(OCCBr)C(O)C(O)C(=O)OCCBr	Mutagen	1	Mutagen
O=C(OCCBr)CC(O)C(=O)OCCBr	Mutagen	1	Mutagen
O=C(OCCBr)CC(O)(C(=O)OCCBr)CC(=O)OCCBr	Mutagen	1	Mutagen
O=C1N(C(=O)CC1)Br	Mutagen	1	NON-Mutagen
N#CC(=CC(C)C(c1ccccc1)C(C#N)c2ccc(cc2)Br)c3ccc(cc3)Br	NON-Mutagen	2	NON-Mutagen
N#CC(=CC(C)C(c1ccccc1)C(C#N)c2ccc(c(c2)Cl)Cl)c3ccc(c(c3)Cl)Cl	Mutagen	2	NON-Mutagen
N#CC(=CC(C)C(c1ccccc1)C(C#N)c2ccc(F)cc2)c3ccc(F)cc3	NON-Mutagen	2	NON-Mutagen
Oc1c(cc(cc1C(C)(C)C)C)C(C)(C)C	NON-Mutagen	4	NON-Mutagen
Oc1c(cccc1C(C)(C)C)C(C)(C)C	NON-Mutagen	4	NON-Mutagen
O=C(O)C(NC(=O)C)CSSC(N(CC)CC)=S	NON-Mutagen	2	NON-Mutagen
O=C(O)CNC(=O)C(NC(=O)CCC(N)C(=O)O)CSSC(N(CC)CC)=S	NON-Mutagen	2	NON-Mutagen
O=C3c1ccccc1c4ccc5C(=O)c2ccccc2c6ccc3c4c56	NON-Mutagen	3	NON-Mutagen
O=[N+]([O-])c3ccc1ccc5c2c(ccc3(c12))c4ccccc4c5[N+](=O)[O-]	Mutagen	5	Mutagen
O=[N+]([O-])c5ccc2ccc3c1ccccc1c(c4ccc5(c2c34))[N+](=O)[O-]	Mutagen	5	Mutagen
O2OC3(Oc1ccccc1C23(OC))(C)	Mutagen	4	Mutagen
O1OC2(c3ccccc3(OC12))(C)	Mutagen	4	Mutagen
O=C(c3cccc1c3(OC2(OOC12(C))(C)))C	Mutagen	4	Mutagen
O1OC2(c3c(OC)cccc3(OC12(C)))(C)	Mutagen	4	Mutagen
O1OC2(c3cccc(OC)c3(OC12(C)))(C)	Mutagen	3	Mutagen
O=C(Oc3ccc1c(OC2(OOC12(C))(C))c3)C	Mutagen	4	Mutagen
O=C(Oc1ccc2OC3(OOC3(c2(c1))(C))(C))C	Mutagen	4	Mutagen
OCC13(OOC3(c2ccccc2(O1))(C))	NON-Mutagen	4	Mutagen
OCC13(OOC3(c2ccccc2(O1))(CO))	NON-Mutagen	4	NON-Mutagen
O1OC2(c3ccccc3(OC12(COC)))(C)	Mutagen	4	Mutagen
O=C(OCC13(OOC3(c2ccccc2(O1))(C)))C	Mutagen	3	Mutagen
O=C(OCC13(OOC3(c2ccccc2(O1))(C)))Nc4ccc(cc4)Cl	Mutagen	2	NON-Mutagen
O=CC=CC(O)CCCCC	NON-Mutagen	2	NON-Mutagen
O=C1c3ccccc3(C(=O)c2c(N)ccc(N)c12)	Mutagen	5	Mutagen
O=[N+]([O-])c2nc1ncc(cc1n2C)c3ccccc3	Mutagen	2	Mutagen
c1ccc3c(c1)C=Cc2ccccc2C3=C4CCN(C)CC4	NON-Mutagen	2	NON-Mutagen
O=C5c7ccc2nc(c1ccccc1)sc2c7(C(=O)c6ccc4nc(c3ccccc3)sc4c56)	NON-Mutagen	2	Mutagen
O(c1ccc2[nH]c3c(cc(N)c(c3(c2(c1)))C)C)C	Mutagen	3	Mutagen
c3cc1c4c(cn1C2CCCC2)CC5N(C)CC(C)CC5(c4(c3))	Mutagen	2	Mutagen
O=C2c3ccccc3(C(=O)c1c2(ccc(c1[N+](=O)[O-])C))	Mutagen	4	Mutagen
O1C(CBr)C1Cl	Mutagen	1	Mutagen
O=C(C=C)N2CCN(c1ccccc1)CC2	NON-Mutagen	3	Mutagen
O=C1c3ccccc3(C(=O)c2c(O)cccc12)	Mutagen	5	Mutagen
O=C1c3cccc(N)c3(C(=O)c2cccc(N)c12)	Mutagen	5	Mutagen
[O-][n+]4c5ccccc5(c1ccc2cccc3ccc4(c1c23))	Mutagen	5	Mutagen
c1ccc(cc1)C(c2ccc(cc2)N(C)C)c3ccc(cc3)N(C)C	NON-Mutagen	3	NON-Mutagen
O=C3c1cc(ccc1c2c3(cc(cc2[N+](=O)[O-])[N+](=O)[O-]))[N+](=O)[O-]	Mutagen	3	Mutagen
O=C2Oc1cc3OC4(OOC4(c3(cc1C(=C2)C))(C))(C)	Mutagen	2	Mutagen
O=C3Oc2ccc1OC4(OOC4(c1c2C(=C3)C)(C))(C)	Mutagen	3	Mutagen
O1OC2(c4c(OC12(C))ccc3ccccc34)(C)	NON-Mutagen	4	Mutagen
n3cccc4ccc1c(OC2(OOC12(C))(C))c34	NON-Mutagen	2	NON-Mutagen
O=C2Oc1c3OC4(OOC4(c3(ccc1C(=C2)C))(C))(C)	Mutagen	3	Mutagen
O=C2c3ccccc3(C=CC12(OC1(C(=O)C)(C)))	NON-Mutagen	2	NON-Mutagen
O=C3C=Cc1ccccc1C23(OC2(C(=O)C)(C))	NON-Mutagen	2	NON-Mutagen
O=C(OC(C#CCN(CC)CC)(C)C)C(O)(c1ccccc1)C2CCCCC2	NON-Mutagen	2	NON-Mutagen
O=C(OC(C#CCNCC)(C)C)C(O)(c1ccccc1)C2CCCCC2	NON-Mutagen	2	NON-Mutagen
Oc1ccc2[nH]c3c(cc(N)c(c3(c2(c1)))C)C	Mutagen	3	Mutagen
O=C1OC3CCN2CC=C(COC(=O)C(O)(C)C(C)CC1(=CC))C23	NON-Mutagen	3	Mutagen
O=C(N(O)c1ccc(cc1)Sc2ccccc2)C	Mutagen	4	Mutagen
[C-]#[O+]	NON-Mutagen	1	Mutagen
O=NN(C(=N)N[N+](=O)[O-])CCC	Mutagen	1	Mutagen
O=NN(C(=N)N[N+](=O)[O-])CCCC	Mutagen	1	Mutagen
O=NN(C(=N)N[N+](=O)[O-])CCCCC	Mutagen	1	Mutagen
O=NN(C(=O)NC1CCCCC1)CCCl	Mutagen	1	Mutagen
O=S(=O)(O)c2ccc(N)c1ccccc12	NON-Mutagen	3	Mutagen
c1cc(c(cc1Cl)Cl)C(Cl)(Cl)Cl	Mutagen	4	Mutagen
c1cc(c(cc1C(Cl)(Cl)Cl)Cl)Cl	Mutagen	4	Mutagen
O=C1C=CC(=O)c2ccccc12	Mutagen	2	Mutagen
Nc1ccc(cc1)CCc2ccccc2	Mutagen	3	Mutagen
Oc2c1ncccc1c(cc2I)Cl	NON-Mutagen	2	NON-Mutagen
O=C(OCCCCCCOC(=O)C=C)C=C	NON-Mutagen	4	NON-Mutagen
n1cccc2c1C=CC3OC23	NON-Mutagen	3	NON-Mutagen
OC2C=Cc1ncccc1C2(O)	NON-Mutagen	3	NON-Mutagen
OC2C=Cc1cccnc1C2(O)	NON-Mutagen	3	NON-Mutagen
n1cccc2c1CCC3OC23	NON-Mutagen	3	NON-Mutagen
n1cccc2c1C3OC3(CC2)	NON-Mutagen	3	NON-Mutagen
O(c1cc(cc(OC)c1(OC))C2OCC3C(OCC23)c4cc(OC)c(OC)c(OC)c4)C	NON-Mutagen	3	NON-Mutagen
O(CC)P(OCC)(=S)SCSC(C)(C)C	NON-Mutagen	1	NON-Mutagen
OCC5OC(n2cnc1c(ncnc12)NCC(O)COc3cccc4ccccc34)C(O)C5(O)	NON-Mutagen	2	Mutagen
O=C(Oc1ccc(cc1)C(=C(c2ccc(OC(=O)CC)cc2)CC)CC)CC	NON-Mutagen	2	NON-Mutagen
O=C1OC(C=C1)=C(Cl)Cl	Mutagen	2	Mutagen
OC4c2ccc1c6C=Cc5cccc(cc1c2C3OC3C4(O))c56	Mutagen	4	Mutagen
O=S(=O)(O)OCc3c1ccccc1c(c2ccccc23)C	Mutagen	2	Mutagen
O=S(=O)(O)OCc1ccc2ccc3cccc4ccc1c2c34	Mutagen	2	Mutagen
O=C(C(F)(F)F)C(F)(F)F	NON-Mutagen	1	NON-Mutagen
O=P(OC(=CBr)c1ccc(cc1Cl)Cl)(OC)OC	NON-Mutagen	2	NON-Mutagen
O1CC1c2ccc(cc2)C	Mutagen	4	Mutagen
O=C2N(c1ncc([N+](=O)[O-])s1)CCC2	Mutagen	1	Mutagen
O=C(OC)c1ccccc1(C(=O)OC)	NON-Mutagen	4	NON-Mutagen
O=C(O)c2c1ccccc1n(c2CC(=O)OCCCl)C	Mutagen	2	NON-Mutagen
O=C(OCCCl)c1c3c(nn[n+]1([O-]))c2ccccc2n3C	Mutagen	2	Mutagen
O=C1Oc2c3ccoc3(c(OC)c(OC)c2(C=C1))	NON-Mutagen	2	NON-Mutagen
O=C1c3ccc(N)cc3(C(=O)c2ccc(N)cc12)	Mutagen	4	Mutagen
O=C(NC)N(c1ccccc1)c2ccccc2	NON-Mutagen	4	NON-Mutagen
O=C(OCC=C)c1ccccc1(C(=O)OCC=C)	NON-Mutagen	4	NON-Mutagen
O=C(ON(OCCCC)C(=O)c1ccc(OC)cc1)C	Mutagen	4	Mutagen
O=C(ON(OCCCC)C(=O)c1ccc(cc1)C)C	Mutagen	5	Mutagen
O=C(ON(OCCCC)C(=O)c1ccc(cc1)Cl)C	Mutagen	4	Mutagen
O=C(ON(OCCCC)C(=O)c1ccc(cc1)Br)C	Mutagen	4	Mutagen
O=C(ON(OCCCC)C(=O)c1ccc(cc1)[N+](=O)[O-])C	Mutagen	3	Mutagen
O=[N+]([O-])C3=Cc2cccc1cccc3(c12)	Mutagen	2	Mutagen
O=NN(CC)CCO	Mutagen	3	Mutagen
C#CCOCC[n+]1ccccc1(C=NO)	NON-Mutagen	2	NON-Mutagen
O=C(c1ccccc1(O))c2ccc(OC)cc2(O)	Mutagen	3	NON-Mutagen
O=C1C(=CC(OOC(C)(C)C)(C=C1C(C)(C)C)C)C(C)(C)C	NON-Mutagen	2	NON-Mutagen
O=C1Oc2cc3OC(Cc3(cc2(C=C1C(C=C)(C)C)))C(O)(C)C	Mutagen	2	Mutagen
O=C(c1cc(cc2c1CCC2(C)C)C(C)(C)C)C	NON-Mutagen	3	NON-Mutagen
O=C(C(=C(OP(=O)(OC)OC)C)Cl)N(CC)CC	Mutagen	1	Mutagen
O=[N+]([O-])c2cc(c(Nc1c(cc(cc1[N+](=O)[O-])[N+](=O)[O-])[N+](=O)[O-])c(c2)[N+](=O)[O-])[N+](=O)[O-]	Mutagen	4	Mutagen
Nc2ccc3cccc4c1ccccc1c2c34	Mutagen	3	Mutagen
Nc2cc3cccc4c1ccccc1c(c2)c34	Mutagen	3	Mutagen
Nc1cccc2c4cccc3cccc(c12)c34	Mutagen	3	Mutagen
O=[N+]([O-])c4ccc2cccc3c1ccccc1c4(c23)	Mutagen	3	Mutagen
O=[N+]([O-])c2cc3cccc4c1ccccc1c(c2)c34	Mutagen	4	Mutagen
O=[N+]([O-])c4cccc3c2cccc1cccc(c12)c34	Mutagen	3	Mutagen
O=[N+]([O-])c1ccc2c4cccc3cccc(c2(c1))c34	Mutagen	4	Mutagen
O=C(NCCN(C)C)c3cccc2c3(ncc1ccccc12)	Mutagen	4	Mutagen
O=C(NCCN(C)C)c2cc1ccccc1c3cccnc23	Mutagen	4	Mutagen
O=C(NCCN(C)C)c1nc3c(cc1)ccc2cccnc23	Mutagen	3	NON-Mutagen
O=C(NCCN(C)C)c2cccc1nc(oc12)c3ccccc3	NON-Mutagen	2	NON-Mutagen
O=C(NCCN(C)C)c2cccc1oc(nc12)c3ccccc3	NON-Mutagen	2	NON-Mutagen
O=C(NCCN(C)C)c1cccn2cc(nc12)c3ccccc3	Mutagen	2	Mutagen
O=C(NCCN(C)C)c2cccc1cc(oc12)c3ccccc3	Mutagen	2	NON-Mutagen
O=Nc2c(O)ccc1ccccc12	NON-Mutagen	3	NON-Mutagen
O=C(Nc7cccc8C(=O)c3c(ccc2c4cc(NC(=O)c1ccccc1)c5C(=O)c6ccccc6(C(=O)c5(c4([nH]c23))))C(=O)c78)c9ccccc9	NON-Mutagen	2	Mutagen
O=C(OC(C)C)CC(=O)OC(C)C	NON-Mutagen	2	NON-Mutagen
O=C1OC(O)C(=C1Cl)C(Cl)Br	Mutagen	3	Mutagen
O=C1OC(O)C(=C1Cl)C(Br)Br	Mutagen	3	Mutagen
O=C1OC(O)C(=C1Br)C(Br)Br	Mutagen	2	Mutagen
O1C=CC=Cc3c1c2ccccc2c4cc5ccccc5(cc34)	Mutagen	2	Mutagen
OC4C=Cc3c1ccccc1c2cc5ccccc5(cc2c3C4(O))	Mutagen	5	Mutagen
OC3C=Cc2c4cc5ccccc5(cc4(c1ccccc1c2C3(O)))	Mutagen	5	Mutagen
C=Cc1ccccc1(C=C)	NON-Mutagen	2	NON-Mutagen
n1c5ccc(OC)cc5(cc2c1c4cccc3cccc2c34)	Mutagen	2	Mutagen
O=NN(CCCCC)CCCCC	Mutagen	4	Mutagen
O=NN(C(=O)NC)C	Mutagen	2	Mutagen
o2c1ccccc1c3ccccc23	NON-Mutagen	2	NON-Mutagen
O=C(OCc1ccccc1[N+](=O)[O-])CC	NON-Mutagen	4	NON-Mutagen
O=[N+]([O-])c3ccc1ccc5c2c(ccc3(c12))cc4C=CCCc45	Mutagen	3	Mutagen
O=[N+]([O-])c5c1ccc2cccc3ccc(c1c23)c4c5(C=CCC4)	Mutagen	3	Mutagen
O=[N+]([O-])c5ccc2ccc3cc1c(C=CCC1)c4ccc5(c2c34)	Mutagen	3	Mutagen
O=[N+]([O-])c4ccc1ccc3c5C=CCCc5(cc2ccc4(c1c23))	Mutagen	3	Mutagen
O=[N+]([O-])c2c3ccc5cccc4ccc(c1C=CCCc12)c3c45	NON-Mutagen	2	Mutagen
OC5c3ccc2ccc1c6ccccc6(ccc1c2c3C4OC4C5(O))	Mutagen	5	Mutagen
OC5c3ccc2c6ccccc6(c1ccccc1c2c3C4OC4C5(O))	Mutagen	5	Mutagen
N#CC=CCC	NON-Mutagen	1	NON-Mutagen
Oc1cc(O)c2ccccc2(c1)	Mutagen	4	Mutagen
n1c(N)n(c2c1c3nc(c(nc3(cc2C))C)C)C	Mutagen	5	Mutagen
O=[N+]([O-])c5ccc2ccc3cc1C=CCCc1c4ccc5(c2c34)	Mutagen	3	Mutagen
O=[N+]([O-])c4cccc3c4(ncc2cnc1ccccc1c23)	Mutagen	3	Mutagen
N#CCCN(c2ccc(N=Nc1c(cc(cc1Cl)[N+](=O)[O-])Cl)cc2)CC	Mutagen	3	Mutagen
O(c1ccc(N)c(c1)C)P(OC)(OC)=S	Mutagen	2	Mutagen
O=C1c2ccccc2(C(=O)N1SC(Cl)(Cl)Cl)	Mutagen	2	Mutagen
O=C(OCCc1ccccc1)c2ccccc2(N)	NON-Mutagen	4	NON-Mutagen
O=C(O)CCCc2c[nH]c1ccccc12	NON-Mutagen	3	NON-Mutagen
O=S5(=O)(CCS(=O)(=O)C35(CC1C4CCC(C(C)CCCC(C)C)C4(C)(CCC1C2(C)(CCC(CC23)Br))))	Mutagen	1	Mutagen
O=C(O)C(O)C(O)C(=O)O	NON-Mutagen	2	NON-Mutagen
Oc1ccc2ccc4c5ccccc5(cc3ccc1c2c34)	Mutagen	5	Mutagen
Oc2ccc3ccc4cc1ccccc1c5ccc2c3c45	Mutagen	5	Mutagen
c1ccc2c(c1)ccc4c2c(c3ccccc3c4CCl)C	Mutagen	5	NON-Mutagen
c1(c(c(c(c(c1Cl)Cl)S)Cl)Cl)Cl	NON-Mutagen	2	NON-Mutagen
N=C1C=CC(C=C1)=C(c2ccc(cc2)N(C)C)c3ccc(cc3)N(C)C	NON-Mutagen	3	NON-Mutagen
OCc2ccc3cccc4c1ccccc1c2c34	NON-Mutagen	2	NON-Mutagen
O=[N+]([O-])c1ccc(c(N)c1)c2ccc(N)cc2[N+](=O)[O-]	Mutagen	4	Mutagen
O=[N+]([O-])c3cc(c2[nH]c1ccccc1c2c3C)C	Mutagen	4	Mutagen
O=[N+]([O-])c1ccc2[nH]c3c(cc(c(c3(c2(c1)))C)[N+](=O)[O-])C	Mutagen	4	Mutagen
O=[N+]([O-])c1ccc2[nH]c3c(ccc(c3(c2(c1)))C)C	Mutagen	4	Mutagen
C=CCCCCCCCCCCCCC	NON-Mutagen	2	NON-Mutagen
N(CC)CCCC	NON-Mutagen	4	NON-Mutagen
n2c1ccccc1c(NCCCN(C)C)c3ccccc23	Mutagen	3	Mutagen
O=C1OC(=Cc2c(OC)c3cc(OC)cc(O)c3(c(O)c12))C	Mutagen	2	NON-Mutagen
[N-]=[N+]=NCC(O)Cn2ncc1c(ncnc12)N	Mutagen	2	Mutagen
[N-]=[N+]=NCC(O)Cn2cnc1c(nc(nc12)N)N	Mutagen	3	Mutagen
[N-]=[N+]=NCC(O)CN1C=C(C(=O)NC1(=O))C	Mutagen	2	Mutagen
[N-]=[N+]=NCC(O)Cn2cnc1c2(nc(nc1Cl)N)	Mutagen	2	Mutagen
[N-]=[N+]=NCC(O)CN1C=CC(=NC1(=O))OC	Mutagen	2	Mutagen
[N-]=[N+]=NCC(O)Cn2cnc1c2(ncnc1Cl)	Mutagen	2	Mutagen
[N-]=[N+]=NCC(O)CN1C=C(C(=NC1(=O))OC)C	Mutagen	2	Mutagen
[N-]=[N+]=NCC(O)Cn2cnc1c2(ncnc1SC)	Mutagen	2	Mutagen
[N-]=[N+]=NCC(O)CN1C=CC(=NC1(=O))N	Mutagen	2	Mutagen
O=C1c3cc(OC)ccc3(Oc2cc(OC)cc(O)c12)	Mutagen	3	Mutagen
Oc1ccc(cc1)C3=C(c2cc(O)ccc2C3CC)C	NON-Mutagen	2	NON-Mutagen
O=[N+]([O-])c1ccccc1SSC(=C(Cl)Cl)Cl	Mutagen	2	Mutagen
O=[N+]([O-])c1ccccc1SSC(F)=C(Cl)Cl	Mutagen	2	Mutagen
O=[N+]([O-])c1ccccc1SSC(=C(C(F)(F)F)Cl)Cl	Mutagen	2	Mutagen
O=C(O)c1cc(cc(N)c1Cl)Cl	Mutagen	3	NON-Mutagen
Nc1ccc(cc1C)c2ccccc2C	Mutagen	4	Mutagen
O=C2Nc3cc1c(OC)cccc1c4c5OCOc5(cc2c34)	Mutagen	3	Mutagen
O=C(OC)c3oc(NOC(=O)C)c(c1ccccc1)c3(c2ccccc2)	NON-Mutagen	2	NON-Mutagen
O=C(OC)c3oc(c(c1ccccc1)c3(c2ccccc2))N(O)C(=O)C	NON-Mutagen	2	NON-Mutagen
O=C(OC1CC(C)CCC1C(C)C)c2ccccc2(N)	NON-Mutagen	4	NON-Mutagen
OC3c4ccccc4(c2cc1ccccc1c(c2C3(O))Cl)	NON-Mutagen	2	NON-Mutagen
OC3C=Cc2cc1c4ccccc4(ccc1c(c2C3(O))Cl)	NON-Mutagen	4	Mutagen
OC3C=Cc2c4cc1ccccc1c(c4(ccc2C3(O)))Cl	Mutagen	5	Mutagen
O=C(OC)c2oc(c(c1ccccc1)c2c3ccccc3)N(OC(=O)C)C(=O)C	NON-Mutagen	2	Mutagen
C(=C(C)CCl)C	Mutagen	1	Mutagen
O=C(OC)c1ccccc1(N)	NON-Mutagen	4	NON-Mutagen
O(c1ccccc1(N))C	Mutagen	4	Mutagen
O=C(c1ccc(cc1)C)c2cc(O)c(O)c(c2)[N+](=O)[O-]	NON-Mutagen	3	NON-Mutagen
Nc1cccc2ccccc12	Mutagen	4	Mutagen
O=[N+]([O-])c2cccc1cn(nc12)C	Mutagen	2	Mutagen
O=[N+]([O-])c1cc(N)c(F)cc1(N)	Mutagen	4	Mutagen
O=C(O)CC(O)CC(O)CCn4c(c1ccc(F)cc1)c(c2ccccc2)c(C(=O)Nc3ccccc3)c4C(C)C	NON-Mutagen	1	NON-Mutagen
O=C(c1cccc(c1)C)N(CC)CC	NON-Mutagen	4	NON-Mutagen
OC(c1ccccc1)C(NC)C	NON-Mutagen	3	NON-Mutagen
O=C(c1ccccc1)C(=O)c2ccccc2	NON-Mutagen	3	NON-Mutagen
O=[N+]([O-])c4cc(c3c5ccccc5(c2cccc1ccc4(c3(c12))))[N+](=O)[O-]	Mutagen	5	Mutagen
O=C(OCc1ccccc1)c3cccc2cccnc23	NON-Mutagen	3	NON-Mutagen
O=C(OCc1ccc(cc1)Cl)c3cccc2cccnc23	NON-Mutagen	3	NON-Mutagen
O=C(OCc1ccc(cc1Cl)Cl)c3cccc2cccnc23	NON-Mutagen	3	NON-Mutagen
O=C(O)c3cc(ccc3(N=Cc1cccc2cccnc12))C	NON-Mutagen	2	NON-Mutagen
O=C(O)CCCCC(=O)OCC(CC)CCC(O)C	NON-Mutagen	2	NON-Mutagen
O=C(O)CCCCC(=O)OCC(CC)CCC(=O)C	NON-Mutagen	2	NON-Mutagen
O=Nc1ccc2ccc4c3c(ccc1c23)cc5c4CCCC5	Mutagen	4	Mutagen
O=[N+]([O-])c5cc3cccc4c1ccccc1c2cccc5(c2c34)	Mutagen	5	Mutagen
O=C(Oc2c(OC(=O)C)c5c(ccc4c1ccccc1c3cccc2c3c45)[N+](=O)[O-])C	Mutagen	3	NON-Mutagen
O=[N+]([O-])c5cc1cccc3c1c2c5(cccc2c4c3CCCC4)	Mutagen	4	Mutagen
O=C(NN=Cc1ccccc1)c2[nH]c3ccccc3(c2(N))	NON-Mutagen	2	Mutagen
O1C=CC2c3c(OC)cc(OC)cc3(OC12)	Mutagen	3	Mutagen
O(c4cc(OC)c2c(OC3OC1OC1C23)c4)C	Mutagen	2	Mutagen
OC(COc1cccc2[nH]ccc12)CNC(C)C	NON-Mutagen	2	NON-Mutagen
c1ccc4c(c1)c2cccc3c2c4(ccc3CBr)	Mutagen	4	Mutagen
OCc4cccc3c2cccc1cccc(c12)c34	NON-Mutagen	2	NON-Mutagen
OCc1ccc2c4cccc3cccc(c2(c1))c34	Mutagen	3	Mutagen
c1ccc2c(c1)c4cccc3ccc(c2c34)CBr	Mutagen	3	Mutagen
n1c3cc(N)c(cc3(cc2cc(c(N)cc12)C))C	Mutagen	4	Mutagen
O=S(=O)(O)c1ccc2cc(O)c(cc2(c1))S(=O)(=O)O	NON-Mutagen	2	NON-Mutagen
O=[N+]([O-])c1nccn1CC(O)COC	Mutagen	2	Mutagen
[N-]=[N+]=Nc2nc1ncc(cc1n2C)c3ccccc3	Mutagen	3	Mutagen
O=C1OC34(CCCC1(C)C4(CCC2CC(C=C)(C)CC(O)C23(C)))	NON-Mutagen	3	NON-Mutagen
O=Nc2ccc(Oc1ccc(cc1)NC(=O)C)cc2	Mutagen	4	Mutagen
Nc1ccc(cc1)c2ccc(cc2)Cl	Mutagen	3	Mutagen
O=C(c1ccc(cc1)c2ccccc2)CBr	Mutagen	2	NON-Mutagen
c1ccc(cc1)Nc2ccc3ccccc3(c2)	NON-Mutagen	4	NON-Mutagen
n1cc(nc2ccccc12)OP(OCC)(OCC)=S	NON-Mutagen	1	Mutagen
O=NN1CCCC(C)C1	Mutagen	2	Mutagen
O=C(c1ccc(c(c1Cl)Cl)Cl)C	Mutagen	4	Mutagen
O=[N+]([O-])c1ccc(cc1)c2nc(N)c3ncn(c3(n2))c4ccc(cc4)[N+](=O)[O-]	Mutagen	2	Mutagen
O=[N+]([O-])c1ccc(cc1)c3nc2c(ncnc2n3c4ccc(cc4)[N+](=O)[O-])N	Mutagen	2	Mutagen
O=[N+]([O-])c1ccc(cc1)Nc4ncnc3c4(ncn3(c2ccc(cc2)[N+](=O)[O-]))	Mutagen	2	Mutagen
O=[N+]([O-])c1ccc(c(c1)[N+](=O)[O-])n3cnc2c(ncnc23)N	Mutagen	2	Mutagen
O=[N+]([O-])c2cc(cc1ccccc12)C	Mutagen	5	Mutagen
O=[N+]([O-])c1ccc(cc1)NN=C(N=Nc2ccc(cc2)I)c3ccccc3	NON-Mutagen	2	Mutagen
N(=Nc1ccccc1)Nc2ccccc2	Mutagen	2	Mutagen
O=C(O)CC(C(=O)O)CC(=O)OC(CC(C)CC(O)CCCCCCC(O)C(N)C)C(OC(=O)CC(C(=O)O)CC(=O)O)C(C)CCCC	NON-Mutagen	1	NON-Mutagen
O=NN(O)N(CCCN)CCCCNCCCN	Mutagen	2	Mutagen
O=P(OC(CCl)CCl)(OC(CCl)CCl)OC(CCl)CCl	Mutagen	1	Mutagen
O=C(OCCCCCOC(=O)C(=C)C)C(=C)C	NON-Mutagen	4	NON-Mutagen
O=C1C=CC(=O)N1c2ccc(cc2)Cc3ccc(cc3)N4C(=O)C=CC4(=O)	NON-Mutagen	3	Mutagen
Oc1ccc(c(O)c1)CCCCCC	NON-Mutagen	3	NON-Mutagen
O=C(Oc1cccc(c1)NC(=O)OC)Nc2cccc(c2)C	Mutagen	2	NON-Mutagen
O=[N+]([O-])c2cc(N)cc(c2(c1ccccc1))[N+](=O)[O-]	Mutagen	5	Mutagen
O=[N+]([O-])c2cc(N)cc(N)c2(c1ccccc1)	Mutagen	5	Mutagen
N(C)P(N1CC1)(N2CC2)=S	Mutagen	1	Mutagen
N1=NCCN1C	Mutagen	1	Mutagen
O=C(c1ccc2[nH]c3c(cc(c(c3(c2(c1)))C)[N+](=O)[O-])C)C	Mutagen	3	Mutagen
N#CC(=C)C(=O)OC	Mutagen	2	NON-Mutagen
OC(COc1ccccc1CC=C)CNC(C)C	NON-Mutagen	3	NON-Mutagen
O=C(O)CCNC(=O)C(O)C(C)(C)CO	NON-Mutagen	1	NON-Mutagen
Oc1ccc(N)cc1(N)	Mutagen	4	Mutagen
Nc1cc(c(cc1C)C)C	Mutagen	4	Mutagen
O=C1C=C(C(=O)C=C1C)C	NON-Mutagen	3	NON-Mutagen
C(N(C)C)(=S)SSC(N(C)C)=S	Mutagen	1	NON-Mutagen
O=NN(C(=O)N)CCO	Mutagen	2	Mutagen
O=C(OCC(CC)CCCC)c1cccc(c1)C(=O)OCC(CC)CCCC	NON-Mutagen	4	NON-Mutagen
O=C(O)c1c(C(=O)O)c(c(c(c1Br)Br)Br)Br	NON-Mutagen	2	NON-Mutagen
O=C2c1cc(O)ccc1n4cnc3ccc(NCCN(CC)CC)c2c34	Mutagen	2	Mutagen
O=C2c1cc(O)ccc1n4c(nc3ccc(NCCN(CC)CC)c2c34)C	Mutagen	2	Mutagen
[N-]=[N+]=NCC(O)C(O)C(O)C(O)C(=O)O	Mutagen	1	Mutagen
[N-]=[N+]=NCC(O)C(O)C(O)C(O)CO	Mutagen	1	Mutagen
[N-]=[N+]=NCC1OC(O)C(O)C(O)C1(O)	Mutagen	1	Mutagen
FC(F)OC(F)(F)C(F)Cl	NON-Mutagen	1	NON-Mutagen
O=[N+]([O-])c1ccc(cc1)S(=O)(=O)O	NON-Mutagen	3	NON-Mutagen
O=C1Oc2cc3OC(Cc3(cc2(C=C1)))C(O)(C)C	Mutagen	2	NON-Mutagen
O=[N+]([O-])c2cc3ccc4cc1ccccc1c5ccc(c2)c3c45	Mutagen	5	Mutagen
O=C(NCO)c1ccc(cc1)Cl	NON-Mutagen	3	NON-Mutagen
O=C4C=CC(=O)c1c4(nc(c2c3ccccc3([nH]c12))C)	Mutagen	2	Mutagen
O=C(O)C1=CC(O)C(O)C(O)C1	NON-Mutagen	1	NON-Mutagen
N(=Nc1cc(N)ccc1C)c2cc(N)ccc2C	Mutagen	3	Mutagen
[O-][N+](=Nc1cc(N)ccc1C)c2cc(N)ccc2C	Mutagen	3	Mutagen
O=C(Nc2cc(N=Nc1ccc(c(c1)NC(=O)C)C)ccc2C)C	NON-Mutagen	3	NON-Mutagen
O=C(Nc2ccc(c(N=[N+]([O-])c1cc(ccc1C)NC(=O)C)c2)C)C	NON-Mutagen	3	NON-Mutagen
O=C(Nc2ccc(c(N=Nc1cc(ccc1C)NC(=O)C)c2)C)C	NON-Mutagen	3	NON-Mutagen
O=[N+]([O-])c3ccc1ccc5c2c(ccc3(c12))c4ccccc4[n+]5([O-])	Mutagen	4	Mutagen
O=[N+]([O-])c5ccc2ccc3c1ccccc1[n+]([O-])c4ccc5(c2c34)	Mutagen	4	Mutagen
O=[N+]([O-])c2ccc3ccc4nc1ccccc1c5ccc2c3c45	Mutagen	4	Mutagen
O=[N+]([O-])c1ccc2ccc4c5ccccc5(nc3ccc1c2c34)	Mutagen	4	Mutagen
O=Nc1ccc(cc1)N(C)C	Mutagen	3	Mutagen
O=C(Cl)SCCC	Mutagen	1	Mutagen
O=[N+]([O-])C(C)CO	NON-Mutagen	1	NON-Mutagen
O=NN(C(=O)NC1CCC(C)CC1)CCCl	Mutagen	1	Mutagen
n2c4cccc(c4(cc3ccc1ccccc1c23))C	Mutagen	5	Mutagen
O=C(O)CN(CC(=O)O)CC(=O)O	NON-Mutagen	2	NON-Mutagen
n1ccnc(c1)CC	NON-Mutagen	2	NON-Mutagen
O=C(ON(OC(C)C)C(=O)c1ccccc1)C	Mutagen	5	Mutagen
O=C(ON(OCc1ccc(OC)cc1)C(=O)c2ccccc2)C	Mutagen	4	Mutagen
O=C(ON(OCc2ccc(Oc1ccccc1)cc2)C(=O)c3ccccc3)C	Mutagen	4	Mutagen
O=C(ON(OCc1ccc(cc1)C(C)(C)C)C(=O)c2ccccc2)C	Mutagen	5	Mutagen
O=C(ON(OCc1ccc(cc1)C)C(=O)c2ccccc2)C	Mutagen	5	Mutagen
O=C(ON(OCc1ccc(cc1)c2ccccc2)C(=O)c3ccccc3)C	Mutagen	5	Mutagen
O=C(ON(OCc1ccc(cc1)Cl)C(=O)c2ccccc2)C	Mutagen	5	Mutagen
O=C(ON(OCc1ccc(cc1)Br)C(=O)c2ccccc2)C	Mutagen	5	Mutagen
O=C(ON(OCc1ccc(cc1)[N+](=O)[O-])C(=O)c2ccccc2)C	Mutagen	3	Mutagen
OC5c3ccc2c1ccccc1c(c(c2c3C4OC4C5(O))C)C	Mutagen	5	Mutagen
n1c(nc(nc1NC(C)C)Cl)NC(C)C	NON-Mutagen	1	NON-Mutagen
OC4c2ccc1c5cc(ccc5(cc(c1c2C3OC3C4(O))C))C	Mutagen	5	Mutagen
O=C1C=C3N(C(=O)N1)c2cc(F)c(cc2N3C4CC4)N5CCN(C)CC5	Mutagen	2	Mutagen
O=C1C=C3N(C(=O)N1(O))c2cc(F)c(cc2N3C4CC4)N5CCN(C)CC5	Mutagen	2	Mutagen
O(c1ccccc1)c2ccc(N)cc2	Mutagen	4	Mutagen
OC4c2ccc1c5cccc(c5(cc(c1c2C3OC3C4(O))C))C	Mutagen	5	Mutagen
Nc1ccc(cc1)Sc2ccc(N)cc2	Mutagen	3	Mutagen
O=C(O)C3C(O)CC2(O)(OC3(CC(OC1OC(C)C(O)C(N)C1(O))C=CC=CC=CC=CC=CC=CC=CC(C)C(O)C(C)C(OC(=O)CC(O)CC(O)CCC(O)C(O)CC(O)C2)C))	NON-Mutagen	2	NON-Mutagen
O=C(Nc1ncc([N+](=O)[O-])s1)NCC	Mutagen	1	Mutagen
O(C=CC=CC=CC=CC=CCC)CCC	Mutagen	2	Mutagen
OCCCOC=CC=CC=CC=CC=CCC	Mutagen	2	Mutagen
OC(C)COC=CC=CC=CC=CC=CCC	Mutagen	2	Mutagen
OC(c1ccccc1)COC=CC=CC=CC=CC=CCC	Mutagen	2	Mutagen
O=C(OC(CC=CCCCCCCCC(=O)OC)CCCCCC)C	NON-Mutagen	2	NON-Mutagen
O(CCCl)P(OCCCl)OCCCl	Mutagen	1	Mutagen
O=C(O)C=Cc1ccccc1	NON-Mutagen	4	NON-Mutagen
O=C(OCc1ccccc1)C	NON-Mutagen	4	NON-Mutagen
N#CCc1ccccc1	NON-Mutagen	3	NON-Mutagen
NCCN1CCNCC1	NON-Mutagen	3	NON-Mutagen
OC3c2ccc1cc6c(nc1c2C4OC4(C3(O)))ccc5ccccc56	Mutagen	3	Mutagen
N(=Nc1ccc(c(c1)Cl)Cl)c2ccc(c(c2)Cl)Cl	NON-Mutagen	3	NON-Mutagen
O=C(Nc1ccc(cc1)C(=O)CCl)C	Mutagen	4	NON-Mutagen
N#CCc1ccc(cc1)Cl	NON-Mutagen	3	NON-Mutagen
O=[N+]([O-])c2ccc(C=Cc1ccc(cc1)Cl)cc2	Mutagen	4	Mutagen
O=[N+]([O-])c2ccc(C=Cc1cccc(OC)c1)cc2	Mutagen	3	Mutagen
N=C(N)c2ccc(OCCCCCOc1ccc(cc1)C(=N)N)cc2	NON-Mutagen	2	NON-Mutagen
Oc1ccc(cc1)C(C)(C)CC(C)(C)C	NON-Mutagen	4	NON-Mutagen
O(c1ccc(cc1)CC=C)C	NON-Mutagen	3	NON-Mutagen
Oc1c(cc(OC)cc1C(C)(C)C)c2cc(OC)cc(c2(O))C(C)(C)C	NON-Mutagen	2	NON-Mutagen
O=NN1CCN(N=O)CC1	Mutagen	2	Mutagen
OC(c1ccc(cc1)Cl)(c2ccc(cc2)Cl)C3CC3	NON-Mutagen	3	NON-Mutagen
O(c1c(N)cc(c(N)c1C)C)C	NON-Mutagen	4	NON-Mutagen
O=C(NCO)NCO	Mutagen	1	NON-Mutagen
O=[N+]([O-])c2ccc(N=Nc1ccc(cc1)N(CC)CC[N+](C)(C)C)c(c2)Cl	Mutagen	3	Mutagen
O1c2ccccc2(OCCOCCOCCOCC1)	NON-Mutagen	2	NON-Mutagen
O=C(OCC(C)C)CCCCC(=O)OCC(C)C	NON-Mutagen	3	NON-Mutagen
O=CC(=C(Cl)Cl)C(Cl)Cl	Mutagen	1	Mutagen
O=C(OCCCC)C=C	NON-Mutagen	4	NON-Mutagen
O=C(OCC(CC)CCCC)CCCCCCCC1OC1(CCCCCCCC)	NON-Mutagen	2	NON-Mutagen
OCCN	NON-Mutagen	2	NON-Mutagen
O=CCO	NON-Mutagen	1	Mutagen
O=[N+]([O-])c2cc5c3c1c(cc4c(c1CCc3(c2))CCCC4)CC5	Mutagen	3	Mutagen
O=[N+]([O-])c2ccc3c1ccc4c(c1CCc3(c2))CCCC4	Mutagen	3	Mutagen
O=[N+]([O-])c2ccc3c1cc5c(cc1CCc3(c2))c4ccccc4CC5	Mutagen	3	Mutagen
O=[N+]([O-])c5ccc4c(ccc3cc2c(ccc1ccccc12)cc34)c5	Mutagen	5	Mutagen
O=C1C=C(C(=O)C(=C1)C(C)(C)C)C2=CC(=O)C=C(C2(=O))C(C)(C)C	Mutagen	3	NON-Mutagen
N#Cc2ccc1c(nc(N)n1C)c2	Mutagen	4	Mutagen
N#Cc1ccc2nc(N)n(c2(c1))C	Mutagen	4	Mutagen
O=S(=O)(O)c2cccc1c2(cc(N)cc1S(=O)(=O)O)	NON-Mutagen	3	NON-Mutagen
O=C(CCC)Cl	Mutagen	1	NON-Mutagen
O=C(OCC)C	NON-Mutagen	4	NON-Mutagen
O=C1NC(=S)SC1	NON-Mutagen	1	NON-Mutagen
n1c(N)cccc1N	Mutagen	3	NON-Mutagen
n1cccc3c1ccc2c3(nc(N)s2)	Mutagen	2	Mutagen
O=[N+]([O-])c1ccc3c(c1)[nH]c2ccccc23	Mutagen	5	Mutagen
O=C(OCC)CC(=O)C	NON-Mutagen	3	NON-Mutagen
O=S4(=O)(c3cccc2ccc1c5ccccc5(cc4(c1c23)))	Mutagen	2	Mutagen
Nc1ccccc1	NON-Mutagen	4	Mutagen
O2C3C=Cc1c(ccc[n+]1C)C23	Mutagen	2	NON-Mutagen
[O-][n+]3cccc1c3(C=CC2OC12)	NON-Mutagen	2	NON-Mutagen
[O-][n+]2cccc1C=CC3OC3(c12)	NON-Mutagen	2	NON-Mutagen
OC1c2ncccc2(C=CC1)	NON-Mutagen	3	NON-Mutagen
n1cccc2c1ccc(NC)c2(N)	NON-Mutagen	3	NON-Mutagen
OC2c1cccnc1C3OC3(C2(O))	NON-Mutagen	3	NON-Mutagen
O=C(OCCCCCC)C(=C)C	NON-Mutagen	3	NON-Mutagen
O=C(c1cc(O)c(O)cc1(O))CCC	Mutagen	3	NON-Mutagen
n1cccc3c1C2OC2C4OC34	NON-Mutagen	3	NON-Mutagen
N#CCCC(=O)C=Cc1ccc(cc1)C(=O)O	NON-Mutagen	2	Mutagen
N#CCCC(=O)CCc1ccc(cc1)C(=O)O	Mutagen	2	NON-Mutagen
O=C(OC)C12(OC2(C)(C(OC1(=O))C))	Mutagen	1	NON-Mutagen
O=C(N)C13(OC3(C(O)(NC1(=O))c2ccccc2))	NON-Mutagen	2	Mutagen
O=C(OC)C=1C(=O)OC(C=1CC)C	Mutagen	2	NON-Mutagen
O=C(OC)C=1C(=O)OC(C=1C)C(C)C	Mutagen	1	NON-Mutagen
O=C(OC)C1(OC1(CC)(C(O)C))(C(=O)N)	NON-Mutagen	1	Mutagen
NC(NNC(N)=S)=S	NON-Mutagen	1	NON-Mutagen
CC2(C1C(C(C2(C(C1Cl)Cl)(C(Cl)Cl))Cl)Cl)(C(Cl)Cl)	NON-Mutagen	1	NON-Mutagen
O=C(O)CCCCC	NON-Mutagen	3	NON-Mutagen
O=C(O)C(N)CSC(F)(F)C(Cl)Br	Mutagen	2	Mutagen
O=C(NCc1ccc(OC)cc1)C(C)Br	Mutagen	3	NON-Mutagen
O=C(NCc1ccc(O)c(OC)c1)C(C)Br	Mutagen	3	Mutagen
O=C(NCc1ccc(OC)c(OC)c1)C(C)Br	Mutagen	3	Mutagen
O=C(NC(C)(C)C)C(C)Br	NON-Mutagen	1	NON-Mutagen
O=C(NCc1ccccc1)C(NCc2ccccc2)C	NON-Mutagen	3	NON-Mutagen
O=[N+]([O-])c2ncc3[nH]c1c(cc(cc1[N+](=O)[O-])[N+](=O)[O-])c3(c2)	Mutagen	2	Mutagen
O=[N+]([O-])c2nc(c3[nH]c1c(cc(cc1[N+](=O)[O-])[N+](=O)[O-])c3(c2))C	Mutagen	2	Mutagen
O=C1C(=C(C2N1C(C(=O)OC)CS2)Cl)Cl	Mutagen	1	Mutagen
O=C(Nc2cc(N=[N+]([O-])c1ccc(c(c1)NC(=O)C)C)ccc2C)C	NON-Mutagen	3	NON-Mutagen
O=C(NCCO)CCCCCCCCCCC	NON-Mutagen	2	NON-Mutagen
O=CC=CC=CC	Mutagen	3	Mutagen
N(CCC)CCC	NON-Mutagen	4	NON-Mutagen
O(CCCC)CCCC	NON-Mutagen	2	NON-Mutagen
O=C(O)CCCCCCCCCCC	NON-Mutagen	4	NON-Mutagen
O=C(C=Cc1oc(cc1)[N+](=O)[O-])NC	Mutagen	5	Mutagen
N(CCCCCC)CCCCCC	NON-Mutagen	3	NON-Mutagen
NCCCCCCCCCCCCCCCC	NON-Mutagen	2	NON-Mutagen
O=CC1=CCCC2(C)(CC12(C=O))	Mutagen	3	Mutagen
O=[N+]([O-])c1ccc2nsc(N)c2(c1)	Mutagen	4	Mutagen
O=C1C2(C3(C4(C1(C5(C2(C3(C(C45Cl)(Cl)Cl)Cl)Cl)Cl)Cl)Cl)Cl)Cl	NON-Mutagen	1	NON-Mutagen
O=C(OCC)c2[nH]c3ccccc3(c2(N=Cc1ccc(cc1)[N+](=O)[O-]))	Mutagen	2	Mutagen
O=C(OCC)c2[nH]c3ccccc3(c2(N=Cc1cc(OC)c(OC)c(OC)c1))	Mutagen	2	Mutagen
O=C(OCC)c2[nH]c3ccccc3(c2(N=Cc1ccc(cc1)NC(=O)C))	Mutagen	2	Mutagen
O=C(OCC)c2[nH]c3ccccc3(c2(N=Cc1ccc(O)cc1))	Mutagen	2	NON-Mutagen
O=C(OCC)c2[nH]c3ccccc3(c2(N=Cc1ccc(cc1)C))	NON-Mutagen	2	NON-Mutagen
O1CC1CCCC	NON-Mutagen	2	Mutagen
O=C(OC2C(O)(C(=O)OC)C5N(c1cc(OC)c(cc1C45(CCN3CC=CC2(CC)C34))C9(C(=O)OC)(c7[nH]c6ccccc6c7CCN8CC(CC(O)(C8)CC)C9))C)C	NON-Mutagen	2	NON-Mutagen
O=C(N(O)c1ccc(cc1)Cl)C(C)C	Mutagen	4	NON-Mutagen
O=Nc1cccc(c1C)[N+](=O)[O-]	NON-Mutagen	5	Mutagen
[O-][N+](=Nc1cccc(N)c1C)c2cccc(N)c2C	Mutagen	3	Mutagen
N(=Nc1cccc(N)c1C)c2cccc(N)c2C	Mutagen	3	Mutagen
O=C(Nc2cccc(N=[N+]([O-])c1cccc(NC(=O)C)c1C)c2C)C	NON-Mutagen	3	NON-Mutagen
O=C(Nc2cccc(N=Nc1cccc(NC(=O)C)c1C)c2C)C	NON-Mutagen	3	NON-Mutagen
OC4c3cccc2ccc1c5ccccc5(cc4(c1c23))	Mutagen	3	Mutagen
O=[N+]([O-])c2ccc3oc1ccc(cc1c3(c2))[N+](=O)[O-]	Mutagen	3	Mutagen
O=C1Oc2c3cc(OC)ccc3(cc(c2(C=C1))[N+](=O)[O-])	Mutagen	2	Mutagen
N(N)=C2N(c1ccccc1S2)C	Mutagen	1	NON-Mutagen
O=C(N)CI	NON-Mutagen	1	Mutagen
O=[N+]([O-])c2ccc3c1cc4c(cc1CCc3(c2))CCCC4	Mutagen	3	Mutagen
O=C1NNC(=O)c2ccccc12	NON-Mutagen	2	NON-Mutagen
O=NN3C(c2[nH]c1ccc(cc1c2CC3(C(=O)OC))[N+](=O)[O-])C	Mutagen	2	Mutagen
O=C(O)C(=O)O	NON-Mutagen	1	NON-Mutagen
O=C(O)C3NC(c2[nH]c1ccccc1c2C3)Cc4ccccc4(O)	NON-Mutagen	3	NON-Mutagen
O=C3c2cc(c1c4ccccc4(ccc1c2CC3))C(F)(F)F	Mutagen	3	NON-Mutagen
O=C1C=C(Oc2cc(O)c(OC)c(O)c12)c3ccc(O)cc3	NON-Mutagen	2	NON-Mutagen
O=C(NS(=O)(=O)c1ccc(N)cc1)C	NON-Mutagen	2	NON-Mutagen
O=S(=O)(Nc1nnc(C)s1)c2ccc(N)cc2	NON-Mutagen	2	NON-Mutagen
O=C(ON(OCCCC)C(=O)c1ccc(cc1)c2ccccc2)C	Mutagen	5	Mutagen
O=C(ON(OCCCC)C(=O)c1ccc(cc1)C(C)(C)C)C	Mutagen	5	Mutagen
Fc1cc(F)c2ncccc2(c1)	Mutagen	4	Mutagen
Fc1ccc2cccnc2(c1(F))	Mutagen	4	Mutagen
O=[N+]([O-])c1c(c(c(c(c1C(C)(C)C)[N+](=O)[O-])C)C)C	NON-Mutagen	4	NON-Mutagen
O=NN(c1ncn(c1(C(=O)NC))C)C	NON-Mutagen	2	Mutagen
O=NN(C(=O)c1c(ncn1C)N(N=O)C)C	Mutagen	2	Mutagen
O=NN(C(=O)c1c(ncn1C)N(C(=O)OC(C)(C)C)C)C	Mutagen	2	NON-Mutagen
O=NN(C(=O)c1c(ncn1C)NC)C	Mutagen	2	NON-Mutagen
O=C1c3c(O)ccc(N)c3(C(=O)c2c(O)ccc(N)c12)	Mutagen	4	Mutagen
[N-]=[N+]=Nc4ccc3c(nc1ccc(N=[N+]=[N-])cc1c3(Nc2ccc(cc2)NS(=O)(=O)CCCN))c4	Mutagen	2	Mutagen
[N-]=[N+]=Nc4ccc3c(nc1cc(N=[N+]=[N-])ccc1c3(Nc2ccc(cc2)NS(=O)(=O)CCCN))c4	Mutagen	2	Mutagen
[N-]=[N+]=Nc3ccc4nc1ccccc1c(Nc2ccc(cc2(OC))NS(=O)(=O)C)c4(c3)	Mutagen	3	Mutagen
O=C(OC)C(C=C(C=C(C=CC=C(C(=O)C12(OC2(C(O)(NC1(=O))CCO)))C)C)C)=CCO	Mutagen	2	Mutagen
OC2C=Cc1c3ccc4c(c3(ccc1C2(O)))CCC4	Mutagen	5	Mutagen
OC2C=Cc1c3c(ccc1C2(O))c4c(cc3C)CCC4	Mutagen	4	Mutagen
OC5c3ccc1c(ccc2c1CCC2)c3C4OC4C5(O)	Mutagen	5	Mutagen
O=NN1CC(OC(C)C1)C	Mutagen	2	Mutagen
O=C2N(C)C4(C(=O)N3C5N(c1c(OC)c(OC)c(cc1C5(O)(C(O)C23SS4))Cl)C)(C)	NON-Mutagen	1	NON-Mutagen
OC5c3ccc1c(c(cc2c1CCC2)C)c3C4OC4C5(O)	Mutagen	5	Mutagen
O=C3OCC=C3(C=C(C=C(C=CC=C(C(=O)C12(OC2(C(O)(NC1(=O))CCO)))C)C)C)	Mutagen	2	Mutagen
n1ccnc2c1c3nc(N)n(c3(cc2C))C	Mutagen	5	Mutagen
n1c(N)n(c2cc(c3nc(c(nc3(c12))C)C)C)C	Mutagen	5	Mutagen
n1ccnc3c1c2nc(N)n(c2c(c3C)C)C	Mutagen	5	Mutagen
n1cc(nc3c1c(c(c2c3(nc(N)n2C))C)C)C	Mutagen	5	Mutagen
n1cc(nc3c1c2nc(N)n(c2c(c3C)C)C)C	Mutagen	5	Mutagen
n1c(N)n(c3c1c2nc(c(nc2c(c3C)C)C)C)C	Mutagen	5	Mutagen
n2c(N)n(c3ccc1nc(c(nc1c23)c4ccccc4)c5ccccc5)C	NON-Mutagen	4	Mutagen
n1cc(nc3c1c(cc2c3(nc(N)n2C))C)c4ccccc4	Mutagen	4	Mutagen
n1cc(nc2c1c3nc(N)n(c3(cc2C))C)c4ccccc4	Mutagen	4	Mutagen
O=C1Nc3ccc(cc3(C(=NC1)c2ccccc2))[N+](=O)[O-]	NON-Mutagen	2	Mutagen
n1c(oc2ccccc12)c3cccc(c3)C	NON-Mutagen	3	NON-Mutagen
O=C1C=CC(=CC=C1(OC))[N+](=O)[O-]	Mutagen	1	NON-Mutagen
NCCNc2cccc1ccccc12	Mutagen	3	NON-Mutagen
FC(F)(F)c1ccc3c(c1)N(c2ccccc2S3)CCCN4CCN(CCO)CC4	NON-Mutagen	2	NON-Mutagen
n2c1ccc(OC)cc1c(NCCCN(CC)CCCl)c3ccc(cc23)Cl	Mutagen	4	Mutagen
O2C3c4cc5ccccc5(cc4(c1c(cccc1C23)C))	Mutagen	3	Mutagen
O=CC=Cc1ccccc1[N+](=O)[O-]	Mutagen	4	Mutagen
OCc2cc3ccc1cccnc1c3([nH]2)	NON-Mutagen	3	NON-Mutagen
O=C(OC)c2cc3ccc1cccnc1c3([nH]2)	NON-Mutagen	2	NON-Mutagen
N#CN(C)C	NON-Mutagen	1	NON-Mutagen
O=C(Nc1ccc(OC)cc1)c2cc([N+](=O)[O-])sc2	Mutagen	4	Mutagen
O=C(Nc1cccc(OC)c1)c2cc([N+](=O)[O-])sc2	Mutagen	4	Mutagen
O=C(Nc1ccccc1(OC))c2cc([N+](=O)[O-])sc2	Mutagen	4	Mutagen
O=C(Nc1ccc(cc1)C)c2cc([N+](=O)[O-])sc2	Mutagen	5	Mutagen
O=C(Nc1cccc(c1)C)c2cc([N+](=O)[O-])sc2	Mutagen	5	Mutagen
O=C(Nc1ccccc1C)c2cc([N+](=O)[O-])sc2	Mutagen	5	Mutagen
O=C(Nc1cccc(c1)CC)c2cc([N+](=O)[O-])sc2	Mutagen	5	Mutagen
O=C(Nc1ccccc1CC)c2cc([N+](=O)[O-])sc2	Mutagen	5	Mutagen
O=C(Nc1ccccc1)c2cc([N+](=O)[O-])sc2	Mutagen	5	Mutagen
O=C(Nc1ccc(F)cc1)c2cc([N+](=O)[O-])sc2	Mutagen	5	Mutagen
O=C(Nc1cccc(F)c1)c2cc([N+](=O)[O-])sc2	Mutagen	5	Mutagen
O=C(Nc1ccccc1(F))c2cc([N+](=O)[O-])sc2	Mutagen	5	Mutagen
O=C(Nc1ccc(cc1)Cl)c2cc([N+](=O)[O-])sc2	Mutagen	5	Mutagen
O=C(Nc1cccc(c1)Cl)c2cc([N+](=O)[O-])sc2	Mutagen	5	Mutagen
O=C(Nc1ccccc1Cl)c2cc([N+](=O)[O-])sc2	Mutagen	5	Mutagen
O=C(Nc1ccc(cc1)Br)c2cc([N+](=O)[O-])sc2	Mutagen	5	Mutagen
O=C(Nc1cccc(c1)Br)c2cc([N+](=O)[O-])sc2	Mutagen	5	Mutagen
O=C(Nc1ccccc1Br)c2cc([N+](=O)[O-])sc2	Mutagen	5	Mutagen
O=C(Nc1ccc(cc1)[N+](=O)[O-])c2cc([N+](=O)[O-])sc2	Mutagen	5	Mutagen
O=C(Nc1cccc(c1)[N+](=O)[O-])c2cc([N+](=O)[O-])sc2	Mutagen	5	Mutagen
O=C(Nc1ccccc1[N+](=O)[O-])c2cc([N+](=O)[O-])sc2	Mutagen	5	Mutagen
O=C(c1cc([N+](=O)[O-])sc1)N(c2ccccc2)C	Mutagen	5	Mutagen
O=C(Nc1ccc(cc1)CC)c2cc([N+](=O)[O-])sc2	Mutagen	5	Mutagen
OCc2c3ccccc3(cc1ccccc12)	Mutagen	3	Mutagen
ON1C(C)(C)CC(N)CC1(C)C	Mutagen	1	NON-Mutagen
n1cccc3c1ccc2c3(ncn2C)	Mutagen	4	NON-Mutagen
O=C(O)C1=CN(c2cc3OCOc3(cc2(C1(=O))))CC	Mutagen	2	Mutagen
O=[N+]([O-])c1c(O)cccc1(N)	NON-Mutagen	5	NON-Mutagen
O=C(OC4CCC2(C)(C(CCC1C3CCC(=O)NC3(C)(CCC12))C4))C=Cc5cccc(c5)N(CCCl)CCCl	Mutagen	2	Mutagen
O=C(OC2CCC3C4CCC1=CC(=O)NCCC1(C)C4(CCC23(C)))C=Cc5cccc(c5)N(CCCl)CCCl	NON-Mutagen	2	Mutagen
O=C(OC3CC2=CCC1C4CCC(=O)NC4(C)(CCC1C2(C)CC3))C=Cc5cccc(c5)N(CCCl)CCCl	Mutagen	2	Mutagen
O(CCN(C)C)C(c1ccccc1)c2ccccc2	NON-Mutagen	3	NON-Mutagen
n2cccc3ccc1c(nc(N)n1C)c23	Mutagen	4	Mutagen
n2ccc3ccc1c(nc(N)n1C)c3(c2)	Mutagen	4	Mutagen
n1ccc2c3nc(N)n(c3(ccc2(c1)))C	Mutagen	4	Mutagen
O=C(NC(C(=O)NC(Cc1ccccc1)C(O)C(=O)N2CSCC2(C(=O)NC(C)(C)C))CSC)COc3cccc4cnccc34	NON-Mutagen	2	NON-Mutagen
c1ccc2c(c1)NC(C=C2C)(C)C	NON-Mutagen	2	NON-Mutagen
n1c(N)sc2cccc(c12)C	NON-Mutagen	3	Mutagen
NCc1cccc(c1)CN	NON-Mutagen	3	NON-Mutagen
O=C(c1cc(ccc1(N))Cc2ccc(N)c(c2)C(=O)C)C	Mutagen	3	Mutagen
O=C3c2ccc1c4C=CC(O)C(O)c4(ccc1c2CC3)	Mutagen	4	Mutagen
O=C(N=C2c1ccccc1N(C(=O)CCCl)S2)CCCl	NON-Mutagen	3	Mutagen
O=C(N=C2c1ccccc1N(C(=O)CCCCl)S2)CCCCl	NON-Mutagen	3	NON-Mutagen
n3cc2cccc(OCC1OC1)c2s3	Mutagen	2	Mutagen
n2c(c1cc(N)ccc1s2)Cl	Mutagen	4	Mutagen
n2c(c1cccc(N)c1s2)Cl	Mutagen	4	Mutagen
O=[N+]([O-])c1ccc2c(nsc2(c1))OC	Mutagen	3	Mutagen
n2c(OC)c1ccc(N)cc1s2	Mutagen	3	Mutagen
n3c(OC)c2cc(OCC1OC1)ccc2s3	Mutagen	3	Mutagen
n3c(OC)c2ccc(OCC1OC1)cc2s3	Mutagen	2	Mutagen
n3c(OC)c2cccc(OCC1OC1)c2s3	Mutagen	2	Mutagen
O=C1NSc2cc(N)ccc12	NON-Mutagen	2	NON-Mutagen
O=C3c2ccc(OCC1OC1)cc2SN3CC4OC4	Mutagen	1	NON-Mutagen
O=C2c1ccccc1C3=C2c4ccccc4(C(=O)N3CCNCCO)	NON-Mutagen	2	Mutagen
c1ccc3c(c1)c2ccccc2n3C	Mutagen	4	Mutagen
O=Cc1cccc(OC)c1(O)	NON-Mutagen	4	NON-Mutagen
O(c1ccc(N)cc1)c2ccc(cc2Cl)Cl	Mutagen	4	Mutagen
n1ccccc1N(Cc2ccc(Cl)s2)CCN(C)C	NON-Mutagen	2	NON-Mutagen
n1cscc1c2nc3ccccc3([nH]2)	Mutagen	2	Mutagen
O1C23(C=CC=CC13(CCC2))	Mutagen	1	NON-Mutagen
O=C(O)C(N)Cc1ccc(cc1)N(CCCl)CCCl	Mutagen	3	Mutagen
O=C1Oc2cc3OC(Cc3(cc2(C=C1C(C=C)(C)C)))C(OC(=O)C)(C)C	NON-Mutagen	2	Mutagen
O=C(C=CC1=C(C)CCCC1(C)C)C	NON-Mutagen	3	NON-Mutagen
Oc1ccc2c(c1)[nH]c3c(nccc23)C	Mutagen	3	Mutagen
OOC(N=NC)(C)C	Mutagen	1	NON-Mutagen
OOC(N=NCC)(C)C	NON-Mutagen	1	Mutagen
OOC(N=NCCC)(C)C	Mutagen	1	Mutagen
O=C(NNCc1ccc(O)c(O)c1(O))C(N)CO	Mutagen	2	Mutagen
O=CC(=C)Br	Mutagen	1	Mutagen
OCC(O)C(O)CO	NON-Mutagen	2	NON-Mutagen
O=[N+]([O-])c1cnc(n1C)C(O)c2cc(OC)cc(c2(O))C(C)(C)C	Mutagen	2	NON-Mutagen
O=[N+]([O-])c1cnc(n1C)C(O)c2cc(cc(c2(O))C(C)(C)C)C(C)(C)C	NON-Mutagen	2	NON-Mutagen
O=[N+]([O-])c1cnc(n1C)C(O)c2cc(cc(c2(O))C(C)(C)C)C	NON-Mutagen	2	NON-Mutagen
O=[N+]([O-])c1cnc(n1C)C(O)c2c(O)c(ccc2C)C(C)(C)C	NON-Mutagen	2	NON-Mutagen
O=C1OCC(=C1Br)Br	Mutagen	2	Mutagen
O=[N+]([O-])c2[nH]cnc2(c1ccccc1)	Mutagen	2	Mutagen
O=[N+]([O-])c1c(ncn1C)c2ccccc2	Mutagen	2	Mutagen
O=Nn1cnc(c1)CC(=O)NO	Mutagen	1	Mutagen
n2c1ccccc1c(NCCCC)s2	NON-Mutagen	5	NON-Mutagen
n2c1ccccc1c(NCCCCC)s2	NON-Mutagen	5	NON-Mutagen
n2c1ccccc1c(NCCC(C)C)s2	NON-Mutagen	5	NON-Mutagen
O=C(O)c1cc(O)c(O)c(O)c1	NON-Mutagen	3	NON-Mutagen
c1ccc5c(c1)cc4c3c5(ccc2cccc(c23)C4Cl)	Mutagen	4	Mutagen
C=Cc1c(c(c(c(c1Cl)Cl)Cl)Cl)Cl	NON-Mutagen	3	NON-Mutagen
O=C(NCC(=O)NO)c1ccccc1	Mutagen	3	Mutagen
O=NN(C=O)CC	Mutagen	2	Mutagen
O=C(O)c1ccc(N)cc1	NON-Mutagen	4	NON-Mutagen
OCCN(c2ncc(N=Nc1ccc(cc1)N(CCO)CCO)cc2)CCO	NON-Mutagen	2	NON-Mutagen
O=C(O)C(N)Cc1ccccc1	NON-Mutagen	3	NON-Mutagen
N#CCCC(O)c2nc1ccc(cc1s2)N3C(=O)OC(COC)C3	NON-Mutagen	2	Mutagen
O=C(N(O)c1ccc(cc1)Cl)C	NON-Mutagen	4	NON-Mutagen
O=[N+]([O-])c4ccc2c(nc(C=NOCc1ccccc1[N+](=O)[O-])n2Cc3ccccc3)c4	Mutagen	2	Mutagen
O=[N+]([O-])c1cccc(c1)CON=Cc3nc2cc(ccc2n3Cc4ccc(cc4)Cl)[N+](=O)[O-]	NON-Mutagen	2	NON-Mutagen
O=[N+]([O-])c4ccc2c(nc(C=NOCc1ccccc1[N+](=O)[O-])n2Cc3ccc(cc3Cl)Cl)c4	Mutagen	2	NON-Mutagen
O=[N+]([O-])c4ccc2c(nc(C=NOCc1cccc(c1)[N+](=O)[O-])n2Cc3ccc(F)cc3)c4	NON-Mutagen	2	Mutagen
O=[N+]([O-])c1cccc(c1)CON=Cc3c2cc(ccc2n(c3C)Cc4ccccc4)[N+](=O)[O-]	Mutagen	2	NON-Mutagen
O=[N+]([O-])c1ccc3c(c1)c(C=NOCc2ccc(cc2Cl)Cl)c(n3Cc4ccc(cc4)Cl)C	NON-Mutagen	2	NON-Mutagen
O=[N+]([O-])c1ccc3c(c1)c(C=NOCc2ccc(cc2)Cl)c(n3Cc4ccccc4)C	NON-Mutagen	2	Mutagen
O=[N+]([O-])c1cccc(c1)Cn3c4ccc(cc4(c(C=NOCc2ccccc2)c3C))[N+](=O)[O-]	Mutagen	2	NON-Mutagen
O=[N+]([O-])c1ccc2c(c1)c(c(n2Cc3ccccc3)C)Cn4cncc4	Mutagen	2	Mutagen
O=CC=Cc1ccccc1(OC)	Mutagen	3	NON-Mutagen
c1ccc(cc1)CSSCc2ccccc2	Mutagen	2	NON-Mutagen
O=C(Nc1ccc(cc1)Cl)N(C)C	NON-Mutagen	4	Mutagen
O=C(N)Nc1ccc(OCC)cc1	NON-Mutagen	3	Mutagen
Oc1ccc(OC)cc1	NON-Mutagen	4	NON-Mutagen
O(c1ccc(OC)cc1)C	NON-Mutagen	3	NON-Mutagen
O=C(OCC)CNC(=O)CBr	NON-Mutagen	2	Mutagen
O=NN1CCC(C)CC1	Mutagen	2	Mutagen
O=[N+]([O-])c2ccc3c1c(cccc1Cc3(c2))[N+](=O)[O-]	Mutagen	3	Mutagen
O=C3c2cc(c1c4C=CC(O)C(O)c4(ccc1c2CC3))C(F)(F)F	Mutagen	4	NON-Mutagen
N#CCCN	NON-Mutagen	2	NON-Mutagen
O=[N+]([O-])c1ccccc1CCO	Mutagen	4	Mutagen
O3C4c5ccccc5(c2ccc1ccccc1c2C34)	Mutagen	4	Mutagen
Fc1nc(F)ccc1	NON-Mutagen	3	Mutagen
OC2c5cccc4c1c6ccccc6(ccc1C3(OC3(C2(O)))(c45))	Mutagen	4	Mutagen
OC6c4ccc3c2cccc1cccc(c12)c3c4C5OC5C6(O)	Mutagen	4	Mutagen
O=C(O)c2cc1OCOc1c3c4cc(OC)cc(OC)c4(cc(c23)[N+](=O)[O-])	NON-Mutagen	3	NON-Mutagen
N1CC1	Mutagen	1	NON-Mutagen
O=Nc1ccc(OC)cc1	Mutagen	4	Mutagen
[N-]=[N+]=Nc2nc1c3ccccc3(ccc1n2C)	Mutagen	3	Mutagen
[N-]=[N+]=Nc2nc1ccccc1n2C	Mutagen	3	Mutagen
[N-]=[N+]=Nc1nc2ccccc2([nH]1)	Mutagen	3	Mutagen
[N-]=[N+]=NCCO	Mutagen	2	Mutagen
O=NN(C(=O)OCC)CCC=O	Mutagen	2	Mutagen
O=C1NC(=O)N(C=C1CC)C2OC(CO)C(O)C2	NON-Mutagen	4	NON-Mutagen
OC3C=Cc2c4cc5ccc1c(C=CC(O)C1(O))c5(cc4(ccc2C3(O)))	NON-Mutagen	5	Mutagen
OC2C=Cc1c3cc5c(cc3(ccc1C2(O)))c4ccccc4C(O)C5(O)	NON-Mutagen	4	NON-Mutagen
C=Cc1ccc(N)cc1	Mutagen	4	Mutagen
O(C)P(OC)(OC)=S	NON-Mutagen	1	NON-Mutagen
O=P(OC)(OC)SC	NON-Mutagen	1	NON-Mutagen
OCC(CBr)(CBr)CBr	Mutagen	2	Mutagen
c1ccc3c(c1)ccc2cc(cc(c23)C)C	Mutagen	5	Mutagen
O=C3c5ccccc5(C(=O)c4c(O)c(OC2OC(COC1OCC(O)C(O)C1(O))C(O)C(O)C2(O))ccc34)	NON-Mutagen	2	Mutagen
O=[N+]([O-])c1ccc(cc1)c2ccc(cc2)[N+](=O)[O-]	Mutagen	5	Mutagen
c1ccc3c(c1)cc4c2cc(ccc2c5c6ccccc6(cc3c45))C	Mutagen	4	Mutagen
O=NN(CCCC)CC(OCc1ccccc1)CO	Mutagen	2	NON-Mutagen
n1c(N)sc2c1C3CCCNC3(CC2)	NON-Mutagen	1	Mutagen
O=C(Nc3nc2C1=CCCN(CC=C)C1CCc2s3)C	NON-Mutagen	2	NON-Mutagen
n2cccc3c1ncsc1CCc23	NON-Mutagen	2	Mutagen
n2cccc3c1nc(N)sc1C(C)(C)Cc23	Mutagen	2	Mutagen
OC1CC(C)CCC1(C(C)C)	NON-Mutagen	2	NON-Mutagen
O=[N+]([O-])c2ccc3[nH]c1c(cc(c(O)c1[N+](=O)[O-])[N+](=O)[O-])c3(c2)	Mutagen	4	Mutagen
O=[N+]([O-])c1cc3c(cc1(O))[nH]c2ccccc23	Mutagen	4	Mutagen
O=[N+]([O-])c2cc1c3ccccc3([nH]c1c(c2(O))[N+](=O)[O-])	Mutagen	4	Mutagen
O=[N+]([O-])c2c(O)ccc1c3ccccc3([nH]c12)	NON-Mutagen	4	Mutagen
Nc2ccc3c1ccccc1Cc3(c2)	Mutagen	3	Mutagen
O=C2N(c1ccc(c(c1)Cl)Cl)C(=O)CC2	NON-Mutagen	4	NON-Mutagen
OCc3cc1ncc(nc1c2nc(N)n(c23)C)C	Mutagen	4	Mutagen
Oc1ccc2[nH]cc(c2(c1))CCN	NON-Mutagen	3	NON-Mutagen
O(c2cccc(C=Cc1ccc(N)cc1)c2)C	Mutagen	3	Mutagen
O=C(OC)c1cc(ccc1(N))c2ccc(N)c(c2)C(=O)OC	Mutagen	3	Mutagen
C2C1C(CCl)(C(Cl)Cl)C(CC1(Cl)Cl)(C(Cl)Cl)C2(Cl)Cl	NON-Mutagen	1	NON-Mutagen
OC(c1ccccc1)C(N)C	NON-Mutagen	3	NON-Mutagen
O=C1c3nccc4cc(OC)c(OC)c(c2ccccc12)c34	Mutagen	2	Mutagen
n1ccccc1N(Cc2ccccc2)CCN(C)C	NON-Mutagen	2	NON-Mutagen
O=NN(C(=O)NCCCl)CCCl	Mutagen	2	Mutagen
Fc1cnc2cccc(N)c2(c1)	Mutagen	4	Mutagen
O=C(Nc2cccc1cc(F)cnc12)C	Mutagen	2	Mutagen
NC2CC2(c1ccccc1)	NON-Mutagen	3	NON-Mutagen
O=C(OC1CCCCC1)CCC	NON-Mutagen	2	NON-Mutagen
O=C1C=C3N(C(=O)N1(O))c2cc(F)c(cc2N3C4CC4)c5cc(nc(c5)C)C	Mutagen	2	Mutagen
O=C1C(=C(C=NN1S(=O)(=O)c2ccccc2)Cl)Cl	NON-Mutagen	2	NON-Mutagen
O=C1C(=C(C=NN1S(=O)(=O)c2ccc(cc2)C)Cl)Cl	NON-Mutagen	2	NON-Mutagen
O=C1C(=C(C=NN1S(=O)(=O)c2ccc(OC)cc2)Cl)Cl	NON-Mutagen	1	NON-Mutagen
O=C1C(=C(C=NN1S(=O)(=O)c2ccc(cc2)Cl)Cl)Cl	NON-Mutagen	2	NON-Mutagen
O=C1C(=C(C=NN1S(=O)(=O)c2ccc(cc2Cl)Cl)Cl)Cl	NON-Mutagen	2	NON-Mutagen
O=C1C(=C(C=NN1C(=O)C)Cl)Cl	NON-Mutagen	1	NON-Mutagen
O=C1C(=C(C=NN1C(=O)CC)Cl)Cl	NON-Mutagen	1	NON-Mutagen
O=C1C(=C(C=NN1C(=O)CCCC)Cl)Cl	NON-Mutagen	1	NON-Mutagen
O=C(c1ccccc1)N2N=CC(=C(C2(=O))Cl)Cl	NON-Mutagen	2	NON-Mutagen
O=C(c1ccc(cc1)C)N2N=CC(=C(C2(=O))Cl)Cl	NON-Mutagen	2	NON-Mutagen
O=C(c1ccc(OC)cc1)N2N=CC(=C(C2(=O))Cl)Cl	NON-Mutagen	2	NON-Mutagen
O=C3OC(c1ccc(cc1)N(C)C)(c2ccc(cc2)N(C)C)c4ccc(cc34)N(C)C	NON-Mutagen	3	Mutagen
O=[N+]([O-])c1cc(N)cc(c1(N))C(C)C	NON-Mutagen	4	Mutagen
O=[N+]([O-])c1cc(N)cc(c1(N))C	Mutagen	5	Mutagen
O=[N+]([O-])c1c(N)c(cc(N)c1C)C	Mutagen	5	Mutagen
O=C(Nc1ccc(c(c1)Cl)C)N(C)C	NON-Mutagen	3	Mutagen
n1cccc2cccc(OCC)c12	NON-Mutagen	2	NON-Mutagen
O=C(O)c1ccc(cc1)C(=O)OCC(CC)CCCC	NON-Mutagen	4	NON-Mutagen
O=C1c3nccc4cc(OC)c(OC)c(c2cc(OC)ccc12)c34	NON-Mutagen	2	Mutagen
n3c1ccccc1c(NCCCCCOc2ccc(cc2)N(CC)CCCl)c4ccccc34	Mutagen	3	Mutagen
O=Nc1ccc(cc1)Nc2ccccc2	Mutagen	4	NON-Mutagen
n2c1nc3ccccc3(cc1n(c2N)C)	Mutagen	4	Mutagen
n1cc(nc3c1cc2nc(N)n(c2c3C)C)C	Mutagen	5	Mutagen
n1cc(nc2c1ccc(NC)c2C)C	Mutagen	3	Mutagen
O=C(OCC(COC(=O)C=C)(COC(=O)C=C)CC)C=C	Mutagen	4	NON-Mutagen
[O-][N+](=Nc1ccc(OC)cc1)c2ccc(OC)cc2	Mutagen	3	NON-Mutagen
O=C(Oc2cccc1c2(OC(C)(C)C1))NC	NON-Mutagen	2	Mutagen
O(c1ccc(N)cc1)CC	Mutagen	4	Mutagen
C(=CCl)Cl	NON-Mutagen	1	NON-Mutagen
O=C(OCC(O)COc1ccc(cc1)C(c2ccc(OCC(O)COC(=O)C(=C)C)cc2)(C)C)C(=C)C	NON-Mutagen	3	NON-Mutagen
O=C(O)C(c1ccc(cc1)CC(C)C)C	NON-Mutagen	4	NON-Mutagen
Oc1ccc(cc1C)Cl	NON-Mutagen	4	NON-Mutagen
O=Cc1ccc(cc1)C(=O)OC	NON-Mutagen	4	NON-Mutagen
Nc1cc(c(cc1Cl)c2cc(c(N)cc2Cl)Cl)Cl	Mutagen	3	Mutagen
O=C1C(=C(C(=O)C1(Cl)Cl)Cl)Cl	NON-Mutagen	1	Mutagen
C=CC=CC	NON-Mutagen	1	Mutagen
O=S(=O)(NN)c1ccc(cc1)C	Mutagen	2	NON-Mutagen
c2cc1ccc(cc1c3cc(ccc23)C)C	Mutagen	5	Mutagen
O=CC=CCC	Mutagen	4	Mutagen
n2ccc3cc1c(nc(N)n1C)nc3(c2)	Mutagen	3	Mutagen
O=C2c4c(O)ccc(Nc1ccc(cc1)CCO)c4(C(=O)c3c(ccc(O)c23)[N+](=O)[O-])	Mutagen	3	NON-Mutagen
n2c1ccccc1c(N)c3cc(ccc23)Br	Mutagen	4	Mutagen
O=[N+]([O-])c1cc(cc(c1N(CCC)CCC)[N+](=O)[O-])C(F)(F)F	Mutagen	2	NON-Mutagen
O=C(O)C=3Oc4cccc(OCC(O)COc2cccc1OC(=CC(=O)c12)C(=O)O)c4(C(=O)C=3)	NON-Mutagen	2	NON-Mutagen
O=[N+]([O-])c2c(N)ccc1c3ccccc3([nH]c12)	Mutagen	4	Mutagen
O=C(c1cccn1[N+](=O)[O-])C	Mutagen	2	Mutagen
O=C(c1c(cc(n1[N+](=O)[O-])[N+](=O)[O-])[N+](=O)[O-])C	Mutagen	1	Mutagen
O=S(=O)(Nc1ccccc1C)c3cccc2cccnc23	NON-Mutagen	3	NON-Mutagen
O=S(=O)(Nc1cccc(c1)C)c3cccc2cccnc23	NON-Mutagen	3	NON-Mutagen
O=S(=O)(Nc1ccccc1Cl)c3cccc2cccnc23	NON-Mutagen	3	NON-Mutagen
O=S(=O)(Nc1cccc(c1)Cl)c3cccc2cccnc23	NON-Mutagen	3	NON-Mutagen
O=S(=O)(Nc1ccc(cc1)Cl)c3cccc2cccnc23	NON-Mutagen	4	NON-Mutagen
O=[N+]([O-])c1cccc(c1)NS(=O)(=O)c3cccc2cccnc23	NON-Mutagen	3	NON-Mutagen
O=S(=O)(Nc1ccc(cc1Cl)Cl)c3cccc2cccnc23	NON-Mutagen	3	NON-Mutagen
O=S(=O)(Nc1ccc(c(c1)Cl)Cl)c3cccc2cccnc23	NON-Mutagen	3	NON-Mutagen
O=S(=O)(Nc1cc(cc(c1)Cl)Cl)c3cccc2cccnc23	NON-Mutagen	3	NON-Mutagen
O=[N+]([O-])c1cc(ccc1Cl)NS(=O)(=O)c3cccc2cccnc23	NON-Mutagen	3	NON-Mutagen
O=S(=O)(NCCN(C)C)c2cccc1cccnc12	NON-Mutagen	2	NON-Mutagen
O=S(=O)(NO)c2cccc1cccnc12	NON-Mutagen	2	NON-Mutagen
O=[N+]([O-])c3cccc2c3(ccc1cccc(c12)[N+](=O)[O-])	Mutagen	5	Mutagen
O=[N+]([O-])c2ccc3ccc1c(cccc1[N+](=O)[O-])c3(c2)	Mutagen	5	Mutagen
O=[N+]([O-])c2cccc1c3ccccc3(cc(c12)[N+](=O)[O-])	Mutagen	5	Mutagen
O=[N+]([O-])c3ccc2c(ccc1ccc(cc12)[N+](=O)[O-])c3	Mutagen	5	Mutagen
O=[N+]([O-])c1ccc2c(c1)cc(c3ccccc23)[N+](=O)[O-]	Mutagen	5	Mutagen
O=[N+]([O-])c1ccc2c3ccccc3(cc(c2(c1))[N+](=O)[O-])	Mutagen	5	Mutagen
O=[N+]([O-])c2ccc3ccc1cccc(c1c3(c2))[N+](=O)[O-]	Mutagen	5	Mutagen
O=[N+]([O-])c1ccc2c(c1)c3ccccc3(cc2[N+](=O)[O-])	Mutagen	5	Mutagen
O=[N+]([O-])c3cccc2cc(c1ccccc1c23)[N+](=O)[O-]	Mutagen	5	Mutagen
O=[N+]([O-])c3cccc1c3(c2ccccc2(cc1[N+](=O)[O-]))	Mutagen	5	Mutagen
O=[N+]([O-])c3cccc1c3(cc(c2cccc(c12)[N+](=O)[O-])[N+](=O)[O-])	Mutagen	5	Mutagen
O=[N+]([O-])c3cccc2cc(c1c(cccc1[N+](=O)[O-])c23)[N+](=O)[O-]	Mutagen	5	Mutagen
O=[N+]([O-])c1ccc2c(c1)c3cccc(c3(cc2[N+](=O)[O-]))[N+](=O)[O-]	Mutagen	5	Mutagen
O=[N+]([O-])c1ccc2c3cccc(c3(cc(c2(c1))[N+](=O)[O-]))[N+](=O)[O-]	Mutagen	5	Mutagen
O=[N+]([O-])c1ccc3c(c1)c(cc2cccc(c23)[N+](=O)[O-])[N+](=O)[O-]	Mutagen	5	Mutagen
O=[N+]([O-])c1ccc2c(c1)cc(c3ccc(cc23)[N+](=O)[O-])[N+](=O)[O-]	Mutagen	5	Mutagen
O=[N+]([O-])c1ccc2cc(c3ccc(cc3(c2(c1)))[N+](=O)[O-])[N+](=O)[O-]	Mutagen	5	Mutagen
O=[N+]([O-])c1ccc3c(c1)c2c(cccc2[N+](=O)[O-])cc3[N+](=O)[O-]	Mutagen	5	Mutagen
O=C(Nc2ccc(N=Nc1ccc(cc1)N(C)C)cc2)C	Mutagen	4	Mutagen
N#Cc2cccc(C=Cc1ccc(cc1)[N+](=O)[O-])c2	Mutagen	4	Mutagen
Oc3ccc(O)c4c(OC)c(c1cc(O)c2c(OC)cc(cc2(c1(O)))C)c(cc34)C	NON-Mutagen	2	NON-Mutagen
N#CSc1ccc(cc1[N+](=O)[O-])[N+](=O)[O-]	Mutagen	3	Mutagen
Oc1ccc(c(c1Cl)Cl)Cl	NON-Mutagen	5	NON-Mutagen
[O-][N+](=Nc2ccc3c1ccccc1Cc3(c2))c5ccc6c4ccccc4Cc6(c5)	NON-Mutagen	2	NON-Mutagen
O=C(O)CCC(=O)NN(C)C	NON-Mutagen	1	Mutagen
c1ccc2cc4c(cc2(c1))c3c(cccc3C5NC45)C	Mutagen	5	Mutagen
O3C4c5ccccc5(c2cc1ccccc1c(c2C34)CC)	Mutagen	3	Mutagen
c1ccc4c(c1)cc3c2ccccc2C5NC5(c3c4CC)	Mutagen	5	Mutagen
O1CCSCC1	NON-Mutagen	1	NON-Mutagen
OCc2c3ccc4ccccc4(c3(nc1ccc(cc12)C))	Mutagen	3	Mutagen
OCc2ccc3nc1c4ccccc4(ccc1c(c3(c2))C)	Mutagen	4	Mutagen
OCc2ccc3nc1c4ccccc4(ccc1c(c3(c2))CO)	Mutagen	3	NON-Mutagen
OCc2c4ccc(cc4(nc1c3ccccc3(ccc12)))C	NON-Mutagen	4	Mutagen
OCc4ccc2c(nc1c3ccccc3(ccc1c2C))c4	Mutagen	4	NON-Mutagen
OCc4ccc2c(nc1c3ccccc3(ccc1c2CO))c4	NON-Mutagen	4	Mutagen
OCc3ccc4nc2c(ccc1c2(C=CC(O)C1(O)))c(c4(c3))C	Mutagen	3	Mutagen
OCc3c4ccc1c(C=CC(O)C1(O))c4(nc2ccc(cc23)C)	Mutagen	3	Mutagen
OC3c4ccccc4(c2nc1ccc(cc1c(c2C3(O))C)C)	NON-Mutagen	2	NON-Mutagen
OCc3ccc4nc2c1ccccc1C5OC5(c2c(c4(c3))C)	NON-Mutagen	2	Mutagen
OC3c4ccccc4(c2nc1cc(ccc1c(c2C3(O))C)C)	NON-Mutagen	2	NON-Mutagen
OC3C=Cc2c4nc1ccc(cc1c(c4(ccc2C3(O)))C)C	Mutagen	3	Mutagen
OC4c2c(nc1c3ccccc3(ccc1c2C))C=C(C)C4(O)	Mutagen	3	NON-Mutagen
OC3C=Cc2c4nc1cc(ccc1c(c4(ccc2C3(O)))C)C	Mutagen	3	Mutagen
Nc1ccc2ccc3cccc4ccc1c2c34	Mutagen	5	Mutagen
O1CCOC3CCCCC3(OCCOCCOC2CCCCC2(OCC1))	NON-Mutagen	1	NON-Mutagen
O=C(C=Cc1ccc(F)cc1)c2ccccc2	NON-Mutagen	2	NON-Mutagen
O=C(OC(=O)OCC)OCC	NON-Mutagen	2	NON-Mutagen
O=C(O)C=CCl	Mutagen	2	NON-Mutagen
n1cc(ccc1Cl)Cl	NON-Mutagen	3	Mutagen
O=C(Oc3ccc(OC(=O)C)c4c(OC)c(c1cc(OC(=O)C)c2c(OC)cc(cc2(c1(OC(=O)C)))C)c(cc34)C)C	NON-Mutagen	2	NON-Mutagen
[O-][n+]2cccc1ccccc12	NON-Mutagen	4	Mutagen
O=C(O)C=Cc1ccc(cc1)Cl	NON-Mutagen	3	NON-Mutagen
O=S(=O)(OCC(C)C)C	Mutagen	2	Mutagen
O=S(=O)(OC(C)CC)C	Mutagen	2	Mutagen
O=S(=O)(OCCC(C)C)C	Mutagen	2	Mutagen
O=[N+]([O-])c1ccc(cc1)NO	Mutagen	4	Mutagen
ONc2ccccc2(c1ccccc1)	Mutagen	4	Mutagen
n1ccnc2c1ccc(NC)c2C	Mutagen	3	Mutagen
n1cc(nc2ccc(NC)c(c12)C)C	Mutagen	3	Mutagen
n1c2ccc(NC)c(c2(nc(c1C)C))C	Mutagen	3	Mutagen
n1c2ccc(NC)c(c2(nc(c1CC)CC))C	Mutagen	2	Mutagen
n1cc(nc2c1ccc(NC)c2C)c3ccccc3	Mutagen	2	Mutagen
n1c2ccc(N)c(c2(nc(c1C)C))C	Mutagen	3	Mutagen
n1c2ccc(c(c2(nc(c1C)C))C)N(C)C	Mutagen	3	Mutagen
O=C(O)C(=C(C(=O)O)Cl)C	NON-Mutagen	2	NON-Mutagen
[O-][n+]1ncc2cnccc2(c1)	NON-Mutagen	2	NON-Mutagen
n1nc(NN)c2ccncc2(c1)	Mutagen	3	Mutagen
n1nc(NN)c2cnccc2(c1)	Mutagen	3	Mutagen
n1nc(OC)c2ccncc2(c1)	NON-Mutagen	3	NON-Mutagen
n1nc(OC)c2cnccc2(c1)	NON-Mutagen	3	NON-Mutagen
n1nc(c2ccncc2(c1))Cl	NON-Mutagen	3	Mutagen
n1nc(c2cnccc2(c1))Cl	NON-Mutagen	3	NON-Mutagen
O=C(c1oc(c(c1Cl)Cl)[N+](=O)[O-])CBr	Mutagen	2	Mutagen
O=C(OC)C1OC(=NO)C(=C1Cl)Cl	NON-Mutagen	1	Mutagen
C(=C1CC2C=CC1C2)C	NON-Mutagen	1	NON-Mutagen
O=NN(c1ncccc1)C	Mutagen	2	NON-Mutagen
O=NN(c1ccncc1)C	NON-Mutagen	2	NON-Mutagen
n1c(N)n(c2ccccc12)C	Mutagen	4	Mutagen
O=C1N(c3ccc(cc3(C(=NC1)c2ccccc2(F)))[N+](=O)[O-])C	Mutagen	2	NON-Mutagen
c1ccc2c(c1)ccc4c2c(c3ccccc3c4CBr)C	Mutagen	5	Mutagen
O=[N+]([O-])c2oc(C=Cc1nc(N)sc1)cc2	Mutagen	3	Mutagen
O=[N+]([O-])c1ccc(N)cc1(O)	Mutagen	5	NON-Mutagen
O=C(C=C)CC	Mutagen	2	Mutagen
[O-][N+](=NCC)CC	NON-Mutagen	1	Mutagen
O=C2c1ccccc1c4ccc(O)c3cccc2c34	Mutagen	3	Mutagen
c1ccc5c(c1)c4cc2c(ccc3c2CCCC3)cc4CC5	Mutagen	2	Mutagen
O=[N+]([O-])c1ccc(cc1)c3nc2n(ccs2)c3[N+](=O)[O-]	Mutagen	2	Mutagen
O=C(O)C=Cc1ccc(C=CC(=O)O)cc1	NON-Mutagen	3	NON-Mutagen
Fc3cnc1c(ccc2ccccc12)c3	NON-Mutagen	5	Mutagen
Fc1cc3ccccc3(c2ncccc12)	Mutagen	5	Mutagen
Fc2cc1cccnc1c3ccccc23	Mutagen	5	Mutagen
Fc1cccc2c3ncccc3(ccc12)	Mutagen	5	Mutagen
Fc2ccc3ccc1cccnc1c3(c2)	Mutagen	5	Mutagen
Fc1cnc2c(c1)cc(F)c3ccccc23	NON-Mutagen	5	NON-Mutagen
Fc1ccc(F)c2c3ncccc3(ccc12)	Mutagen	5	Mutagen
Fc2cnc3ccc1ccccc1c3(c2)	Mutagen	5	Mutagen
Fc3cccc2c3(ccc1ncccc12)	Mutagen	5	Mutagen
Fc2cccc3ccc1ncccc1c23	Mutagen	5	Mutagen
Fc3ccc(F)c2c3(ccc1ncccc12)	Mutagen	5	Mutagen
O=S1(=O)(OCCCC1)	Mutagen	1	Mutagen
O=NN(CC=C)CC=C	Mutagen	1	Mutagen
O=NN(CCCC)CCCCC	Mutagen	4	Mutagen
O(C)C(C)(C)C	NON-Mutagen	2	NON-Mutagen
O=C(OCC)CC(C(=O)OCC)SP(=O)(OC)OC	NON-Mutagen	1	Mutagen
c1ccc2c(c1)ccc4c2c(c3ccccc3c4CC)C	NON-Mutagen	5	NON-Mutagen
c1ccc2c(c1)ccc4c2c(c3ccccc3c4CC)CC	NON-Mutagen	5	NON-Mutagen
c1ccc2c(c1)ccc4c2c(c3ccccc3c4C)CC	NON-Mutagen	5	NON-Mutagen
O=[N+]([O-])c1ccc(cc1(N))Cl	Mutagen	5	Mutagen
O(c1ccc(cc1)CCI)Cc2ccccc2	Mutagen	2	NON-Mutagen
C=C(CCl)Br	Mutagen	1	Mutagen
N=2c1ccccc1C(C=2C)(C)C	NON-Mutagen	2	Mutagen
OC12(CCCCC2(C)(CCCC1(C)))	NON-Mutagen	1	NON-Mutagen
O=C(OCc2c3ccccc3(cc1ccccc12))C	Mutagen	4	Mutagen
O(c1cc(N)ccc1C)C	Mutagen	4	Mutagen
ON=CC(C)(C)SC	NON-Mutagen	1	NON-Mutagen
O=C(c1ccc(F)cc1)CCCN3CCN(c2ncccc2)CC3	NON-Mutagen	2	NON-Mutagen
O(Cc1ccccc1)CC2OC2	Mutagen	3	Mutagen
O=C(O)C1OC1(C(=O)O)	NON-Mutagen	2	NON-Mutagen
O=C1NC(=O)C(C1=C(Cl)Cl)(Cl)Cl	Mutagen	1	Mutagen
O=C(OC34(C(OC(=O)CCCCCCCCCCCCC)C(C)C2(O)(C(C=C(CO)CC1(O)(C(=O)C(=CC12)C))C3C4(C)(C))))C	NON-Mutagen	2	Mutagen
O=CN(N=CC)C	NON-Mutagen	1	Mutagen
n1c3cccc(N)c3(nc2cccc(N)c12)	Mutagen	4	Mutagen
NN(CC(C)C)CC(C)C	Mutagen	2	NON-Mutagen
O=C(OC(C)(C)C)C=C	NON-Mutagen	4	NON-Mutagen
Fc1ccc(F)c2cccnc12	Mutagen	4	Mutagen
n1c3cc(ccc3([nH]c1c2ccc(cc2)N(CCCl)CCCl))Cc4nc5cc(ccc5([nH]4))N6CCN(C)CC6	NON-Mutagen	2	NON-Mutagen
n1c3cc(ccc3([nH]c1c2ccc(cc2)N(CCCl)CCCl))CCCCCCc4nc5cc(ccc5([nH]4))N6CCN(C)CC6	NON-Mutagen	2	NON-Mutagen
c1ccc(cc1)[Se][Se]c2ccccc2	Mutagen	1	NON-Mutagen
c1ccc3c(c1)ccc2c3(cc(cc2C)C)	Mutagen	5	Mutagen
O=C(Nc1c(cccc1CC)CC)C	NON-Mutagen	4	Mutagen
O3c1ccccc1C(=CCCN(C)C)c2ccccc2C3	NON-Mutagen	2	NON-Mutagen
c1ccc2cc3c(cc2(c1))cc5cccc4C=Cc3c45	Mutagen	4	Mutagen
O1CC1(c2ccc(cc2)Cl)C	Mutagen	4	NON-Mutagen
C=C[Si](C)(C)CCl	NON-Mutagen	1	Mutagen
O=[N+]([O-])c1nccn1C	Mutagen	2	Mutagen
O=C2NC(=O)CN2(N=CC=Cc1oc(cc1)[N+](=O)[O-])	Mutagen	3	Mutagen
c1ccc2c(c1)cc3ccc4cccc5cc(c2c3c45)C	Mutagen	5	Mutagen
c1ccc2c(c1)cc3ccc5c4c(ccc2c34)ccc5C	Mutagen	5	Mutagen
c1ccc2c(c1)cc3ccc4cc(cc5ccc2c3c45)C	Mutagen	5	Mutagen
c1ccc2c(c1)cc3cc(c5cccc4ccc2c3c45)C	Mutagen	5	Mutagen
c4cc3c5ccc2c(ccc1ccc(cc12)C)c5(ccc3c(c4)C)	NON-Mutagen	5	NON-Mutagen
O=CC=C(C)Cl	Mutagen	2	Mutagen
O=C1C=C3N(C(=O)N1)c2cc(F)c(cc2N3C4CC4)c5cc(nc(c5)C)C	Mutagen	2	Mutagen
c1ccc2c(c1)C=CC3CCCCC23	Mutagen	2	NON-Mutagen
O=NN1C(=O)NC(=O)CC1	Mutagen	2	Mutagen
O=C(OC3OC(COC2OC(CO)C(OC1OC(C)C(O)C(O)C1(O))C(O)C2(O))C(O)C(O)C3(O))C68(CCC(C)C(C)C8(C5=CCC4C7(C)(CC(O)C(O)C(C)(CO)C7(CCC4(C)C5(C)CC6))))	NON-Mutagen	3	NON-Mutagen
n2c1ccccc1c(N)c3c2CCCC3	Mutagen	2	Mutagen
O1C2CC3CC(C12(C))C3(C)(C)	NON-Mutagen	1	NON-Mutagen
O2C(c1ccccc1)C2c3ccccc3	NON-Mutagen	4	NON-Mutagen
N#Cc1cc(c(O)c(c1)Br)Br	NON-Mutagen	2	NON-Mutagen
N#Cc1cc(c(O)c(c1)I)[N+](=O)[O-]	NON-Mutagen	3	Mutagen
O=C(OCCCCCCC=CCCCCCC)C	NON-Mutagen	2	NON-Mutagen
O=C1C(=C(N)C=NN1c2ccccc2)Cl	NON-Mutagen	2	NON-Mutagen
O=[N+]([O-])c2cccc1c3ccccc3(ccc12)	Mutagen	5	Mutagen
O=[N+]([O-])c3ccc2c(ccc1ccccc12)c3	Mutagen	5	Mutagen
O=[N+]([O-])c2ccc3ccc1ccccc1c3(c2)	Mutagen	5	Mutagen
O=C(Nc1ccc(OCC)c(N)c1)C	Mutagen	4	Mutagen
O=C(O)CC(C(=O)O)C(C(=O)O)CC(=O)O	Mutagen	1	NON-Mutagen
c1ccc3c(c1)c2cccc(c2C3C)C	Mutagen	3	Mutagen
c1ccc3c(c1)ccc4c2ccccc2c(cc34)C	Mutagen	5	Mutagen
O=C1NC(=O)CC1=C(Cl)Cl	Mutagen	1	Mutagen
O=C1NC(=O)C(C1=C(Cl)Cl)Cl	Mutagen	1	Mutagen
n2c1ccc(OC)cc1c(NCCCNCCCl)c3ccc(cc23)Cl	Mutagen	4	Mutagen
O=CN(O)c1ccc2ccccc2(c1)	Mutagen	3	Mutagen
Nc1cc4cccc3ccc2cccc1c2c34	Mutagen	5	Mutagen
O=S(=O)(c1ccc(N)cc1)N(CC)CC	NON-Mutagen	3	NON-Mutagen
O=S(=O)(NC)c1ccc(N)cc1	NON-Mutagen	3	NON-Mutagen
O=[N+]([O-])OCCN([N+](=O)[O-])C	Mutagen	2	Mutagen
O=C(c1cccc(c1)C)Cl	Mutagen	4	Mutagen
c1ccc2cc3cc(ccc3(cc2(c1)))Cl	Mutagen	3	Mutagen
O=C(NCc1ccccc1)C(c2ccccc2)Br	NON-Mutagen	3	Mutagen
OCC(O)C1OC1	Mutagen	2	NON-Mutagen
O=C1c5ccccc5(C(=O)c2c(O)c4c(c(O)c12)CC(O)(CO)CC4(OC3OC(C)C(O)C(O)C3I))	Mutagen	4	Mutagen
CC[Si](CC)(Cl)Cl	NON-Mutagen	1	NON-Mutagen
O=C(O)C(O)(C(O)C)C(C)C	NON-Mutagen	1	NON-Mutagen
O=C(Nc2ccc(Oc1ccc(cc1)NO)cc2)C	Mutagen	5	Mutagen
O=C(Nc2ccc(Oc1ccc(cc1)N(O)C(=O)C)cc2)C	Mutagen	5	Mutagen
O=CN(O)c2ccc(Oc1ccc(cc1)NC(=O)C)cc2	Mutagen	5	Mutagen
O=C(ON(c2ccc(Oc1ccc(cc1)NC(=O)C)cc2)C(=O)C)C	Mutagen	3	Mutagen
O=C1c3ccccc3(C(=O)c2cc(ccc12)CO)	NON-Mutagen	4	Mutagen
O(C1=CC=CC=CC1)C	Mutagen	1	NON-Mutagen
n1c([nH]c(c1c2ccccc2)c3ccccc3)c4ccc(OC)cc4	Mutagen	3	Mutagen
n1c([nH]c(c1c2ccc(OC)cc2)c3ccc(OC)cc3)c4ccc(OC)cc4	Mutagen	3	Mutagen
O=C(O)CCCCCCCCCCCNC(=O)C1CC(N(O)C1(C)(C))(C)C	NON-Mutagen	1	NON-Mutagen
[N-]=[N+]=NCCC(c1ccccc1)C	Mutagen	3	Mutagen
[N-]=[N+]=NCCC(c1ccccc1)c2ccccc2	Mutagen	2	Mutagen
[N-]=[N+]=NCC(CO)Cc1ccccc1	Mutagen	3	Mutagen
Nc1cc2ccc3cccc4ccc(c1)c2c34	Mutagen	5	Mutagen
O=[N+]([O-])c1ccc2ccc3ccc(O)c4ccc1c2c34	Mutagen	5	Mutagen
N(=C1C=CC(C=C1)=C(c2ccc(cc2)N(C)C)c3ccc(cc3)N(C)C)C	NON-Mutagen	3	NON-Mutagen
O=C2c4ccccc4(C3=Nc1ccc(cc1CN23)C(=O)C)	Mutagen	2	Mutagen
O=C(OCCC)c1cc(ccc1(N))Cc2ccc(N)c(c2)C(=O)OCCC	NON-Mutagen	4	NON-Mutagen
O=C(c1cc(ccc1(N))Cc2ccc(N)c(c2)C(=O)N(CC)CC)N(CC)CC	NON-Mutagen	3	NON-Mutagen
O=C(OCCOCC)c1cc(ccc1(N))Cc2ccc(N)c(c2)C(=O)OCCOCC	NON-Mutagen	3	NON-Mutagen
O=CC=Cc1ccc(cc1)[N+](=O)[O-]	Mutagen	4	Mutagen
O=C1OC(=CCC)c2ccccc12	Mutagen	2	NON-Mutagen
c1ccc(cc1)CCI	NON-Mutagen	2	Mutagen
O=C(O)c2cc1OCOc1c3c4cc(O)cc(OC)c4(cc(c23)[N+](=O)[O-])	NON-Mutagen	3	Mutagen
O=C4c2cc1OCOc1c3c6cccc(OC)c6(cc(c23)N4C5OC(CO)C(O)C(O)C5(O))	NON-Mutagen	2	NON-Mutagen
O=C2c4ccccc4(C(=O)c3c(N)c(Oc1ccccc1)cc(O)c23)	Mutagen	3	NON-Mutagen
N#Cc1cc(ccc1(N))[N+](=O)[O-]	Mutagen	4	Mutagen
Nc2cccc3ccc1ccccc1c23	NON-Mutagen	5	Mutagen
O=C(NNC(=O)C)c1ncccc1	NON-Mutagen	2	NON-Mutagen
O1CCOCCOCCOCCOCCOCC1	NON-Mutagen	3	NON-Mutagen
O1CCOCCOC3CCCCC3(OCCOCCOC2CCCCC2(OCC1))	NON-Mutagen	1	NON-Mutagen
O1CCOCCOC3CCCCC3(OCCOCCOCCOC2CCCCC2(OCC1))	NON-Mutagen	1	NON-Mutagen
O1CCOCCOC3CCCCC3(OCCOCCOCCOCCOC2CCCCC2(OCCOCC1))	NON-Mutagen	1	NON-Mutagen
O1c3cc(c(cc3(Oc2cc(c(cc12)Cl)Cl))Cl)Cl	NON-Mutagen	3	NON-Mutagen
n2c1ccc(OC)cc1sc2N	Mutagen	3	Mutagen
O=C(OCc1cccc(c1)[N+](=O)[O-])CC	NON-Mutagen	4	NON-Mutagen
O=C1OC2CC3(C)(C(CCC(=O)C)C3(CC2(C1(=C))))	NON-Mutagen	2	NON-Mutagen
O=C1c3ccccc3(C(=O)c2c(O)c(c(O)cc12)COCC)	Mutagen	4	Mutagen
O=C(OCc2c4ccccc4(cc1c3ccccc3(ccc12)))C	Mutagen	4	Mutagen
O=C(OCc3c4ccccc4(cc2ccc1ccccc1c23))C	Mutagen	4	Mutagen
O=C(O)COc1ccc(cc1)N(CCCl)CCCl	Mutagen	3	NON-Mutagen
O=C1c2ccccc2(C(=O)N1CCl)	Mutagen	3	NON-Mutagen
Oc1ccc2cc3ccc4cccc5ccc(c2(c1))c3c45	Mutagen	4	Mutagen
c2cc3ccc4cc1c(C=CCC1)c5ccc(c2)c3c45	Mutagen	2	Mutagen
O=C1c3ccccc3(C(=O)c2c(N)c(N)ccc12)	Mutagen	5	Mutagen
O=S(O)C(=N)N	NON-Mutagen	1	Mutagen
O(c1cc(N)c(OC)cc1(N))C	Mutagen	4	NON-Mutagen
O(c1ccc(C=CC)c(OC)c1)C	NON-Mutagen	3	NON-Mutagen
O=[N+]([O-])c1ccc2ccc4c(O)ccc3ccc1c2c34	Mutagen	5	Mutagen
O=C(C(Cl)Cl)C(Cl)(Cl)Cl	Mutagen	2	Mutagen
O=C(C=NO)Nc1ccccc1	NON-Mutagen	3	NON-Mutagen
O=C(O)CCCCCCCBr	Mutagen	2	NON-Mutagen
O=[N+]([O-])c1ccc(c(c1Cl)Cl)Cl	Mutagen	5	Mutagen
O=C(O)CCC(=O)Nc1ccc(cc1)Cl	NON-Mutagen	4	NON-Mutagen
O=C(O)CCC(=O)Nc1ccc(c(c1)Cl)Cl	NON-Mutagen	4	NON-Mutagen
O=C(C=Cc1ccc(cc1)Br)c2ccccc2	NON-Mutagen	4	NON-Mutagen
O=C(Nc1ccc(OCC)c(c1)[N+](=O)[O-])C	Mutagen	3	Mutagen
O=C1c3ccccc3(C(=O)N1SC2CCCCC2)	NON-Mutagen	2	NON-Mutagen
O=C(OC)Nc2nc1ccccc1n2(C(=O)NCCCC)	NON-Mutagen	2	Mutagen
O=C(OCCOCCOCCOCCOC(=O)C=C)C=C	NON-Mutagen	4	NON-Mutagen
O=C1C=Cc2ccc4C(=O)C=Cc3ccc1c2c34	Mutagen	3	Mutagen
N1=NCCN1CC	Mutagen	1	Mutagen
N1=NCCN1Cc2ccccc2	Mutagen	2	NON-Mutagen
O=C1NC(=O)N(C=C1(F))C2OCCC2	NON-Mutagen	3	NON-Mutagen
O=S(=O)(O)OC4c3c5ccc1ccccc1c5(cc2ccc(c(c23)C4)C)	Mutagen	2	Mutagen
O=C1OC(C)CCCC(=O)CCCC=Cc2cc(O)cc(O)c12	NON-Mutagen	2	NON-Mutagen
O([Si](O[Si](C)(C)C)(O[Si](C)(C)C)C)[Si](C)(C)C	NON-Mutagen	1	NON-Mutagen
O=CC=Cc1ccccc1Cl	Mutagen	3	NON-Mutagen
O=[N+]([O-])CCl	Mutagen	1	Mutagen
O=C(N(O)c1ccccc1)C	NON-Mutagen	4	NON-Mutagen
O=C(O)c2c[n+]([O-])c1ccccc1[n+]2([O-])	Mutagen	2	NON-Mutagen
c1ccc3c(c1)c2c(ccc(c2n3C)C)C	Mutagen	4	Mutagen
c1ccc2c(c1)[nH]c3c(ccc(c23)C)C	Mutagen	5	Mutagen
c1cc2[nH]c3c(ccc(c3(c2(cc1C)))C)C	Mutagen	4	Mutagen
O=CC1=CCC(C(=C)C)CC1	NON-Mutagen	3	NON-Mutagen
n1c(N)n(c2ccc(OC)cc12)C	Mutagen	3	Mutagen
Oc1ccccc1c2ccccc2(O)	NON-Mutagen	2	NON-Mutagen
O=P(OCCCCCCCC)(OCCCCCCCC)OCCCCCCCC	NON-Mutagen	1	NON-Mutagen
O=C1C(=O)c3ccc(NC(=O)C)c4ccc2cccc1c2c34	Mutagen	3	Mutagen
O=[N+]([O-])[C-]	NON-Mutagen	1	Mutagen
C=C1CCC2CC1C2(C)(C)	NON-Mutagen	1	NON-Mutagen
O=[N+]([O-])c1cc(c(N)c(c1)Br)[N+](=O)[O-]	Mutagen	4	Mutagen
O=[N+]([O-])c2ccc(c1ccc(cc1[N+](=O)[O-])[N+](=O)[O-])c(c2)[N+](=O)[O-]	Mutagen	4	Mutagen
n1ccc(cc1)CCl	NON-Mutagen	3	Mutagen
O=CC2=CC=C1C2(=COC=C1COC(=O)C)	Mutagen	2	Mutagen
O(c1c(c(c(c(c1Cl)Cl)Cl)Cl)Cl)C	Mutagen	3	NON-Mutagen
O=C(OCC3=COC(OC(=O)CC(C)C)C2C3(=CC(OC(=O)CC(C)C)C12(OC1)))C	Mutagen	2	Mutagen
O=C(OC3CC1C(=COC(OC(=O)CC(C)C)C1C23(OC2))COC(=O)CC(C)C)C	Mutagen	2	Mutagen
c1ccc4c(c1)ccc3ccc2c(C=CC2)c34	Mutagen	3	Mutagen
c1ccc4c(c1)ccc3ccc2C=CC(c2c34)C	NON-Mutagen	2	Mutagen
O=C4c3c2ccc1ccccc1c2c5c(c3CC4)CCC5	NON-Mutagen	3	Mutagen
O=[N+]([O-])c2ccc(Oc1ccc(cc1Cl)Cl)cc2	Mutagen	4	Mutagen
O=[N+]([O-])c2ccc(Oc1c(cc(cc1Cl)Cl)Cl)cc2	Mutagen	4	Mutagen
O=C(Nc1cc3c(cc1(O))c2ccccc2C3)C	NON-Mutagen	4	NON-Mutagen
O1CC1(C=C)C	NON-Mutagen	1	NON-Mutagen
O=CC=CC=CC=O	Mutagen	2	Mutagen
O(c1ccc(cc1)c2ccc(cc2)c3ccc(cc3)c4ccc(OCC(CCCC)CCCCCC)cc4)CC(CCCC)CCCCCC	NON-Mutagen	2	Mutagen
OC1C=C(C)C2CC1C2(C)(C)	NON-Mutagen	2	NON-Mutagen
O1CC1Cc2ccc(cc2)C	Mutagen	4	Mutagen
N(=Nc1ccc2ncsc2(c1))c3ccc(cc3)N(C)C	Mutagen	3	Mutagen
O=[N+]([O-])c1ccc(cc1)S	Mutagen	4	Mutagen
[N-]=[N+]=NCCC(=O)O	Mutagen	2	Mutagen
[N-]=[N+]=NCC(=O)O	NON-Mutagen	2	Mutagen
O=[N+]([O-])c1cc(cc(NO)c1C)NO	Mutagen	5	NON-Mutagen
Oc1cc2c(cc1(O))C(NCC2)Cc3cc(OC)c(OC)c(OC)c3	NON-Mutagen	3	NON-Mutagen
O1CC12(CCCCC2)	NON-Mutagen	1	NON-Mutagen
O2CCC1(OC1)CC2	Mutagen	1	Mutagen
O2CCCC1(OC1)(C2)	Mutagen	1	Mutagen
[O-][n+]1ncc2ccccc2(c1)	NON-Mutagen	2	NON-Mutagen
n1ccsc1CC(C)C	Mutagen	1	Mutagen
O=C(NC)N(c2nc1ccccc1s2)C	NON-Mutagen	2	Mutagen
O=C(O)Cc1ccc(cc1)NC(=O)C	NON-Mutagen	4	Mutagen
O=[N+]([O-])c1c(cc(cc1Cl)Cl)Cl	NON-Mutagen	5	Mutagen
O(CCC[Si](c1ccc(cc1)[Si](C)(C)CCCOCC2OC2)(C)C)CC3OC3	Mutagen	1	Mutagen
[truncated: 3,765 more rows]
