# Supplementary material for: Methodology of aiQSAR: a group-specific approach to QSAR modelling
Source: J Cheminform. 2019 Apr 3;11:27. doi: 10.1186/s13321-019-0350-y (PMC6446381; doi:10.1186/s13321-019-0350-y)
Supplement: Supplementary file 4 — Additional file 4. EPA toxicity ranking training set and predictions. [file 13321_2019_350_MOESM4_ESM.csv]

SMILES	Experimental EPA rank	ADM	Prediction
[O-][N+](=O)C1C=CC(Cl)=CC=1	2	5	3
NC1=CC=C(C=C1)[N+]([O-])=O	3	4	3
[O-][N+](=O)C1C=CC(O)=CC=1	2	4	3
[O-][N+](=O)C1C=CC(CCl)=CC=1	3	4	3
CNC1C=CC(=CC=1)[N+]([O-])=O	3	3	3
COC1C=CC(=CC=1)[N+]([O-])=O	3	4	3
CC(C)C1C=CC(=CC=1)C(C)C	3	4	3
O=C(Cl)C1C=CC(=CC=1)C(=O)Cl	3	4	3
OC(=O)C1C=CC(=CC=1)C(O)=O	3	4	4
[O-][N+](=O)C1C=CC(=CC=1)N=C=O	3	3	3
CCOC1C=CC(=CC=1)[N+]([O-])=O	3	3	3
CCN(CCCl)CC	1	4	1
CCN(CCN)CC	3	4	3
CCN(CCO)CC	3	5	3
C=CC1CC=CCC1	3	3	4
C=CC1C=CC=CC=1	3	3	3
ClCC1C=CC=CC=1	2	4	3
N#CC1CC=CCC1	2	2	3
OCC1C=CC=CC=1	3	4	3
O=CC1C=CC=CC=1	3	4	3
SCC1C=CC=CC=1	2	3	3
N#CC1=CN=CC=C1	3	2	2
CNC1CCCCC1	2	2	3
CNC1C=CC=CC=1	3	3	3
NNC1C=CC=CC=1	2	3	2
ONC1C=CC=CC=1	2	3	2
COC1C=CC=CC=1	3	3	3
CSC1C=CC=CC=1	3	2	2
C=CC1=CC=CC=N1	2	2	2
O=CC1CCC=CO1	3	1	3
CCN1CCOCC1	3	3	3
CC(C)(O)CC1C=CC=CC=1	3	4	3
OS(=O)(=O)CC1C=CC=CC=1	3	2	3
CC1(C)CC(C)OB(O1)OC(C)(C)CC(C)OB1OC(C)(C)CC(C)O1	3	1	4
CCCCCCCCCCCC/N=C(\O)/C[N+](C)(C)CC1C=CC=CC=1	2	2	3
C1N2CN3CN1CN(C2)C3	4	1	2
C[Si](C)(C)N=C=N[Si](C)(C)C	3	1	3
CC1=CC(=O)NO1	3	1	3
COC1=CC=C(C=C1OC)C=C(C(=O)NC1C=CC=CC=1C(O)=O)C(=O)NC1C=CC=CC=1C(O)=O	4	2	4
CC(=O)OCC#N	1	3	3
C=CCN	2	1	2
OC(=O)CCC(=O)OC1CCCCC1	4	2	3
OCC1=CC=C(C=C1)OCCN1C=NC=C1	3	2	3
CCC(CC)NC1=NN=C(C2C=CC=CC=21)C1C=CC=CC=1	4	2	3
CCC(COC(=O)CCCCC(=O)OCC(CC)CC)CC	4	5	4
CC(C)(C)CNC1=NN=C(C2C=CC=CC=21)C1C=CC=CC=1	4	2	3
COC(C)CC(O)=O	3	3	3
CC(N)CCC(CCCC)CC	3	2	2
CCOC(=O)C(=C)CO	3	3	4
CC1=CC=CN2C(=O)C(=CN=C21)C1NN=NN=1	3	4	3
CCCC1CO1	3	2	2
NC1C=CN=CC=1	1	2	1
CC1N=COC=1C#N	3	1	3
CC(C)(C)CC(C)(C)CCC(C)[N+]1C=C(CC)C=CC=1C	3	2	2
COC1=CC(CC=C)=CC=C1OC=O	3	3	3
CCCCCCOC(=O)C(C)CC	4	4	4
CC1C=CN(N=1)C(N)=O	3	2	3
FC(F)CNCC1C=NC(Cl)=CC=1	3	2	2
OS(=O)(=O)OC1C=CC(=CC=1)C(C1C=CC=CN=1)C1C=CC(=CC=1)OS(O)(=O)=O	4	3	3
NCCOS(N)(=O)=O	4	1	3
COC1=CC2OC3OC=CC3C=2C2OC3C=CC=C(O)C=3C(=O)C1=2	2	2	1
[O-][N+](CCCl)(CCCl)CCCCCl	1	1	2
CCC(C)N	3	5	3
CC1=NC=C(CSSCC2C=NC(C)=C(O)C=2CO)C(CO)=C1O	4	4	3
CCCCN1CCOCC1	2	3	3
CCC12COP(=O)(OC1)OC2	1	2	1
C1=NN=C(OC2C=CC=CC=2)C2C=CC=CC=21	3	2	4
CCCCCCOCCOC(=O)CCC(=O)OCCOCCCCCC	3	3	3
COC(=O)C1C=C(C=C(C=1)C(=O)OC)OC1C=CC(=CC=1N)C(=O)OC	4	2	3
ClC=CCCl	2	2	2
C1C(C2NCCN=2)C1(C1C=CC=CC=1)C1C=CC=CC=1	2	3	2
CN1C(=O)C2=C(N=CN2CC(=O)N2CCOCC2)N(C)C1=O	4	4	3
CC1C=CC=C(C)C=1N/N=C(/N)\N(C)C	3	2	3
CC(C)(C1C=CC(=CC=1)NC1C=CC(=CC=1)C(C)(C)C1C=CC=CC=1)C1C=CC=CC=1	3	3	4
CNCC12CCC(C3C=CC=CC1=3)C1C=CC=CC2=1	3	4	3
CC(C)CC(CO)OCCC(C)C	4	2	3
C[Si]1(C)N[Si](C)(C)N[Si](C)(C)N1	2	1	3
CN(C)C1C=CC=CC=1CS(=O)C1NC2C=CC=CC=2N=1	3	2	3
CCC(CO)(CO)C(O)=O	3	2	3
CC(=C)C(=O)OCC(CCCC)CCCCCC	4	2	4
NC(N)=NC1=NC(CSCC/N=C/NS(=O)(=O)C2C=CC(Br)=CC=2)=CS1	4	1	3
CN1CCN(CC1)C1=C(F)C=C2C3=C1OCC(C)N3C=C(C(O)=O)C2=O	3	3	3
OC(=O)C=CC(=O)OCCOCCO	3	4	2
C1=CC=CC=C1OP(OC1C=CC=CC=1)OC1C=CC=CC=1	2	4	3
ClC1=CC=CC=C1NC1N=C(Cl)N=C(Cl)N=1	3	2	3
CC(OC1C=CC=C(Cl)C=1)C(O)=O	3	4	3
NC1C=CC(CC2=CC(Cl)=C(N)C=C2)=CC=1Cl	3	3	3
O=NN1CN2CN(CN(C2)N=O)C1	3	1	2
CN(C)C(=O)OC1C=[N+](C)C=CC=1	1	2	2
O=C(NC1=CC(Cl)=CC=C1)OCC#CCCl	3	3	3
C=CCOC1N=C(N=C(N=1)OCC=C)OCC=C	3	1	3
CC(CC1CCCCC1)NC	2	2	3
COC(=O)CC1C=CC=CC=1	3	4	3
CN(C)C(=O)NC1C=CC=CC=1	4	3	3
C(C1OCCO1)C1C=CC=CC=1	3	4	3
NC1C=CC(=CC=1S(O)(=O)=O)N=NC1C=CC(=CC=1)S(O)(=O)=O	4	3	4
NC1C=CC(=CC=1)NC1C=CC=CC=1	2	3	3
COC1C=CC(=CC=1)NC1C=CC(=CC=1)OC	3	3	2
CC(C)NC1C=CC(=CC=1)NC1C=CC=CC=1	3	3	3
ClC1C=CC(CC2C=CC(Cl)=CC=2)=CC=1	3	3	3
NC1C=CC(CC2C=CC(N)=CC=2)=CC=1	3	3	3
NC1C=CC(=CC=1)OC1C=CC(N)=CC=1	3	4	3
C(C1C=CC=CC=1)C1C=CC=CC=1	3	4	3
C1CCCCC1NC1CCCCC1	2	2	3
C1=CC=CC=C1OC1C=CC=CC=1	3	3	3
CCCCCC(CO)=CC1C=CC=CC=1	3	2	4
CCCCCCC(C=O)=CC1C=CC=CC=1	3	2	3
C1CCCCC1NC1C=CC(=CC=1)NC1C=CC=CC=1	3	3	3
C(OC1=CC(=CC=C1)OCC1CO1)C1CO1	3	4	3
CC1=CC=C(C=C1)OC(=O)CC1C=CC=CC=1	4	3	3
CCOC(=O)CC1C=CC=CC=1	3	5	3
CC1(C)C(C1C=CC(=O)OC(C(F)(F)F)C(F)(F)F)C(=O)OC(C#N)C1=CC(=CC=C1)OC1C=CC=CC=1	4	3	2
CC(Cl)=CC(=O)NC1C=CC(O)=CC=1	3	3	3
CC(C)=CC(=O)NC1C=CC(O)=CC=1	3	4	3
[H]N=C(N)NCCCCC1NC(=O)C(C)C(NC(=O)C(CC(C)C)NC(=O)C(C)NC(=O)C(=C)N(C)C(=O)CCC(NC(=O)C(C)C(C=CC(C)=CC(C)C(CC2C=CC=CC=2)OC)NC1=O)C(O)=O)C(O)=O	1	2	4
CCN(CC)C(=O)C1(CC1CN)C1C=CC=CC=1	2	4	3
CNC1=NC=NC2=C1N=CN2CC1C=CC=CC=1F	3	2	3
CCON=C(CCC)C1=C(O)CC(CC1=O)C1CSCCC1	3	1	4
CCCCCCCCCCCC(=O)OC1CC(C)(C)NC(C)(C)C1	3	2	3
CC1=CC(=O)C=C(O1)C1C=CC=CC=1	3	1	3
Cl[Si](Cl)(Cl)C1CC=CCC1	3	1	3
CCCCC(CNC1C=CC=CC=1)CC	3	3	3
CCNC(C)C1C=CC=CC=1	2	3	2
CCCCC(CC)C=CC(C)=O	4	3	4
CCCCC(CC)OCCO	3	3	3
CC(CN)NCCO	3	4	3
ClCCO[SiH](OCCCl)OCCCl	2	1	3
CCCCC(CC)OCCOCCO	3	4	3
CNC1=NC(=NC(NC(C)C)=N1)SC	3	4	3
CSC1N=C(NCC)N=C(NCC)N=1	3	3	3
O=C=NCC1C=CC(CN=C=O)=CC=1	3	3	3
CC(=O)OC(OC(C)=O)C(Cl)CCl	2	2	3
O=CC(Cl)CCl	2	1	2
CC1CC(C)OP(=O)(Cl)O1	2	2	1
CCC1COP(=O)(Cl)OC1CCC	1	2	2
CCOCC(Cl)C(OCC)OCC	3	2	3
CC=CC(OC(=O)C=CC)OC(=O)C=CC	3	3	2
CC(CC(C)(C)O)OCCC#N	3	1	3
CC(C)CC(C)CCCC(C)COC=C	3	2	4
CCCCC(COCC(CCCC)CC)CC	4	2	3
CC(OCCOC)OCCOC	3	3	3
COC1=C(OC)C(CN2CCN(CC2)C(C2C=CC(F)=CC=2)C2C=CC(F)=CC=2)=CC=C1OC	2	2	3
CS(=O)(=O)NC1C=CC(=CC=1)C(=O)NCCN(CC)CC	3	2	3
N#CC(=C1SCC(S1)C1C=CC=CC=1Cl)N1C=CN=C1	3	2	3
CN(C)C(=O)OC1=CC=CC2SC=CC=21	1	2	2
ClCC[N+]1(CCCl)CCCO1	1	1	1
C[N+]1(CCCl)CCCO1	1	1	2
CC1=CC(=NN1)C(=O)NC1C=CC=CC=1C(F)(F)F	3	2	3
CC1=CC(=NN1)C(=O)NC1C=C(C=CC=1)C(F)(F)F	3	2	3
CC1=CC(=NN1)C(=O)NC1C=CC=C(C)C=1C	3	2	3
CC(N)CNCCCO	4	2	3
CC(=O)OC1CC(OC(C)C1OC=O)OC1C(CC(OC1C)OC1C(CC(OC2CC3CCC4C(CCC5(C)C(C(CC54O)OC=O)C4COC(=O)C=4)C3(C)CC2)OC1C)OC=O)OC=O	1	3	1
[O-][N+](=O)C1=C(C=CC=C1Cl)C1=CNC=C1Cl	3	2	4
CN(CC1=CC=CC2C=CC=CC1=2)CC1C=CC(=CC=1)C(C)(C)C	3	2	3
CCCCCOC1C=CC(Br)=CC=1COCCN1CCOCC1	3	3	2
O=C(CS)OCCCCOC(=O)CS	2	2	2
CCN(CCC1=NC(=NO1)C1C=CC=CC1=O)CC	3	1	3
CCC(C(CC)C1C=CC(=CC=1)OP(O)(O)=O)C1C=CC(=CC=1)OP(O)(O)=O	3	3	3
CC(=O)CC(=O)NC1C=CC=CC=1	3	4	3
C1=CC=CC=C1NC(=N)NC1C=CC=CC=1	2	3	2
O=C(OC1C=CC=CC=1)OC1C=CC=CC=1	3	2	4
CC(C)COC(=O)CC1C=CC=CC=1	4	5	4
COC1C=CC(COC(=O)CC2C=CC=CC=2)=CC=1	4	3	3
O=C(CC1C=CC=CC=1)OCCC1C=CC=CC=1	4	4	4
CC(C)=CCCC(C)=CCOC(=O)CC1C=CC=CC=1	4	3	4
COB1OB(OB(O1)OC)OC	4	1	4
CC1C=C(C=CC=1)NCC	3	3	3
CCCCCCCCCCCC[N+](C)(C)CC1=CC(Cl)=C(Cl)C=C1	3	4	3
OCCN(CCO)CCO	4	5	3
CCCCN(CCO)CCCC	3	4	3
CCCCN(CCCN)CCCC	3	4	3
C=CCOP(OCC=C)OCC=C	2	1	3
CCCCOP(OCCCC)OCCCC	3	3	3
CC1C=CC(=CC=1C(C)CC)OC(=O)NC	1	4	2
OC(C1CCCCN1)(C1C=CC=CC=1)C1C=CC(Cl)=CC=1	2	4	2
OC1OCC2C1C1(Cl)C(Cl)=C(Cl)C2(Cl)C1(Cl)Cl	3	3	2
CCC(COCCC(O)=O)CC	3	3	4
CCCCC(COCCC#N)CC	3	2	3
CCCCN(CCOC1C=CN=C(N)N=1)CCCC	3	2	3
CN(C)CCOC1C=CN=C(N)N=1	3	2	3
CCS(=O)(=O)CCC(=O)NNC(=O)N1CC2C=CC=CC=2OC2C=CC(Cl)=CC1=2	3	2	3
CCC1=CC(=C(N=C1)C(O)=O)C(O)=O	3	2	4
CCC(COCCC#N)CC	3	2	3
CC(C)(CO)C(O)C#N	2	1	3
COCCOC(=O)C=CC(=O)OCCOC	3	4	3
COC1C=C(C=C(OC)C=1OC)NC(=O)OCCCN1CCN(CC1)C1C=CC=CC=1	3	3	3
S=P(OCCCl)(OCCCl)OCCCl	3	3	2
C(NC1N=CN=C2NCNC2=1)C1C=CC=CC=1	3	2	3
COC1C=CC(Cl)=CC=1C(=O)NCCC1C=CC(=CC=1)S(=O)(=O)NC(=O)NC1CCCCC1	4	2	3
CCN(CC1CCCCN1CC(=O)N1C2N=CC=CC=2NC(=O)C2C=CC=CC1=2)CC	3	2	4
ClC1(Cl)C2(Cl)C3C4OC4C(Cl)C3C1(Cl)C(Cl)=C2Cl	1	3	2
CN(C)CC(=O)NN=CC1=C(Cl)N=C2SC=CN12	3	1	3
CN(C)CC(=O)NN=CC1=C(C)N=C2SCCN21	3	1	3
CN(C)CC(=O)N=NCC1=C(N=C2SCCN12)C1=CC=C(C)C=C1	3	1	3
CN(C)CC(=O)NN=CC1=C(Cl)N=C2SCCN21	3	1	3
C=CCN1C(=O)N(CC=C)C(=O)N(CC=C)C1=O	3	1	3
CC1CC2(N)C(=CC)C(CC3NC(=O)C=CC2=3)C=1	1	2	1
CCCCN(CCCC)C(=S)SCSC(=S)N(CCCC)CCCC	4	1	3
CCCNC(=O)C(CC1C=CC(=CC=1)OCCN(CC)CC)NC(=O)C1C=CC=CC=1	3	3	3
OC(CNC1CCCCC1)CS(O)(=O)=O	3	1	3
CNCCCC12CCC(C3C=CC=CC1=3)C1C=CC=CC2=1	3	4	3
COP(N)(=O)SC	1	2	2
CCOP(N)(=O)SC	1	3	1
N#CC1C=CC(=CC=1)C1CCCC2=CN=CN21	2	2	3
CC(=O)NC1=CC(=CC=C1)NC(C)=O	4	3	3
CC1C=CC(=CC=1)NC1=CC(=C(C=C1C(O)=O)NC1C=CC(C)=CC=1)C(O)=O	4	3	3
BrC12CC3CC(C1)CC(C2)C3	4	1	3
CC(C)(O)CCC1C=CC=CC=1	3	4	3
CC(=O)OC(C)(C)CCC1C=CC=CC=1	3	3	4
CCCCC(COC(C)=O)CC	3	4	4
CCCCC(COC(=O)C=C)CC	3	3	3
OC1=CC=C(C=C1)OCC1C=CC=CC=1	3	3	3
CCCCC(COC(=O)CCCCC(=O)OCC(CCCC)CC)CC	4	5	3
CCCCC(COC(=O)CCCCCCCC(=O)OCC(CCCC)CC)CC	3	5	3
CC(C)C(=O)OCC1C=CC=CC=1	3	4	3
C(CC1C=CC=CC=1)C1C=CC=CC=1	3	3	3
C1=CC=CC=C1N=NC1C=CC=CC=1	3	2	3
C1COCCN1SSN1CCOCC1	3	2	3
CCOC(=O)C=CC1C=CC=CC=1	3	4	3
CCCC(=O)OCC1C=CC=CC=1	3	4	3
CC(C)CC(=O)OCC1C=CC=CC=1	4	4	4
O=C(C=CC1C=CC=CC=1)OCC1C=CC=CC=1	4	3	3
CCCCC(COC=C)CC	3	2	3
CC(=O)OCCC1C=CC=CC=1	3	4	3
CC(C)C(=O)OCCC1C=CC=CC=1	4	5	4
C(OCC1C=CC=CC=1)C1C=CC=CC=1	3	4	4
O=C(C=CC1C=CC=CC=1)OCCC1C=CC=CC=1	4	3	4
CC(=O)OCC=CC1C=CC=CC=1	3	3	3
CCC(=O)OCC=CC1C=CC=CC=1	3	4	3
CC(C)C(=O)OCC=CC1C=CC=CC=1	4	4	4
CC(C)C(=O)OCCOC1C=CC=CC=1	4	3	3
BrCCC1C=CC=CC=1	3	3	3
BrC=CC1C=CC=CC=1	3	2	3
CCCC1C=CC=CC=1	4	4	3
O=C=NC1C=CC=CC=1	3	3	3
OCCC1C=CC=CN=1	3	3	2
CCOC1CCC=CO1	4	1	3
OC(=O)CC1C=CC=CC=1	3	4	3
CN(C)CC1C=CC=CC=1	2	3	1
CC(=O)NC1C=CC=CC=1	3	4	3
NC(=S)NC1C=CC=CC=1	1	4	3
CC(=O)NC1C=CC(O)=CC=1	3	4	3
CC(C)C1=CC=C(CC(C)C=O)C=C1	3	4	3
CCCCCCOCC(O)CO	3	3	3
OC(COC1CCCCC1)CO	3	2	3
CC(O)C1=CCC(CC1O)C(C)(C)O	4	2	4
CN(C)P(=O)(N1N=C(N=C1N)C1C=CC=CC=1)N(C)C	1	1	3
CCOC1OC(C(OCC2=CC=CC=C2)C1O)C(COCC1=CC=CC=C1)OCC1=CC=CC=C1	4	3	3
N#CCC[P+](CC[P+](CCC#N)(CCC#N)CCC#N)(CCC#N)CCC#N	4	1	2
CCOC(=O)C1N=C(N(N=1)C1C=CC(Cl)=CC=1Cl)C(Cl)(Cl)Cl	4	1	3
COP(=S)(OC)SC(CBr)N1C(=O)C2C=CC=CC=2C1=O	2	4	1
CCOP(=S)(OCC)SC(CBr)N1C(=O)C2C=CC=CC=2C1=O	1	4	2
CC(O)C(O)=O	3	4	3
O=C1C(CCC(=O)N1CN1CCOCC1)N1C(=O)C2C=CC=CC=2C1=O	4	3	3
O=C1CC(CC(=O)N1CN1CCOCC1)N1C(=O)C2C=CC=CC=2C1=O	4	3	4
[O-][N+](=O)C1=CC(Cl)=CC(C2=CC(Cl)=CC(=C2O)[N+]([O-])=O)=C1O	1	2	2
CC12CCC3C(CCC4=NC(=O)CCC43C)C1CCC2C(O)=O	3	2	3
C#CCN1C2=CC(=C(F)C=C2OCC1=O)N1C(=O)C2CCCCC=2C1=O	4	2	3
CCCCCCCCOC(=O)C1C=C(O)C(O)=C(O)C=1	3	4	3
CNC1=C2C(=NN1C(=O)OC)N(CCCC)C(=O)N(CCC)C2=O	3	2	3
O=C=NCC1CCC(CN=C=O)CC1	3	2	3
CNS(=O)(=O)CC1C=C2C(=CC=1)NC=C2CCN(C)C	3	2	3
CC(C)(N)CC1C=CC=CC=1Cl	2	4	2
CC(C)(C)OC(=O)C=CC1=CC=CC=C1C1C(C(=O)OCC)=C(C)NC(C)=C1C(=O)OCC	3	3	2
CN(C)CCCN1C2C=C(C=CC=2SC2C=CC=CC1=2)SC	3	5	3
CNC(=O)C1C(I)=C(NC(=O)CCCCC(=O)NC2C(I)=C(C(I)=C(C=2I)C(=O)NC)C(O)=O)C(I)=C(C=1I)C(O)=O	4	3	4
NCC(O)C1=CC=C(O)C=C1	3	5	3
CC1=CC=C(C=C1)S(O)(=O)=O	2	4	3
CC(=O)CCC1=CC=C(C=C1)OC	4	3	3
CCC(=O)C=CC1C=CC(=CC=1)OC	4	3	4
CCCCCCCCCC1C=CC(O)=CC=1	3	5	3
CCCC1=CC=C(C=C1)OC	3	4	3
CC=CC1=CC=C(C=C1)OC	3	3	2
CCCCC1CCC(=O)O1	3	4	4
O=CCCC1C=CC=CC=1	4	4	3
OCC=CC1C=CC=CC=1	3	3	3
O=CC=CC1C=CC=CC=1	3	3	3
O=COCC1C=CC=CC=1	3	3	3
CCCCCC1CCC(=O)O1	4	4	4
O=COCCC1C=CC=CC=1	3	4	3
O=COCCCC1C=CC=CC=1	3	3	3
O=COCC=CC1C=CC=CC=1	3	4	3
C(COC1C=CC=CC=1)OC1C=CC=CC=1	4	4	3
CCCCCCCC1CCC(=O)O1	4	4	4
CCCCC(CN)CC	2	2	3
CCCCC(CO)CC	3	4	3
CCN(CCCN)CC	2	4	3
CC1=CC=C(C=C1)C#N	3	3	3
CC1=CC=C(C=C1)C=O	3	3	3
CC1CCC(CN1)CC	3	2	2
CC1C=CC(CC)=CN=1	2	2	3
COC1C=CC(Br)=CC=1	3	3	3
COC1C=CC(N)=CC=1	3	4	3
CC(=O)OCC(C)C1C=CC=CC=1	3	4	3
CC(CN1CCN(CC(OCC)C2C=CC=CC=2)CC1)C(=O)C1C=CC=CC=1	3	4	2
COC1=CC(=NC(NC(=O)NS(=O)(=O)C2N=CC=CC=2C(F)(F)F)=N1)OC	4	2	4
OC(C(=O)OC1CC2CCC(C1)[N+]12CCCC1)(C1C=CC=CC=1)C1C=CC=CC=1	3	5	3
CCC(C)(O)CCC1C=CC=CC=1	3	3	3
CCOP(=O)(CCCl)OCC	3	3	3
CC(=O)C(CC(=O)OC)C(=O)OC	3	2	3
CS(=O)(=O)C1=CC(=C(C=C1)C(=O)C1C(=O)CCCC1=O)[N+]([O-])=O	4	2	3
NC(=O)C1C2C=CC=CC=2C=CC2C=CC=CC=21	3	2	3
ClC(Cl)=C(Cl)CCl	2	2	2
CC1C=C(Cl)C=CC=1OCCCC(=O)OCC	3	4	3
OC(C1CN2CCC1CC2)(C1=CC=CC=C1)C1=CC=CC=C1	2	5	2
CCCCCOC1=CC=CC(=C1)NC(=O)OC1CCCCC1N1CCCC1	3	2	3
CCN(CCOCCOC(=O)C1(CCCC1)C1C=CC=CC=1)CC	3	5	2
CC(C)=CC1C(C(=O)OCC2C=C(CC3C=CC=CC=3)OC=2)C1(C)C	3	3	2
CC(=O)NC1CC2SC(N)=NC=2CC1	3	2	3
CCCNC1CC2SC(N)=NC=2CC1	3	2	3
OC1=C(C2CC(CC3C=CC=CC=32)C2C=CC(=CC=2)C2C=CC(Br)=CC=2)C(=O)SC2C=CC=CC=21	1	2	1
CC1C=C(C=CC=1)N1CCN(CCCCN2C(=O)NCC2=O)CC1	2	3	3
CC(Br)(CCl)CBr	3	1	3
NC(=O)CCN1CCN(CC1)C1CC2C=C(Cl)C=CC=2SC2C=C(F)C=CC=21	2	2	2
COC1C=C(C=CC)C=CC=1OCCCCC	4	2	3
CC(=C)CCCC(C)CCOC(=O)CC1C=CC=CC=1	4	4	4
O=C1C=CC2C=CC=NC=2N1C1C=C(C=CC=1)C(F)(F)F	2	2	3
CN1N=CC(=C1N1C(CC)=NC2C=CC=CC=2C1=O)C(=O)OCC	3	2	3
C[Si](C)(C)OP(=O)(O[Si](C)(C)C)O[Si](C)(C)C	3	1	3
CC1CC(C)CC(OC)C2OC(O)(C(C)CC2OC)C(=O)C(=O)N2CCCCC2C(=O)OC(C(C)C(O)CC(=O)C(CC=C)C=1)C(C)=CC1CC(OC)C(O)CC1	2	3	4
CC(C)COC(=O)CCC1=CC=CO1	3	2	3
CCC1C=CC(CC)=CC=1	3	4	3
O=NC1C=CC(C=C1)N=O	2	1	3
O=NC1C=CC(=CC=1)N=O	3	3	3
CC(=C)C(=O)OCCN(CC)CC	3	4	3
CCCC1CCC(=O)O1	4	4	4
CCCCCCCCCCCCCCCCCC1NCCN=1	3	2	3
CCCC(C)CO	3	2	3
CCCC(O)C#C	2	3	3
COC(=O)CC#N	3	3	3
CCC(=O)OCC	4	5	4
CC(=O)CC(=O)OC	3	4	3
CCC(C)OC(C)=O	3	4	4
CCOC(=O)CCC	4	4	4
CCNC(=S)NCC	2	2	2
CCOC(=O)CC#N	3	4	3
CC(OCC)OCC	3	4	4
CC(C)OC(=O)OOC(=O)OC(C)C	3	2	3
CCCOC(=O)CCC	4	4	4
CC1=CC(C)=C(O)C=C1	3	4	3
CCCCOC(=O)C=CC(=O)OCCCC	4	4	3
CCCCOC(=O)C=CC(=O)OCCCC	3	4	4
CC(OCCC)OCCC	4	3	4
CC(CCC=C(C)C)CCOC=O	4	3	4
CC(C)=CCCC(C)=CCOC=O	4	4	4
CC(C)=CCCC(C)=CCOC(C)=O	4	5	4
CC(C)=CCCC(C)=CCOC(=O)CC	4	5	4
CC(C)=CCCC(C)=CCOC(=O)CC	4	5	4
CC[N+]1(CC(CC1)OC(=O)C(O)(C1C=CC=CC=1)C1C=CC=CC=1)CC	3	4	3
CC(C)(CC)OOC(C)(C)CC	3	2	3
CCCN(CCC)C(=O)CN(CC)P(=S)(OCC)OCC	3	1	2
NC1=CC(=CC=C1)OC1(CC=C(C=C1)C1C=CC=CC=1)OC1C=C(N)C=CC=1	3	2	3
CC(=O)OC1CC2CCCCC2CC1	4	2	4
CCCCCCCCCCCCC(Br)C(O)=O	3	3	3
CON=C(C1=NSC(N)=N1)C(=O)NC1C2SCC(C[N+]34CCC(CC3)(CC4)C(N)=O)=C(C(O)=O)N2C1=O	4	1	4
CC(C)(C)C1=CC(=CC(=C1O)C(C)(C)C)C=C(C#N)C#N	2	2	3
NC(=O)CCN1CCN(CC1)C1CC2C=C(Cl)C=CC=2SC2C=C(F)C=CC=21	2	2	2
CC12CCC3C(CCC4C=C(C=CC=43)OC(=O)C3C=CC=CC=3)C1CCC2OC(=O)COC(=O)CCCC1C=CC(=CC=1)NCCCl	4	3	4
CC(=O)N(CCN(C(C)=O)C(C)=O)C(C)=O	4	2	3
O=C(C(F)(F)F)C(F)(F)F	2	1	2
CC1N=C(CCl)C(C(C=1C(=O)OCC)C1=CC(=CC=C1)[N+]([O-])=O)C(=O)OCC	3	4	3
CC=CC(=O)OCC	3	5	3
CC(OC1C=CC(=CC=1)OC1=NC=C(Cl)C=C1F)C(=O)OCC#C	3	3	3
CC(C)OC(=O)C1C=C(C=C(C=1)C(=O)OC(C)C)[N+]([O-])=O	4	4	3
NCCCNCCNCCCN	3	4	3
CN(C)CCCNCCCN	3	4	3
CN(C)CCC=C1C2C=CC=CC=2C(C)(C)C2C=CC=CC=21	2	2	2
CN1CCC(CC1)OC1C2=CC=CC=C2CCC2C=CC=CC=21	3	3	2
C=CCSC1NC2C=C(CC3C=CC=CC=3)C=CC=2N=1	3	2	3
CCOC(=O)NC1=CC2=C(CCC3C=CC=CC=3N2C(=O)CCN2CCN(CCO)CC2)C=C1	2	3	3
CC1C(=CC=C(CCOCC)C=1C)OCC/N=C1/NC=NC(CC)=C/1Cl	2	2	3
CCCCCN(N=O)C(N)=O	3	2	3
CCN(C)N=O	2	3	1
CC1=NC(C)=C(C(C1C(O)=O)C1C=C(C=CC=1F)[N+]([O-])=O)C(=O)OC	3	3	3
O=C1CCCCCCCCCCCCCCO1	4	5	4
CCCCCCCCCCCCCCCCCC(=O)OCCOCCO	4	4	4
CCCCC(CNCC(CCCC)CC)CC	3	2	2
CC(C)CCCC(C)CCO	4	4	3
CC(C)=CCCC(C)=CCO	3	4	3
CC(C)=CCCC(C)=CCO	3	4	3
CC(C)=CCCC(C)=CCOC(=O)CCC	4	5	4
CCCCCCC(=O)OCC	4	5	4
CCCC(=O)OC(=O)CCC	4	3	4
CCCCCCCC(=O)OCC	4	5	4
CCCCC(=O)CC	3	2	3
CC1=CC=C(Cl)C=C1	3	4	3
ClC1C=CC(Cl)=CC=1	2	5	3
NC1=CC=C(Cl)C=C1	2	4	3
OC1=CC=C(Cl)C=C1	2	5	1
CC1=CC=C(N)C=C1	2	4	3
O=C1C=CC(=O)C=C1	1	2	2
CC1CNC(C)CN1	3	3	3
CC(C)COC(=O)C=C	3	4	4
COC(=O)CCC(=O)OC	4	4	4
CCCCCC(=O)CC	4	2	1
OCCCCC(O)CO	4	2	4
C=CC(=O)OCCC#N	2	3	2
CCCCCCC(=O)OC	4	5	4
CCOCCOC(=O)C=C	3	5	3
COC(=O)CCCCCCCCC(=O)OC	3	5	4
C1C2OC2CCC1C1CO1	3	2	3
CCC1CO1	2	2	3
ClCC1CO1	2	2	2
C=CC(=O)OCC1CO1	2	4	2
C=CCOCC1CO1	3	2	3
BrCCBr	2	1	2
C=CCBr	2	1	2
C=CC=C	4	2	2
CCC(=O)NC1CC2SC(N)=NC=2CC1	3	2	3
CN1CCN(CC1)C1=C(F)C=C2C3=C1SCCN3C=C(C(O)=O)C2=O	3	3	3
CC1C2C=CC(OC)=C(OC)C=2C=[N+]2CCC3C=C(OC)C(=CC=3C2=1)OC	3	2	3
COC(=O)NC1NC2C=CC=CC=2N=1	4	2	4
COCCCOCC(C)OCCCOC(=O)C1C=CC=CC=1	4	4	4
COC1C=C(C=C(OC)C=1OC)C(=O)N1CCN(CC1)C(=O)C1=CC(OC)=C(OC)C(=C1)OC	3	3	3
CN=C(O)ON=C1SCOC1(C)C	1	2	1
CC1N=C2CCCCN2C(=O)C=1CCN1CCC(CC1)C1=NOC2C=C(F)C=CC=21	2	2	2
CN=C(O)ON=C1SC(C)OC1C	1	2	1
CC(=O)NC1=CC2=CC=CN=C2C(=N1)N1CCN(CCO)CC1	3	2	3
CNC(=O)ON=C1SCCOC1C	1	4	1
CCC1OCCSC1=NOC(=O)NC	1	3	1
CC1(C)OCCSC1=NOC(=O)NC	1	3	1
CCC(C)N1N=CN(C1=O)C1C=CC(=CC=1)N1CCN(CC1)C1C=CC(O)=CC=1	3	2	3
COC1=CC=C(CC(C)NCCOC2=CC=CC=C2OCC)C=C1S(N)(=O)=O	3	2	3
N#CC1CCCC2OCC(C3C=CC=CC=3)N21	3	2	3
O=C1NC2C=CC=CC=2SC1CC(=O)NC1=CC(Cl)=CC=C1	4	2	3
CCC[Si](OC)(OC)OC	4	2	3
CCO[Si](CCCC#N)(OCC)OCC	3	2	3
COCCO[Si](C=C)(OCCOC)OCCOC	3	2	3
C[Si](CCCC#N)(OCC)OCC	3	1	3
CC(C)=C(C1C=CC=CC=1)N(CCOCC)C(=O)CCl	3	2	3
CC(C)(O)C(=O)C1C=CC(=CC=1)OCCO	3	3	3
CCOP(S)(=S)OCC	4	4	3
CN(C)C(=O)C(CC[N+]1([O-])CCC(O)(CC1)C1C=CC(Cl)=CC=1)(C1C=CC=CC=1)C1C=CC=CC=1	2	3	2
CC1C(Cl)=C(C=CC=1S(C)(=O)=O)C(O)=O	4	2	3
[O-][N+](=O)C1=CC(Cl)=C(C=C1)NS(=O)(=O)C1C=C(C(Cl)=CC=1)C(F)(F)F	2	2	3
COC(=O)CCN[N+](C)(C)C	2	1	2
C=CC=O	1	2	2
CCCS	3	2	4
ClCCCl	3	3	3
OCCCl	2	2	1
CCCN	2	4	2
CCC#N	1	2	2
C=CC#N	2	1	2
N#CCO	1	2	1
C=CCO	2	2	3
C#CCO	1	2	2
O=CCCl	1	1	2
OCCO	3	2	1
O=CC=O	2	2	1
COC=C	3	2	3
CCN=O	3	1	2
COCCl	2	1	2
COC=O	2	1	3
CC(O)CC(C)(C)O	3	3	3
C[N+](C)(C)CC(O)=O	4	4	3
CC(C)OP(C)(=O)F	1	2	3
CC(C)(C)CC(C)(C)N	2	1	2
C[Si](C)(C)O[Si](C)(C)C	4	1	3
C[Si](C)(O[Si](C)(C)C)O[Si](C)(C)C	3	1	3
C[N+](C)(CCCCCCCCCCCCCCCCCC)CCCCCCCCCCCCCCCCCC	4	3	3
CCCCOP(O)(=O)OCCCC	3	4	3
[SiH3]CCCCC(Cl)(Cl)Cl	3	1	2
CC(CCO)CCCC(C)(C)O	4	4	4
CC(CC=O)CCCC(C)(C)O	4	2	3
CC(C)=CC=O	3	2	3
CC(O)CC=O	3	2	4
NC(=O)CC#N	3	1	3
CCCCC(COP(O)(O)=O)CC	3	3	3
CCC(CO)NCCNC(CO)CC	4	3	3
OP(OCCCl)OCCCl	2	3	3
C=CC(=O)OCCCCOC(=O)C=C	3	4	2
ClCCC(Cl)(Cl)Cl	2	3	2
CN1C2CC(CC1CCC2)NC(=O)C1=NN(C)C2C=CC=CC=21	2	2	3
N#CCC[Si](Cl)(Cl)Cl	3	1	2
N#CCCC[Si](Cl)(Cl)Cl	3	1	3
CC(=O)CCCO	4	2	3
OC(=O)CNCP(O)(O)=O	3	2	4
NNC(=O)CCCCC(=O)NN	3	1	4
N#CC#CC#N	2	1	1
CCCCCCOC1C=CC(=CC=1)NNC=O	3	2	3
CC1CS1	2	2	3
OCCN1CC1	2	3	3
CC1OC2(CN3CCC2CC3)CS1	2	1	3
CC1CC(=O)CC(C)O1	3	2	4
N#CCCNC1C=CC=CC=1	3	3	3
CC(C)(C)C(O)(CN1C=NC=N1)CCC1C=CC(Cl)=CC=1	3	3	3
CC(C)(C)C1=CC(CCC(O)=O)=CC=C1O	3	3	3
OC(=O)C1CCC(CC1)C(O)=O	3	2	3
COC1C=CC=CC=1N1CCN(CC1)/C(/N)=N/C1C=C(Cl)C=C(Cl)C=1	3	2	3
COC1C=CC=CC=1N1CCN(CC1)/C(/N)=N/C1C=C(Cl)C(Cl)=CC=1	3	2	3
COC1=CC2CCCC(=O)C=2C=C1	2	2	3
CC1N=C(C[P+](C2C=CC=CC=2)(C2C=CC=CC=2)C2C=CC=CC=2)C(C(C=1C(=O)OCC)C1=CC(=CC=C1)[N+]([O-])=O)C(=O)OCC	3	3	3
NC1C=C2C(=CC=1)NC1CCCCC=12	2	3	3
NC1C=CC(=CC=1Cl)C1(C2=CC=CC=C2C2=CC=CC=C12)C1C=C(Cl)C(N)=CC=1	4	2	3
CN(C)CCO	3	5	3
CC(C)CC(C)O	3	2	3
CC(O)CN(C)C	3	4	3
CC(C)NC(C)C	2	4	2
CC(C)OC(C)C	4	3	3
CC(C)OC(C)=O	3	5	3
CC(C)OC(=O)Cl	2	2	2
CC(=O)OC(C)=O	3	4	3
O=C1CCC(=O)O1	3	2	3
O=C1C=CC(=O)O1	2	4	3
CC1=CC(=NN1)OP(=S)(OCC)OCC	1	1	2
CC1=CC(C)=CC=C1	4	3	3
CC1C=C(O)C=CC=1	2	4	2
NC1=CC(Cl)=CC=C1	2	4	3
OC1=CC(Cl)=CC=C1	3	5	2
CC1=CC(N)=CC=C1	2	4	3
NC1=CC(N)=CC=C1	2	3	2
OC1=CC(O)=CC=C1	2	4	2
CC1C=C(C)N=CC=1	2	2	2
CC1C=NC=C(C)N=1	3	3	3
O=C1CCCC(=O)O1	3	1	3
COC(=O)CC(=O)OC	4	3	3
CC(CCl)OC(C)CCl	2	2	2
CC1OC(C)OC(C)OC(C)O1	2	3	3
COCC(C)OC(C)=O	4	5	3
CC1=CC(N)=CC(C)=C1	3	4	3
ClC1C=C(Cl)C=C(Cl)C=1	3	5	3
OC1C=C(O)C=C(O)C=1	3	4	2
CC1C=C(C)C=C(C)N=1	2	2	2
ClC1N=C(Cl)N=C(Cl)N=1	2	1	3
NC1N=C(N)N=C(N)N=1	3	1	2
CC(C)CC(C)OC(C)=O	4	3	3
BrC1C=CC=CC=1	3	2	3
CC1C=CC=CC=1	3	3	3
CC1C=CN=CC=1	2	3	2
ClC1C=CC=CC=1	3	5	2
NC1CCCCC1	1	2	3
OC1CCCCC1	3	2	3
OC1C=CC=CC=1	2	3	4
SC1C=CC=CC=1	1	2	3
CC1C=NC=CC=1	2	2	2
N/C(=N\C1C2C=CC=CC=2N=CC=1[N+]([O-])=O)/N1CCOCC1	3	2	3
CN(C)C1C(O)C(OC(C)C1O)OC1C(CC(C)C(=O)C=CC(C)=CC(COC2OC(C)C(O)C(OC)C2OC)C(CC)OC(=O)CC(O)C1C)CCN1CC(C)CC(C)C1	3	4	3
CC1(CSP(=O)(OCC)OCC)SCCS1	1	3	1
CCOC1C=CC(=CC=1)NC(=O)CC(C)O	4	4	3
CN1C2CCCCC=2C(=O)N1C1C=CC=CC=1	3	2	3
CC1=CC2CCCS(=O)(=O)C=2C=C1S(N)(=O)=O	4	2	3
CCC(C)C(C)CCOC(C)=O	4	4	3
CC(=O)C1C=CC(OCC2=CC=CN3C(=O)C(=CN=C32)C2=NNN=N2)=C(CCC)C=1O	3	2	3
CCC(CC)(C(O)=O)C1=CC=CC2C=CC=CC=21	3	4	3
CN(C)S(=O)(=O)N(SC(F)(Cl)Cl)C1C=CC=CC=1	2	1	4
C(CCN1CCOCC1)NC1=NNC2C=CC=CC=21	3	2	3
N#CC1=C(C(C#N)=C(Cl)N=C1Cl)C1C=CC=CC=1	4	2	3
COC1C=C(C=CC=1OCC(O)CO)C(=O)CC	3	3	3
O=C(CC1C=CC=CC=1)NNCC1C=CC=CC=1	3	2	3
CS(=O)(=O)NC(=O)C1C=C(C=CC=1[N+]([O-])=O)OC1C=CC(=CC=1Cl)C(F)(F)F	3	2	3
COC1C=CC(=CC=1C(=O)NCC1C=NC=CC=1)C(N)=O	3	2	3
COC(=O)C(C)C1C=CC(=CC=1)C1=CSC=C1	3	3	2
NC1=NCC2C3C=CC=CC=3CC3C=CC=CC=3N12	2	2	2
NC(=O)OC1C=CC=CC=1C(=O)OC1C=C(Cl)C=CC=1Cl	3	5	3
CCOC(=O)C(C)(C)OC1C=CC2CCC(=CC=2C=1)N1C=NC=C1	3	2	3
CC1CNCCN1	3	3	3
CCCCCCCCOC(=O)C(C)C	4	5	4
CC(=C)C(=O)OCCOCCOCCOC(=O)C(C)=C	4	5	3
CCCCOC(=O)CC(C)C	4	4	4
O=C1CCCCCCCCCCCCCCCO1	4	5	4
CCCCNC(=S)NCCCC	2	2	2
CCCCC(O)=O	3	2	4
CN(C)CCCN	3	4	3
C=CCNC(N)=S	2	2	3
CCCOC(C)=O	4	5	4
CCCCC	2	1	4
CCCC=C	3	2	3
CCCCCl	3	3	3
CCCC#N	1	2	1
N#CCCO	3	2	3
CNCCO	3	3	3
COCCO	3	4	3
COCOC	4	1	4
CCNCC	3	4	2
CCOC=O	3	2	2
C1CCCO1	3	2	2
CC(=NNC(=O)NC1C=C(F)C=C(F)C=1)C1N=CC=CC=1C(O)=O	3	2	3
CCCCCCCOCC(C)CC=O	3	2	4
CC(CN1C2C=CC=CC=2SC2C=CC=CC1=2)N(CC)CC	3	4	3
COC1C=CC(Br)=CC=1COCCN(CC)CC	2	3	2
CCC(=O)C(CC(C)N(C)C)(C1C=CC=CC=1)C1C=CC=CC=1	1	4	2
CC1=NC2C=NC3C=CC=CC=3C=2S1	3	2	3
CCOC(=O)N1C(=O)NC(C2C=CC=CC=2)(C2C=CC=CC=2)C1=O	3	3	3
CC(C)(C)C1C=C(C=C(C=1NC1C=CC(=CC=1[N+]([O-])=O)[N+]([O-])=O)[N+]([O-])=O)[N+]([O-])=O	1	3	1
CC12CCC(CC1=CCC1C2CCC2(C)C1CCC2=O)OS(O)(=O)=O	4	3	4
CCCCCOC1C=CC(Br)=CC=1COCCN(CC)CC	2	3	3
C1=CC=CS1	3	1	3
CC(C)(O)CCC(C)(C)O	3	2	3
CC(C)(C)OOC(C)(C)C	4	2	3
CC(C)CCC(C)=O	3	2	3
CC(=O)CCC(C)=O	3	2	3
OC(=O)CCC(O)=O	3	3	3
CN(C)CCN(C)C	2	2	3
CC(C)COC(C)=O	4	4	4
NC(=O)NNC(N)=O	3	1	4
CCCCCCCCC=CCCCCCCCC(=O)N(C)CC(O)=O	4	2	3
C=CC(=O)NCNC(=O)C=C	2	2	3
CCCCCCOCCOC(=O)CCCCC(=O)OCCOCCCCCC	3	5	4
CCCCCCCCCCCCCC(=O)OCCCC	4	5	4
CCOC(=O)CCCCCCCCC(=O)OCC	4	5	3
CCCCCCCCCC(C)C=O	4	2	4
CCCCCC(C)=O	3	2	3
CC=CC=CC(O)=O	4	3	4
CC(C)CCOC=O	4	2	4
COCCOC(C)=O	3	5	4
C1=CC=CC=N1	2	2	3
CCCCCC	4	2	4
CCCCC#N	2	2	1
NCCCCN	2	3	3
N#CCCC#N	2	2	1
CCCCC=O	3	2	3
OCC=CCO	3	2	3
OCC#CCO	2	2	4
COCCC#N	3	2	3
CCCCNC	2	4	2
COCCOC	4	4	3
CCCOC=O	3	3	4
C=COCCCl	2	1	2
CCSCCO	3	2	4
CCOCCO	3	5	3
CCSSCC	3	2	2
C1CCCCC1	4	1	4
C1CCCC=C1	3	2	3
C1CNCCN1	3	4	2
C1=CC=CC=N1	3	2	2
C1CCCCN1	2	3	2
C1COCCN1	3	2	2
CC(C)=CCCC(C)=O	3	3	3
OC(=O)CCCC(O)=O	4	2	3
CN(C)CCCN(C)C	3	4	3
CC(C)CNCC(C)C	2	4	2
CC(O)CNCC(C)O	3	4	3
CC(O)COCC(C)O	4	5	3
OC(=O)COCC(O)=O	2	3	3
CC1(OC2OC(CO)C(O)C(O)(C2O)C(N)=O)C(OC(CO)C(O)C1O)OC(C(NC(=O)C1=NC(=NC(N)=C1C)C(CC(N)=O)NCC(N)C(N)=O)C(=O)NC(C)C(O)C(C)C(=O)NC(C(=O)NCCC1=NC(CS1)C1=NC(=CS1)C(N)=O)C(C)=O)C1=CN=CN1	3	1	3
CC1OC(OC2C(NC(N)=N)C(O)C(OC(N)=O)C(O)C2O)C(OC2OC(CO)C(O)C(O)C2NC)C1(O)CO	3	3	4
CC(=O)C1=CC2=C(C=C1)SC1C=CC=CC=1N2CCCN1CCOCC1	3	4	3
CCOC(=O)C(CCC1C=CC=CC=1)NC1CSC(CN(CC(O)=O)C1=O)C1=CC=CS1	4	2	4
O=C(NC1C=CC(Cl)=CC=1)NS(=O)(=O)C1=CC2CCCC=2C=C1	3	2	3
CCCS(=O)(=O)NC1=CC=C(F)C(C(O)=O)=C1F	3	2	2
CC1(C(C2CCC1O2)C(O)=O)C(O)=O	1	2	1
CC(CC1CC(=O)C(C(O)=C1)C(CC)=NOCC=CCl)SCC	3	1	4
COC1C=C(C=CC=1OC)C(=CC(=O)N1CCOCC1)C1C=CC(Cl)=CC=1	3	3	3
C[N+](C)(CC(O)C[N+](C)(C)CCO)CCO	3	4	3
COC1=CC2C=CC(=CC=2C=C1)C(C)C(=O)OCCO	3	3	3
COC1=CC2C=CC(=CC=2C=C1)C(C)C(=O)OCCOCCO	3	3	3
CC(C)CCCC=C	4	2	3
CC12CC(C)CC(CCCCCCCC(O)CC3OC(O)(CC(O)C(C)C=CC(O)CCC(O)C(O)C4CC(O)C(O)C(CC(O)C(O)CC5OC(CC(O)C=CC=CCC(O)C(O)C(O)CC=CC(=C)CCC(O)C(O)C(O)C(C)CC6OC(C=CC(O)C(O)CC7CC8CC(O7)C(CCC7OC(CN)CC7O)O8)C(O)C(O)C6O)C(O)C(O)C5O)O4)C(O)C(O)C3O)(O1)OC2CC(C)CCCCCC(O)C(O)C(O)C(O)C(O)C1OC(CC(O)C(O)C(C)=CC(O)CC(C)C(=O)C(O)N=CCC(=O)NCCCO)C(O)C(O)C1O	1	2	4
CC1CN(CC(C)N1)C1=C(F)C2=C(C(N)=C1F)C(=O)C(=CN2C1CC1)C(O)=O	4	4	3
CC(=O)NC1=CC=C(C(Cl)=N1)[N+]([O-])=O	3	2	3
CCCCCCCCCC1=CC=C(C=C1)OCCO	3	3	3
ClC1C=CC(C2=CC=C(Cl)C(Cl)=C2Cl)=C(Cl)C=1Cl	3	3	3
OC(O)=O	3	4	3
CC(C)CCCC(C)CCCC(C)CCCCC(C)CCCC(C)CCCC(C)C	3	3	4
COCCOC(=O)CCCCCCCC=CCCCCCCCC	4	4	4
CCCCCCC(C)=O	1	3	3
CCCCCCC(O)=O	4	4	3
CCOCCOC(C)=O	3	5	4
OC(=O)CCCCCC(O)=O	4	3	4
OC(=O)CCSCCC(O)=O	3	2	3
OC(=O)CCCCCCCCC(O)=O	4	3	3
CC(=O)OCCOCCOCCOC(C)=O	4	4	4
[O-][N+](=O)OCCOCCOCCO[N+]([O-])=O	3	2	3
CCCCCCBr	3	2	3
CCCCCCN	3	3	2
CCCCCCO	3	3	3
O=CCCCC=O	2	2	3
CCCCCCS	3	2	4
CCCCOC=C	4	2	3
CCOCCCO	4	3	3
CCCCN=C=O	2	1	2
NCCNCCO	3	3	2
OCCNCCO	2	4	3
C=CCOCCO	3	2	3
OCCOCCO	4	5	4
OCCSCCO	4	2	3
C1CCCCCN1	1	2	2
CC(=O)OCCOC(C)=O	4	5	4
CCCCCCCCCCCCCCCCCC(=O)OCC	4	5	4
CCCCCCCO	2	3	3
CCCCCCC=O	3	2	3
CCOCCCCO	3	3	2
CCCCNCCO	3	3	2
CCCCOCCO	2	4	3
COCCOCCO	4	5	4
CCCCCCC#CC(=O)OC	3	2	4
COC(=O)CCCCCCCCC=C	3	3	3
CCCCCCCCCl	4	2	4
CCCCCCCCN	2	3	3
CCOCCOCCO	4	5	4
ClCCOCOCCCl	2	2	2
CCCCNCCCC	2	3	2
N#CCCNCCC#N	3	4	3
COCCOCCOC	3	5	3
N#CCCSCCC#N	3	1	3
CC(C)NCC(O)COC1C=CC(=CC=1)c1c(c(=O)oc2cc(ccc21)OC)C1C=CC=CC=1	3	3	3
CC(C)NCC(O)COC1=CC=C(C=C1)C1=C(C2=CC=CC=C2)C(C)(C)OC2=CC(=CC=C12)OC	3	3	3
COC1=CC2OC(C)(C)C(C(C=2C=C1)C1C=CC(=CC=1)OCC1CO1)C1C=CC=CC=1	3	3	2
NC(O)=O	3	1	4
CCC(C)CCCCC=CC=CC(=O)NC(CC(O)=O)C(=O)NC1C(C)OC(=O)C(NC(=O)C(C)NC(=O)C(CC2CNC(N)=N2)NC(=O)NC(=O)C(NC(=O)C(CO)NC(=O)C(NC(=O)C(CC2CNC(N)=N2)NC(=O)C(CCCNC(N)=O)NC(=O)C(NC(=O)C(NC(=O)C(NC(=O)C(NC(=O)N(CCCCN)C(=O)C(NC1=O)C1C=CC(O)=CC=1)C(C)O)C1C=CC(O)=CC=1)C1C=CC(O)=CC=1)C(C)O)C1C=CC(O)=CC=1)C1=CC(Cl)=C(O)C(Cl)=C1)C1C=CC(O)=CC=1	4	2	4
C1=NC2C=NC3C=CC=CC=3C=2S1	2	2	2
C1=NC2C=NC3C=CC=CC=3C=2S1	2	2	2
NCCCCC(OP(O)(=O)CCCCC1C=CC=CC=1)C(=O)N1CCCC1C(O)=O	4	2	4
ClC1C=C(C=C(Cl)C=1Cl)C1=C(Cl)C(Cl)=C(C=C1Cl)C1C=C(Cl)C=C(Cl)C=1Cl	4	3	4
COP(=S)(OC)SCC(O)=O	3	2	3
CNC(=O)CSP(=O)(OC)OC	1	3	2
CCC(C)(C)N/C(/N)=N/C#N	2	1	3
CCC(COC(=O)CCCCCCCCC)(COC(=O)CCCCCCC)COC(=O)CCCCCCC	3	4	3
CCN(CCCC)C(=O)SCCC	3	2	3
CC=C(C)C(=O)OC1CC(OC(C)=O)C2(COC3C2C21COC(O)(C2C(C)(C3O)C12OC1(C)C1CC2OC2OC=CC21O)C(=O)OC)C(=O)OC	4	3	1
NC1C(I)=C(C(=O)NCC(O)CO)C(I)=C(C=1I)C(O)=O	3	3	4
CC(C)=NOCCOC(=O)C(C)OC1C=CC(=CC=1)OC1=CN=C2C=C(Cl)C=CC2=N1	4	2	3
[H]/N=C(\N)/N/C(=N/[H])/N(C)C	3	1	3
C[S+](C)CCC(N)C(O)=O	4	3	4
OCCN(CCO)N=O	4	3	4
CC(CC1C=CC=CC=1)(NC(=O)CN)C1C=CC=CC=1	3	4	3
CCCCCCCC(=O)OCCCCCC	4	5	4
CCCCCCC(O)CO	3	3	4
COC1C=CC(=CC=1)C(C1C=CC(=CC=1)OC)=C(CCC(O)=O)C#N	2	2	2
CCCN(CCC)C=NC1CC=CC(=O)N=1	3	1	2
CC(=O)OC(C)(C)CCCC(=C)C=C	4	2	4
CCCCCCCC(=O)N(C)C	3	3	3
OC(=O)CCCCCCCCCCNS(=O)(=O)C1C=CC(Cl)=CC=1C(=O)C1C=CC=CC=1	3	2	4
[O-][N+](=O)C1=CC(=C(C=C1)S(=O)(=O)NCCCN1CCOCC1)C(=O)C1C=CC=CC=1	3	2	3
NC(=N)NCCCC(N)C(O)=O	4	1	4
CCCCCCCCCCCCCC[N+](C)(C)C	3	4	2
N#CN=C1SCCN1CC1C=CC(Cl)=NC=1	2	2	2
CCCCCCCCCCCCCCCC[N+](C)(C)C	2	4	2
CCCCCCCOC(C)=O	4	5	4
CCCCOCCOC(C)=O	3	3	4
CCCCCCCCC=CCCCCCCCC(=O)OC(C)C	3	3	4
CCCCCCCCCC(C)=O	4	3	3
CCCCCCCCOC(C)=O	3	5	4
CCCCCCCCCCOC(C)=O	4	5	4
CCCCCCOCCO	3	4	3
ClCCOCCOCCCl	2	2	3
OCCOCCOCCO	4	5	4
CCCCCCCCCCBr	3	2	3
CCCCCCCCCC=O	3	2	4
CCCCOCCOCCO	4	4	3
COCCOCCOCCO	4	5	4
CCOCCOCCOCC	3	5	3
C=CCCCCCCCCC(O)=O	3	2	4
CCCCCCCCCCCC	4	3	4
C=CCCCCCCCCCO	4	2	3
CCCCCCCCCCC=O	4	2	4
C=CCCCCCCCCC=O	4	2	3
CCCCOCCOCCCC	3	3	3
CCOCCOCCOCCO	4	5	4
CCCCCCCCCCCCO	4	4	4
CCCCOCCOCCSC#N	2	1	3
NCCNCCNCCNCCN	3	4	3
CCCCCCOCCOCCO	3	4	3
CCCCCCCCCCCCCCCCCC(=O)OC	3	5	4
CCCCCCCCCCCCCCCCN(C)C	3	4	3
CCCCCCCCCCCCCO	4	4	4
CCCCCCCCCCCCCCO	4	4	4
CCCCCCCCCCCCCCN(C)C	3	4	3
CCCCCCCCCCCCCCCCCC(=O)Cl	4	2	4
CCCCCCCCCCCCCCCCBr	3	2	3
CCCCCCCCC=CCCCCCCCCCCCC(N)=O	3	2	4
CCCCCCCCC=CCCCCCCCC#N	4	2	4
CCCCCCCCCCCCCCCCCCO	4	3	4
CCCCCCCCCCCCCCCCCCCC	4	2	4
CCCCOCCOCCOCCOCCOCCCC	4	3	3
OC(=O)CCCCCCCCCl	3	3	3
CCCCCCCCCCC	4	3	4
CCCCCCCCCCN(C)C	3	4	3
O=S1(=O)CCCO1	2	1	3
CN1C(=O)CCC1=O	4	2	3
CC1N=C(N=C(NC(=O)NS(=O)(=O)C2C=CC=CC=2Cl)N=1)OC	4	2	4
CN(C)C(=O)N1N=C(N=C1SCC(=O)OCC)C(C)(C)C	2	1	1
CN(C)C1C=CN=CC=1	2	2	2
CC(=O)C1=CC=CC=N1	3	2	2
CC(C)(C)N(NC(=O)C1C=CC(Cl)=CC=1)C(=O)C1C=CC=CC=1	3	3	3
FC(F)C(F)(F)OCC(CN1C=NC=N1)C1C=CC(Cl)=CC=1Cl	3	2	3
CC1(CCCCC1)C(O)=O	3	3	3
CC(CO)C1C=CC=CC=1	3	4	3
CC(CC(=O)C1C=CC(=CC=1)C1=CC=C(F)C=C1F)C(O)=O	2	2	2
CC1N=C(C)C(C)=NC=1C	3	1	2
[O-][N+]1C=CC(=CC=1)[N+]([O-])=O	2	2	2
NC(=O)OC1CCCCC1	3	1	3
O=C1C2C(C3CC2CC3)C(=O)N1CCCCN1CCN(CC1)C1N=CC=CN=1	3	1	3
O=C1NCC2C=CC=CC=2O1	3	3	3
COC(OC)C1C=CC=CC=1	3	3	3
CCCCNC1C=CC=CC=1	3	3	3
CC(=O)C1C=CC(OCC2=CC=CN3C2=NC=C(CC(O)=O)C3=O)=C(CCC)C=1O	3	2	3
CC(=O)C1C=CC(OCC2=CC=CN3C2=NC=C(CCC(O)=O)C3=O)=C(CCC)C=1O	3	2	3
OC(=O)CN1C2C=C(Cl)C=CC=2C(=O)N(CC2C=CC(Br)=CC=2F)C1=O	3	2	3
CC1CCC(=O)C=1CCCCC	3	2	4
CN(C)C(=O)C1=CC2=C(N1)C1C(=NC(=CC=1C(=O)N(C)C)C(=O)N(C)C)C(=O)C2=O	4	2	3
CC1C=C(C=CC=1)O/C(/O)=N/C	2	2	2
CC1CC(NC(N)=O)NC(=O)N1	3	1	3
NC(N)=N	2	1	2
CCC(CO)NC(=O)C1CN(C)C2CC3=CNC4C=CC=C(C3=4)C2=C1	2	3	2
COC(=O)C(C1CCCCN1)C1C=CC=CC=1	2	4	2
CCC(CN1C(=O)C2C(C3CC2C=C3)C1=O)CCCC	3	2	3
CN(C)CCCN1C2C=CC=CC=2CCC2C=CC=CC1=2	2	3	2
CN(C)CCC=C1C2=CC=CC=C2CSC2C=CC=CC=21	2	2	2
CN(C)CCC=C1C2=CC=CC=C2SC2C=CC(Cl)=CC=21	2	3	2
CC(=O)OC1CC2C3C=C(OC)C(=CC=3CCN2CC1C(=O)N(CC)CC)OC	3	4	3
CC1(C)SC2C(NC(=O)CC3C=CC=CC=3)C(=O)N2C1C(O)=O	4	5	4
CC1C=C(N)N(N=1)C1C=CC=CC=1	3	2	3
OC(=O)C1(CC1)C(=O)NC1C=CC(Cl)=CC=1Cl	2	3	2
CC(C)C1=NC(C)=C(C)NC1=O	3	1	3
CC(OC1C=CC(=CC=1)OC1=NC2=CC=C(Cl)C=C2O1)C(O)=O	3	2	3
C1=CC=CC=C1[Se]C1C=CC=CC=1	2	1	3
CS(=O)(=O)N(CC1=CN=CC=C1)C1C=CC(F)=CC=1F	3	1	3
ClC1N=C(C(Cl)=C(Cl)C=1Cl)C(Cl)(Cl)Cl	3	2	3
NCC(CC(O)=O)C1C=CC(Cl)=CC=1	2	3	3
CCC(OC1C=C(C(F)=CC=1)C(F)(F)F)/C(/O)=N/CC1C=CC=CC=1	4	2	3
CC1C(C(=O)OCCN2C(=O)C3C=CC=CC=3S2(=O)=O)C(C)=NC(C)=C1C(=O)OCC	4	2	3
CN1CC(CO)C=C2C1CC1=CN(CCCC)C3=CC=CC2=C13	3	2	2
CN1CC(CC2(OC)C1CC1=CN(CCCC)C3C=CC=C2C1=3)COC(=O)C1=CN=CC(Br)=C1	3	2	3
CC(C)(C)N1C=C2CC3N(C)CC(COC4CCC(=O)C=4)CC3(OC)C3=CC=CC1=C23	3	3	3
CN1CC(CO)CC2C1CC1=CN(C3C=CC=C2C=31)C(C)(C)C	3	3	3
CCCCCCCCCCOCCN1CCCC1=O	4	2	3
CC1(C)CC2C1CCC1(C)OC1CCC2=C	4	1	4
CNC(=O)OC1=CC=CC=C1OC(C)C	1	3	2
CN1C2CC(CC1C1OC12)OC(=O)C(CO)C1C=CC=CC=1	3	5	3
CN(C)C(=O)OC1C=C(C=CC=1)[N+](C)(C)C	2	4	1
[H]/N=C(\N/C(/N)=N/[H])/NCCC1C=CC=CC=1	3	2	3
CC(CO)CCCC1CCCCC1	3	4	3
CC1(N=C(NC1=O)C1N=CC(COC)=CC=1C(O)=O)C(C)C	4	2	4
N#CC(CN1C=NC=N1)(CCC1C=CC(Cl)=CC=1)C1C=CC=CC=1	3	3	3
CC1CC2=CC3OCOC=3C=C2C(N=N1)C1C=CC(N)=CC=1	2	3	2
CCC(CN)=C(C1C=CC=CC=1)C1C=CC=CC=1	2	2	3
OC(=O)C(=O)NC1C=CC=C(C=1)C1NN=NN=1	3	2	3
O=S1(=O)CC(CC1)NC(S)=S	3	1	3
OC(=O)C1CCC2C=C(CN3C=NC=C3)SC=2C=1	3	1	2
CC1=CC(C(O)=O)=C(C=C1)C(=O)C1C=CC=CC=1	4	3	3
OC(=O)C1C=C(Cl)C=CC=1C(=O)C1C=CC=CC=1	3	3	3
CC1C=CC(=CC=1)C(=O)C(CCC)N1CCCC1	3	4	2
C1=C(N=CN=C1N1C=CC=N1)N1C=CC=N1	3	1	2
COC1C=C(N=CN=1)N1C=NC=C1	2	2	3
NC(COC(=O)C=[N+]=N)C(O)=O	2	1	2
O=CC(Br)(Br)Br	2	1	2
CC(C)(O)C#C	3	1	2
CN(C)P(=O)(F)N(C)C	1	1	1
O=S1OCC2C(CO1)C1(Cl)C(Cl)=C(Cl)C2(Cl)C1(Cl)Cl	1	3	2
CC(=O)OC1C=CC(=CC=1)C1(C2=CC=CC=C2NC1=O)C1C=CC(=CC=1)OC(C)=O	3	3	2
CN1CCC23C4OC5C2=C(CC1C3=CC=C4OC)C=CC=5OC	2	3	2
CC(N)(CO)CO	4	2	4
CCC(N)(CO)CO	4	2	4
CCCC[P+](CC1C=CC(Cl)=CC=1Cl)(CCCC)CCCC	2	2	2
CC[N+](CC1C=CC=CC=1Cl)(CCNC(=O)C(=O)NCC[N+](CC1C=CC=CC=1Cl)(CC)CC)CC	1	3	3
O=P(OC1C=CC=CC=1)(OC1C=CC=CC=1)OC1C=CC=CC=1	3	4	4
CS(=O)C1C=CC(=CC=1)OP(=S)(OCC)OCC	1	4	1
O=P(OCCCl)(OCCCl)OCCCl	2	4	3
C=CP(=O)(OCCCl)OCCCl	3	3	3
OC1=C(C=C(Cl)C=C1Cl)C(=O)NC1=CC(Cl)=C(Cl)C=C1	2	4	3
CC1C=CC(=CC=1)S(=O)(=O)NC(=O)NN1CCCCCC1	4	2	3
CCC(=C(C1C=CC(=CC=1)OCCN(C)C)C1C=CC(=CC=1)OP(O)(O)=O)C1C=CC(=CC=1)C(C)C	3	3	3
CCOC(=O)C1=CC(Cl)=C(OC(=O)OCCCCCCCCCCCCCCCC)C(Cl)=C1	4	2	3
CC1OC(OCC2OC(OC3=CC4OC(=CC(=O)C=4C(=C3)OCCO)C3=CC(O)=C(C=C3)OC)C(O)C(O)C2O)C(O)C(O)C1O	4	2	4
CC1CC(O)CC(C)(C)C1	3	3	3
CNC(=O)ON=CC(C)(C)SC	1	4	1
O=C(C(Cl)(Cl)Cl)C(Cl)(Cl)Cl	2	1	2
O=S(=O)(C1=CC(Cl)=C(Cl)C=C1Cl)C1C=CC(Cl)=CC=1	3	3	3
CC1C(=CC2=C(C=1[N+]([O-])=O)C(C)(C)CC2(C)C)[N+]([O-])=O	4	3	4
CC1=CC(C)=C(NC2=CC=C(NC3C(C)=CC(C)=CC=3C)C3=C2C(=O)C2=CC=CC=C2C3=O)C(C)=C1	4	4	4
CCCC1CCC(CC1)C1CCC(CC1)C=C	3	2	3
COC1=CC2OC3OC=CC3C=2C2OC(=O)C3=C(CCC3=O)C1=2	1	2	2
ClC1C=C(Cl)C(=CC=1)C1(CC(Br)CO1)CN1C=NC=N1	2	3	3
CC(CN1CCCC1)C(=O)C1C=CC(=CC=1)C(F)(F)F	3	3	3
CC1=CC2C=CC=NC=2N(C1=O)C1C=CC=CC=1	2	1	3
ClC1=CC=C(CN2C3C=CC=CC=3N=C2CN2CCCC2)C=C1	3	2	3
O=C(C1C=CC=CC=1)C1=CC2OCC(=O)NC=2C=C1	3	5	3
CC1(C)OC2C=C(C=CC=2NC1=O)C(=O)C1C=CC=CC=1	3	5	3
CN1C2C=CC(=CC=2OC(C)(C)C1=O)C(=O)C1C=CC=CC=1	3	5	3
O=C(C1=CC2OCC(=O)NC=2C=C1)C1C=CC(Cl)=CC=1	3	5	3
CC1(C)OC2C=C(C=CC=2NC1=O)C(=O)C1C=CC(Cl)=CC=1	3	5	3
CN1C2C=CC(=CC=2OC(C)(C)C1=O)C(=O)C1C=CC(Cl)=CC=1	3	5	3
CC(=O)C1=CC2OCC(=O)N(C)C=2C=C1	3	5	3
CCCC(=O)C1=CC2OC(C)(C)C(=O)NC=2C=C1	3	5	3
CCCC(=O)C1=CC2OC(C)(C)C(=O)N(C)C=2C=C1	3	5	3
CC(=O)OC1CCC2C3CCC4CC(=O)CCC4(C)C3CCC12C	3	2	3
COC1C=CC(OCCCN(C)CCOC2=CC3OCOC=3C=C2)=C(C=1)C1SC2C=CC=CC=2N(C)C1=O	2	2	3
CC1C(=O)C2C=CC(OC)=C(CN(C)C)C=2OC=1C1C=CC=CC=1	1	3	1
CC(C)C1C2C=CC(F)=CC=2CCC1(CCN(C)CCCC1NC2C=CC=CC=2N=1)OC(=O)COC	3	2	2
O=C1CCCCC1(CCN1CCCCCC1)C(=O)OCC1C=CC=CC=1	2	3	3
NCCNS(=O)(=O)C1=CC=CC2C=NC=CC=21	3	2	2
CN1CC(CC2C1CC1=CNC3C=CC=C2C1=3)C1C=CN(C)N=1	2	3	2
CN1CC(CC2C1CC1=CNC3=CC=CC2=C13)C1=CC=NO1	2	3	2
CN1CC(CC2C1CC1=CNC3=CC=CC2=C13)C1C=CON=1	2	3	2
CN1CC(CC2C1CC1=CNC3=CC=CC2=C13)C1=CC=NN1C1C=CC=CC=1	2	2	2
CN1CC(CC2C1CC1=CNC3=CC=CC2=C13)C1C=CN(N=1)C1C=CC=CC=1	2	3	2
O=C1OC(=O)C2=C1C(Cl)=C(Cl)C(Cl)=C2Cl	4	3	4
CCC(C(C1=CC=C(Cl)C=C1)C1=CC=C(Cl)C=C1)[N+]([O-])=O	2	3	3
CC(C(C1=CC=C(Cl)C=C1)C1=CC=C(Cl)C=C1)[N+]([O-])=O	3	3	2
OC(=O)C(C1C=CC=CC=1)C1C=CC=CC=1	4	4	3
CC(=O)CC(C1=C(O)C2C=CC=CC=2OC1=O)C1=CC=CO1	1	2	2
NC1=CC=C(C2C=CC=C(C=21)S(O)(=O)=O)S(O)(=O)=O	4	4	4
NC1C=CC2C(=CC=CC=2S(O)(=O)=O)C=1S(O)(=O)=O	4	4	4
NC1=CC2=C(C=C1)C(=O)C1C=CC=CC=1C2=O	3	3	4
O=C1C2C=CC=CC=2C(=O)C(Cl)=C1Cl	2	2	2
CCCCC(COC(=O)C1C=CC=CC=1C(=O)OCC(CCCC)CC)CC	4	5	4
COCCOC(=O)C1C=CC=CC=1C(=O)OCCOC	3	4	3
CCCCCCCCOC(=O)C1C=CC=CC=1C(=O)OCCCCCCCC	4	5	4
COC(=O)CSC1C=C(N=C2SC(=O)N3CCCCN32)C(F)=CC=1Cl	4	1	3
CC1C=C(C=CC=1)N1N=CC(C(=O)OCC)=C1S(C)(=O)=O	3	2	3
COP(=S)(OC1C=CC(=CC=1)S(=O)(=O)C1C=CC(=CC=1)OP(=S)(OC)OC)OC	3	4	1
COC(=O)C(=COC)C1=CC=CC=C1COC1C=CC=C(N=1)C(F)(F)F	4	2	3
COC(=O)C(C)CCC(=O)N(C)C	3	1	3
CC1N=CSC=1C=CC1CSC2C(NC(=O)C(=NOC)C3=CSC(N)=N3)C(=O)N2C=1C(=O)OCOC(=O)C(C)(C)C	4	2	3
CC(=O)OC1C2C=CC=C(O)C=2C(=O)C2=C1C=CC=C2O	2	2	3
CN(C)CCOC1C=CC=CC=1CC1C=CC=CC=1	3	2	2
CCCCCCCCOP(O)(=O)OCCC(Cl)Cl	4	2	3
CCOC(=S)C=CC1C=CC(Cl)=CC=1	3	2	3
COC1=CC=C(C=CC(=S)OCC)C=C1	3	2	3
CCOC(=S)C=CC1=CC(OC)=C(C=C1)OC	3	3	3
CCOC(=S)C=CC1=CC(OC)=C(OC)C(=C1)OC	3	3	3
CCOC(=S)C=CC1C=CC(=CC=1)[N+]([O-])=O	3	2	3
COC1C(CC)=C(C=CC=1OCCC)C(=O)S	3	2	3
COC1C=C(C=CC=1OCCC)C=CC(=S)OCC	3	2	3
CNC(CC(N)=O)C(=O)NC(=O)C(NC1C2SC(C)(C)C(C(O)=O)N2C1=O)C1C=CC(O)=CC=1	4	4	4
COC1C=CC2=C(C=1)NC1C3CC4C(C(OC)C(CC4CN3CCC=12)OC)C(=O)OC	2	3	2
CCCCCCCCCCCCCCCC(=O)NC1C=C(Cl)C(CC)=C(Cl)C=1O	4	3	3
O=C(CI)NC(=O)CI	3	1	2
CCOC1C=CC2C=C(C=CC=2C=1N)S(O)(=O)=O	4	3	4
NC1=CC2=CC(=CC(=C2C=C1)S(O)(=O)=O)S(O)(=O)=O	3	4	4
CC1(C)C(=O)N(Cl)C(=O)N1Cl	3	1	3
OC1C=CC=CC=1C(=O)OC1C=CC=CC=1	3	3	3
CC1CC(CC(C)(C)C1)OC(=O)C1C=CC=CC=1O	4	4	3
OC1C=CC=CC=1C(=O)OCC1C=CC=CC=1	3	4	3
CCC(N)CC1=CNC2C=CC=CC=21	1	2	2
CC1OC=CC(=O)C=1O	3	1	1
ClC1C(Cl)=C(Cl)C(Cl)=C(Cl)C=1Cl	3	3	3
OC1C(Br)=CC(Br)=CC=1Br	3	3	2
[O-][N+](=O)C1C=CC(Cl)=CC=1C(F)(F)F	3	3	3
O=C1C2=NNN=C2N=C2SC(CCC3CCCCC3)=NN21	4	1	3
C[Si](OC)(OC)OC	4	1	4
CC(CO)C1CCCCCCCCCCC1	4	4	3
CCSP(=O)(OCC)OCC	1	4	2
CCOC(=O)C(Br)C#N	2	2	2
CC(=O)CC(CC(=O)OCC)C(=O)OCC	3	2	3
CC(CC1C=CC=CC=1)(NC(=O)CN)C1C=CC=CC=1	3	4	3
CC(CC1C=CC=CC=1)(NC(=O)CN)C1C=CC=CC=1	3	4	3
CCCCCCCCCCCCCOC(=O)C1C=CC=CC=1C(=O)OCCCCCCCCCCCCC	3	5	4
CCCCCCCCCCOC(=O)C1C=CC=CC=1C(=O)OCCCCCCCC	4	5	4
[O-][N+](=O)C1C=C(C(=CC=1)NC1C=CC(O)=CC=1)[N+]([O-])=O	4	3	1
CC1CC(=O)N(N=1)C1=CC(=CC=C1)S(O)(=O)=O	3	2	3
CC1C=CC(N)=CC=1[N+]([O-])=O	4	5	3
CC1=CC(=C(O)C=C1)[N+]([O-])=O	3	4	3
NC1=CC(=C(O)C=C1)[N+]([O-])=O	3	5	3
COC(=O)C1C=CC=CC=1O	3	4	3
CN(C)C(=O)OC1=CC(C)=NN1C(C)C	1	2	2
CCOC(=O)COC1=CC2OC(=CC(=O)C=2C=C1)C1C=CC=CC=1	4	2	3
CCCCN(CCN(CCCC)C(=O)N1CCOCC1)C(=O)N1CCOCC1	2	1	4
CC(N=O)C(=O)C1C=CC=CC=1	3	3	2
OC(C(=O)C1C=CC=CC=1)C1C=CC=CC=1	4	3	4
O=C(C1C=CC=CC=1)C1C=CC=CC=1	3	3	3
NC1=CC(=C(C=C1)C=CC1C=CC(=CC=1S(O)(=O)=O)[N+]([O-])=O)S(O)(=O)=O	4	2	4
O=C1CCC2C=CC=CC=2O1	3	3	3
CCCCCCC1CC(CC(=O)C=1)C1=CC2OCOC=2C=C1	4	3	3
COC1C=C(C=CC=1N)C1C=C(OC)C(N)=CC=1	3	3	2
CC=CC#N	2	2	3
FC1C=CC(=CC=1)C(C1C=CC=CC=1F)(C1C=CC=CC=1)N1C=NC=C1	3	2	3
CC(C)=CCOC(C)=O	3	5	4
CCC1OC1(C)C	3	2	3
ClC1C=C(Cl)N=CN=1	2	1	3
OC1C=C(O)N=CN=1	3	2	2
CC(O)C1CCCCC1	3	4	3
CC12CCC3C(CCC4CC(O)C(CC43C)N3CCOCC3)C1CC(C2OC(C)=O)N1CCCC1	3	1	3
N#CC1C(Cl)=CC=CC=1Cl	3	4	2
CC1COC(CN2C=NC=N2)(O1)C1C=CC(=CC=1Cl)OC1C=CC(Cl)=CC=1	3	4	3
CC1=CC(=O)N(CC2C=C(CN3C(=O)C(C)=CC3=O)C=CC=2)C1=O	3	3	3
CC1NC(=O)C(=CC=1C1=CN2C=CN=C2C=C1)C#N	4	2	2
COC1C=CC=CC=1OCC1SCCN1C(=O)CC(=O)OCC	3	2	3
CC(C)(N)CC1C=CC=CC=1	2	5	2
CCOC(=O)CCCCC=CCC=CCC=CCC=CCC	4	4	4
CC(=O)C1=CC=C(C=C1Cl)OC1C=CC(Cl)=CC=1	3	3	3
CNC(C)CC1C=CC(Cl)=CC=1	2	5	2
OCCN(CCO)C1C=CC=CC=1	3	4	3
COC1=CC(C=CC)=CC=C1OCC1C=CC=CC=1	3	2	4
OS(=O)(=O)C1=CC2=CC=CC=C2C=C1	3	4	4
CCN(CC)C1C=CC(C=O)=CC=1	4	3	3
OC(=O)COC1C=C2C=CC=CC2=CC=1	3	3	3
OC1C=CC(Cl)=CC=1CC1C=CC=CC=1	3	4	3
CC1C=CC(=CC=1C)C(=O)NS(=O)(=O)C1C=CC(N)=CC=1	3	2	3
COC1C=CC(=CC=1N)C(=O)NC1C=CC=CC=1	3	3	3
CC(OC1C=CC(Cl)=CC=1Cl)C(O)=O	2	5	3
CCCCCCCCCCCC(=O)N(CCO)CCO	3	3	3
CC(OC(=O)CC)C1C=CC=CC=1	4	4	3
O=C(CC(=O)C1C=CC=CC=1)C1C=CC=CC=1	3	3	3
CCOC(=O)C1C=CC(O)=CC=1	3	4	3
CC(C)COC(=O)C1C=CC=CC=1	4	5	3
O=C(OCC1C=CC=CC=1)C1C=CC=CC=1	3	4	3
O=C(OCCOCCOC(=O)C1=CC=CC=C1)C1=CC=CC=C1	3	4	3
CC=CC1=CC2OCOC=2C=C1	3	3	3
CCCCCCCCS(=O)C(C)CC1C=CC2OCOC=2C=1	3	2	3
OCCOC1=CC=C(Cl)C=C1Cl	3	4	3
C1=CC=CC2NC=CC=21	3	2	2
C1=CC=CC2SC(=NC=21)SSC1=NC2C=CC=CC=2S1	4	2	4
OC1C=CC=CC=1O	2	4	2
ClC1=CC(Cl)=C(Cl)C=C1	3	5	3
OC1C=CC(Cl)=CC=1Cl	1	5	3
CC(C)(CC)C1C=C(C=CC=1O)C(C)(C)CC	2	5	3
NS(=O)(=O)C1=CC(Cl)=C(Cl)C(=C1)S(N)(=O)=O	4	2	2
CC1CC(Cl)CCC1C(=O)OC(C)(C)C	3	1	3
ClC(Cl)=C(C1C=CC(Cl)=CC=1)C1C=CC(Cl)=CC=1	3	3	3
NC1=C(C(C#N)=NN1C1C(Cl)=CC(=CC=1Cl)C(F)(F)F)S(=O)(=O)C(F)(F)F	2	2	2
NC1=C(C(C#N)=NN1C1C(Cl)=CC(=CC=1Cl)C(F)(F)F)S(=O)C(F)(F)F	2	2	2
CN1N=NC(=N1)C1C=NN(C)C=1S(=O)(=O)NC(=O)NC1N=C(C=C(N=1)OC)OC	4	2	4
B12B3B4B1C432	3	1	2
CCNC1C(C2CC1CC2)C1C=CC=CC=1	2	3	2
CS(=O)(=O)N(C)S(=O)(=O)N/C(/O)=N/C1=NC(=CC(=N1)OC)OC	4	2	4
COC1C=C(C(O)=CC=1)C(C)(C)C	3	4	3
CC1C=CC=C(C)C=1OP(=O)(OC1C(C)=CC=CC=1C)OC1C(C)=CC=CC=1C	4	4	3
CC1C=CC(=CC=1[N+]([O-])=O)[N+]([O-])=O	2	5	3
[O-][N+](=O)C1C=C(C=CC=1Cl)C(F)(F)F	3	3	3
COC(=O)C(C)=CC1C(C(=O)OC2CC(=O)C(CC=CC)=C2C)C1(C)C	3	4	3
CC(C)=CC1C(C(=O)OC2CC(=O)C(CC=CC=C)=C2C)C1(C)C	2	4	3
COC(=O)C(C)=CC1C(C(=O)OC2CC(=O)C(CC=CC=C)=C2C)C1(C)C	3	4	2
COC1C=C(C=O)C=CC=1O	3	3	3
CCOC(=O)C1OC1C1C=CC=CC=1	3	3	3
COB(OC)OC	4	1	4
CCN(CC)CC	2	3	3
COP(OC)OC	3	2	3
CC(C)(C)CC(C)(C)C1C=CC(=CC=1)OCCOCC[N+](C)(C)CC1C=CC=CC=1	2	2	2
CC(=O)NC1C=CC(=CC=1)S(=O)(=O)Cl	3	2	3
CN(C)C1C=CC=CC=1	3	3	3
[O-][N+](=O)C1C=C(Cl)C=CC=1	2	5	2
CCOC(=O)C(CC(=O)OCC)SP(=S)(OC)OC	3	4	3
NC(=O)C1C=C(C=C(C=1)[N+]([O-])=O)[N+]([O-])=O	3	4	3
[O-][N+](=O)N1CN(CN(C1)[N+]([O-])=O)[N+]([O-])=O	2	1	2
NC1C=CC(=CC=1Cl)[N+]([O-])=O	4	5	3
NC1C=CC(=CC=1O)[N+]([O-])=O	3	4	3
CC(=O)C1C=C(C=CC=1)[N+]([O-])=O	3	4	3
OC(=O)C1C=C(C=CC=1)C(O)=O	4	4	3
O=CC1C=CC=CC=1C1C=CC=CC=1C=O	3	2	3
CCCC(CC1C=CC=CC=1)N1CCCC1	2	3	2
CCC(C)C(C)C(C)CCC1C=CC(O)=CC=1	3	5	3
S=C(NC1CCCCC1)NC1CCCCC1	2	2	3
SC(=S)NCCNC(S)=S	3	2	3
C(NC1NC=NC2=NC=NC2=1)C1C=CC=CC=1	3	2	3
CC(C)OC(=O)C1C(C(C(=O)OCCN(C)CC2=CC=C(F)C=C2)C(C)=NC=1C)C1C=CC=C2OCOC2=1	2	2	3
CC(CN(C)C)C(C)(O)CC1C=CC(Cl)=CC=1	3	4	2
CCC1=C(Cl)C(O)=CC=C1Cl	3	4	3
CC1=CC(=NC(NC2C=CC=CC=2)=N1)C1CC1	3	2	3
CC1=C(CC(O)=O)C2=C(CC(C)(C)CC2=O)N1CC(C)C	3	2	3
CCCCCCCNC(=O)OC1=CC2=C(C=C1)N(C)C1N(C)CCC21C	1	4	1
C1C2C=CC=CC=2CCN2CCN=C21	2	2	3
CC1(C)OC(CN1C(=O)C(Cl)Cl)C1=CC=CO1	3	2	3
CC1C=C(C=C(C)C=1CC1NCCN=1)C(C)(C)C	2	3	1
OC(=O)C1CSCN1C(=O)C1CCC(=O)N1	4	1	4
CC1C=CC(=CC=1)C(C)=O	3	3	3
O=C(Cl)C1=CC=C(Cl)C=C1	3	4	3
[O-][N+](=O)C1C=CC(=CC=1)C(=O)Cl	4	4	3
CC(C)(N)CC1C=CC=CC=1	2	5	2
COC(=O)C=C(CC(=O)OC)OP(=O)(OC)OC	1	2	1
CC1C=C(C=CC=1[N+]([O-])=O)OP(=S)(OC)OC	2	4	1
CN(C)C(=O)OC1CC(C)(C)CC(=O)C=1	2	1	4
CCOC(CC(OCC)OCC)OCC	3	3	3
CCCCCCCCC=CCCCCCCCC(=O)OC(COC(=O)CCCCCCCC=CCCCCCCCC)COC(=O)CCCCCCCC=CCCCCCCCC	3	4	4
CCNC1=NC(Cl)=NC(NCC)=N1	3	4	3
C1=CC=CC=C1NC1C=CC=CC=1	3	3	3
CC(C)OC(=O)NC1C=CC=CC=1	3	3	3
CCCCOC(=O)CC1C=CC=CC=1	4	4	4
CC(=O)CCC1=CC(OC)=C(O)C=C1	3	3	3
CCOC(OCC)OCC	4	3	3
CCOP(OCC)OCC	3	4	3
CC(=O)C=CC1C=CC=CC=1	3	3	3
OC(=O)COC1C=CC=CC=1	3	4	3
C(OC1C=CC=CC=1)C1CO1	3	4	3
CCCCC(COC(=O)CCCCCCCCC(=O)OCC(CCCC)CC)CC	3	5	4
CCC(=O)OCC1C=CC=CC=1	3	4	3
O=C(C=CC1C=CC=CC=1)OCCCC1C=CC=CC=1	4	3	4
O=C(C=CC1C=CC=CC=1)OCC=CC1C=CC=CC=1	3	5	4
O=CCC1C=CC=CC=1	3	4	3
CC(=O)CC(=O)NC1C=CC(=CC=1)OCC	2	4	3
CC(=O)CC1=CC=C(C=C1)OC	3	3	3
OC(=O)COC1C=CC(Cl)=CC=1	3	5	3
OCCOC1C=CC=CC=1	3	4	3
COC1C=C(NS(=O)(=O)C2C=CC(N)=CC=2)N=CN=1	4	2	4
CNC1=CC=C(N)C2=C1C(=O)C1=CC=CC=C1C2=O	4	4	3
OC1(C(Cl)Cl)C(=C(Cl)Cl)C(Cl)(Cl)C(O)C1(Cl)Cl	3	1	3
OC1C(Cl)(Cl)C(C=O)=C(C1(Cl)Cl)C(Cl)(Cl)Cl	3	1	3
CCCCOC(=O)C(C)OC1C=CC(=CC=1)OC1C=CC(=CC=1F)C#N	4	3	2
OC1C(Cl)(Cl)C2(OC2Cl)C(=C(Cl)Cl)C1(Cl)Cl	2	1	3
OC1C(Cl)(Cl)C2(OC2Cl)C(=C(Cl)Cl)C1(Cl)Cl	3	1	2
CN(C)C=NC1C(I)=C(CCC(O)=O)C(I)=CC=1I	3	2	3
CO[Si](CCCCCCCCCC[Si](OC)(OC)OC)(OC)OC	3	1	3
CS(=O)(=O)C1C=CC(=CC=1)C1=CN2C=CC=CC2=N1	3	2	2
NC1=CC=C(O)C2=C1C(=O)C1=C(C2=O)C(N)=C(C=C1O)C1C=CC(O)=CC=1	4	3	4
CC(=O)C(N=NC1C=C(OC)C(=CC=1OC)S(=O)(=O)NC1C=CC=CC=1)C(=O)NC1C=C(OC)C(Cl)=CC=1OC	4	2	3
CCOC(=O)C1C=C(Br)C=CC=1OC(N)=O	3	4	3
CC1C=C(C(=CC=1)OC(N)=O)C(=O)OC1C=CC=CC=1	3	4	3
CC1C=C(C=CC=1)OC(=O)C1C=C(Cl)C=CC=1OC(N)=O	3	5	3
[O-][N+](=O)C1C=CC(=CC=1)SC1C=CC(=CC=1)[N+]([O-])=O	3	3	3
OC1C=CC(NC2C=CC=CC=2)=C2C=1C(=O)C1C=CC=CC=1C2=O	4	4	4
CCOP(=S)(OC(=CCl)C1C=CC(Cl)=CC=1Cl)OCC	1	4	1
CCOCN1C(=C(C#N)C(Br)=C1C(F)(F)F)C1C=CC(Cl)=CC=1	3	1	3
CN(C)C(C(C)O)C(=O)N(C)C1C=CC(=CC=1)OCC	3	4	2
CNCCCC1C2C=CC=CC=2C=CC2C=CC=CC=21	2	3	3
CN(C)C(C)CN1C2N=CC=CC=2SC2C=CC=CC1=2	3	2	3
CN(C)CCCN1C2N=CC=CC=2SC2C=CC=CC1=2	3	3	2
COC1=CC(=NC(/N=C(\O)/NS(=O)(=O)C2=C(Cl)N=C3C=CC=CN32)=N1)OC	4	2	4
CC1=NN(C(=O)N1C(F)F)C1=CC(NS(C)(=O)=O)=C(Cl)C=C1Cl	3	2	3
CN(C)CCC=C1C2C=CC=CC=2COC2C=CC=CC=21	2	2	2
COC1C=CC=CC=1N=NC1C(O)=CC=C2C=CC=CC2=1	4	2	3
CN1CCC(CC1)N(CC1C=CC=CC=1)C1C=CC=CC=1	2	2	2
NCCCN1CCOCC1	3	2	3
CCCCCCCCCCCCCCCC[N+]1C=CC=CC=1	2	2	2
CCCCC(CCl)CC	4	1	4
CSC1C=CC(Cl)=CC=1	2	3	2
COC1C=CC(C=O)=CC=1	3	3	3
CCCC(C)C=O	3	2	3
CC(CC(C)C)CC(O)CC(C)C	4	4	4
CCCC(=O)CCC	3	2	3
CCCC(=O)OC=C	4	3	4
CCOC(=O)CCC(=O)OCC	4	4	4
CCCCCCCCC(=O)OCC	4	5	4
CC1C=NC(C)=CN=1	3	3	3
O=C1C=CC(=O)NN1	3	1	4
CC(C)=CCCC(=C)C=C	4	3	3
CNC=O	3	1	2
CC(=O)CC(C)(C)O	3	2	3
CC(=O)CC(C)=O	3	2	3
O=C1CCC(=O)N1	4	2	4
CCC(=O)OC(=O)CC	3	4	4
CC1OC(C)OC(C)O1	3	3	3
CCCCCC(=O)OCC=C	2	3	3
O=C1CCCCCC=CCCCCCCCCO1 |c:7|	2	3	4
CCCC=O	3	2	3
C1CCCN1	2	2	2
CC(=O)CCC(O)=O	3	2	3
NC(=O)N=NC(N)=O	4	1	2
CCCCCCCCOC(=O)CCCCC(=O)OCCCCCCCC	4	5	4
O=C(CS)OCCOC(=O)CS	2	2	2
CCCCOC(C)=O	4	4	4
C1COCCO1	3	3	3
CC(C)CCOC(C)=O	4	3	4
CCCCCCCCCCCCCCCCCC(=O)OCCCC	4	5	4
CCCCCCC(C)O	3	4	3
OC(=O)CCCCCCCC(O)=O	4	3	4
CN1C2C=CC(=CC=2OC1=O)C(=O)C1C=CC(Cl)=CC=1	3	3	3
NC1C=CC(=CC=1O)C(=O)C1C=CC(Cl)=CC=1	3	3	3
CNC1C=CC(=CC=1O)C(=O)C1C=CC(Cl)=CC=1	3	4	3
CCCC(=O)C1=CC(O)=C(C=C1)NC	3	3	3
CC1OC2C=C(C=CC=2NC1=O)C(=O)C1C=CC=CC=1	3	5	3
CC1OC2C=C(C=CC=2N(C)C1=O)C(=O)C1C=CC=CC=1	3	5	3
CC1OC2C=C(C=CC=2N(C)C1=O)C(=O)C1C=CC(Cl)=CC=1	3	5	3
CCCC(=O)C1C=C2OC(C)C(=O)N(C)C2=CC=1	3	5	3
CC1OC2C=C(C=CC=2N(C)C1=O)C(=O)C1=CC=CS1	3	5	3
CN1C2C=CC(=CC=2OCC1=O)C(=O)C=CC1C=CC=CC=1	3	5	3
CC1OC2C=C(C=CC=2N(C)C1=O)C(=O)C=CC1C=CC=CC=1	3	5	3
CN1C2C=CC(=CC=2OCC1=O)C(=O)C=CC1C=CC(Cl)=CC=1	3	5	3
CN1C2C=CC(=CC=2OC(C)(C)C1=O)C(=O)C=CC1C=CC(Cl)=CC=1	3	5	3
CN1C2C=CC(=CC=2OCC1=O)C(=O)C=CC1C=CC(O)=CC=1	3	5	3
CC1OC2C=C(C=CC=2N(C)C1=O)C(=O)C=CC1C=CC(O)=CC=1	3	5	3
CCC1(C)CC(CC)=NN1C(=O)NC(=O)C1C=CC(Cl)=CC=1	3	2	3
NC1=NC(NC(=O)NC(=O)C2C=CC(Cl)=CC=2)=NC(N)=N1	3	2	3
CC1C=CC(=CC=1)S(=O)(=O)NC(=O)NC(=O)C(Cl)(Cl)Cl	3	2	3
CC(C)=CCOC1=C(C(=O)NC2C=CC=CN=2)N(C)S(=O)(=O)C2C=C(Cl)SC=21	1	3	1
CC(C)=CC(NC(=O)C1C(=O)C2SC(Cl)=CC=2S(=O)(=O)N1C)[N+]1C=CC=CC=1	1	2	1
COC(=O)C(C)(C)C(=O)OC1C2SC(Cl)=CC=2S(=O)(=O)N(C)C=1C(=O)NC1C=CC=CN=1	1	3	1
CN1C(=C(OP2(=O)OCCCO2)C2SC(Cl)=CC=2S1(=O)=O)C(=O)NC1C=CC=CN=1	1	3	1
CN1C2=C(OC(=COCCOC)N(C3C=CC=CN=3)C2=O)C2SC(Cl)=CC=2S1(=O)=O	1	3	1
CCCCCCCCCCCCCCCC(=O)OC1=C(C(=O)NC2C=CC=CN=2)N(C)S(=O)(=O)C2C=CSC=21	1	3	1
CN1C(C(=O)NC2C=CC=CN=2)=C(O)C2SC(O)=CC=2S1(=O)=O	2	3	2
CN1C(=C(O)C2SC(=CC=2S1(=O)=O)OC)C(=O)NC1C=CC=CN=1	2	3	2
CN1C(=C(OC(=O)C23CC4CC(C2)CC(C3)C4)C2SC(Cl)=CC=2S1(=O)=O)C(=O)NC1C=CC=CN=1	2	3	1
CN1c2c(=O)[n](C3CCCCC3)c(=NC3CCCCC3)oc2C2SC(Cl)=CC=2S1(=O)=O	1	2	1
COC1C=CC(=CC=1)C(=O)OC1=C(C(=O)NC2C=CC=CN=2)N(C)S(=O)(=O)C2C=CSC=21	1	3	1
CC1C=CC=C(C)C=1N(OC)C(C)C(=O)OC	3	2	3
CC1CN(N=CC2C=CC=NC=2)C(=O)NN=1	4	1	3
OC(CCN1CCCCC1)(C1CC2CC1C=C2)C1C=CC=CC=1	3	4	3
CC1NC(N)=C(C(C=1C(=O)OC(C)C)C1=CC(=CC=C1)[N+]([O-])=O)C(=O)OC1CN(C1)C(C1C=CC=CC=1)C1C=CC=CC=1	3	4	2
COC1C=CC2=C(C=1)OC(C)(C)C(=C2C1C=CC(=CC=1)OCCO)C1C=CC=CC=1	2	3	3
COC1C=CC2=C(C=1)OC(C)(C)C(=C2C1C=CC(=CC=1)OCCN)C1C=CC=CC=1	3	4	2
COC1C=CC2C(C(C3C=CC=CC=3)C(C)(C)OC=2C=1)C1C=CC(=CC=1)OCCBr	2	3	2
COC1C=CC2C(C(C3C=CC=CC=3)C(C)(C)OC=2C=1)C1C=CC(=CC=1)OCC=C	2	3	3
COC1C=CC2C(C(C3C=CC=CC=3)C(C)(C)OC=2C=1)C1C=CC(=CC=1)OCCCCl	2	3	2
OC(=O)CN(CCN(CC(O)=O)CC(O)=O)CCN(CC(O)=O)CC(O)=O	3	5	3
CC[N+]1=C(C2C=C(N)C=CC=2C2C=CC(N)=CC1=2)C1C=CC=CC=1	3	2	2
C=CCNCC=C	3	2	2
CCCCCCCCCCCCCCCC[N+](C)(C)CC	2	3	2
OC(=O)CCCCC(O)=O	4	2	4
NCCCCCCN	3	2	3
CCCCCCCC=O	4	2	3
CCCCOCCOCCOC(C)=O	4	3	4
CCCCCCCCC=O	4	2	3
CCCCCCCCCCCCN	3	3	3
CCCCCCCCCCCCCC=O	4	2	4
CCCCCCCCCCCCCCCCCCN(C)C	3	4	2
CO	3	1	4
ClC(Br)Br	2	1	3
CC1(C)C2CC(O)C1(C)CC2	4	2	4
N#CC(Cl)(Cl)CCl	2	2	2
CCOC(=O)C1C=CC(=CC=1NC(=O)C1C=CC(=CC=1)C(O)=O)NC(=O)CC	4	2	4
CC1=NC(C)=C(C(C1C(=O)OCCN1CCN(CC1)C(C1C=CC=CC=1)C1C=CC=CC=1)C1=CC(=CC=C1)[N+]([O-])=O)P1(=O)OCC(C)(C)CO1	2	2	2
C(COC1=NC=NC2=CC=CC=C21)C1C=CC(=CC=1)C1C=CC=CC=1	3	2	2
FC1C=CC(=CC=1)OC1=CC=NC2C=C(Cl)C=C(Cl)C=21	4	2	3
CCC(OC1C=CC=CC=1)C(=O)NC1C2SC(C)(C)C(C(O)=O)N2C1=O	4	4	3
CN1C2C(=O)N(CCCN3CCN(CC3)C3C=CC=CC=3)CCC=2C2C=CC=CC1=2	3	2	3
CN(C)CCCN(C)C1CCC2C3CC=C4CC(O)CCC4(C)C3CCC12C	2	2	3
CN(CCO)CC1=CC(=CC(=C1O)C(C)(C)C)C(=O)C1=CC=CS1	3	2	3
OC1C=CC(=CC=1)C1(C(=O)NC2=CC=CC=C12)C1C=CC(O)=CC=1	2	3	3
COC1C=CC2CC3C4CCC(=O)C5OC=1C=2C45CCN3C	2	4	2
CCC1(C(=O)NCNC1=O)C1C=CC=CC=1	3	4	2
CC[N+]1(C)CC(CCC1)OC(=O)C(O)(C1C=CC=CC=1)C1C=CC=CC=1	3	5	3
CN1CCCN=C1COC(=O)C(O)(C1CCCCC1)C1C=CC=CC=1	3	3	3
CC1CNC(=O)C(CC)(CC)C1=O	3	2	2
COC1C=C2C(CC3C4CCCCC24CCN3C)=CC=1	2	5	2
COC1C=C2C(CC3C4CCCCC24CCN3C)=CC=1	2	5	2
CC[N+](CCC(O)(C1CCCCC1)C1C=CC=CC=1)(CC)CC	3	5	3
CC1=CC=CC2=NC=C(C(=O)N12)C(=O)NCCC	2	5	2
CC1=CC=CC2=NC=C(C(=O)N12)C(=O)NC(C)C	2	5	2
CC1=CC=CC2=NC=C(C(=O)N12)C(=O)NCCCC	2	5	2
CC1=CC=CC2=NC=C(C(=O)N12)C(=O)NCCCCC	2	5	2
CC1=CC=CC2=NC=C(C(=O)N12)C(=O)NCC(C)(C)C	2	5	2
CC1=CC=CC2=NC=C(C(=O)N12)C(=O)NCCCCCC	2	5	2
CC1=CC=CC2=NC=C(C(=O)N12)C(=O)NCCCCCCCC	2	5	2
CC1=CC=CC2=NC=C(C(=O)N12)C(=O)NC(C)(C)CC	2	5	2
CC1=CC=CC2=NC=C(C(=O)N21)C(=O)NC1CC1	2	5	2
CC1=CC=CC2=NC=C(C(=O)N21)C(=O)NC1CCCCC1	2	5	2
CC1=CC=CC2=NC=C(C(=O)N21)C(=O)NC1CCCCCC1	2	5	2
CC1=CC=CC2=NC=C(C(=O)NC3C=CC=CC=3)C(=O)N21	2	4	2
CC1=CC=CC2=NC=C(C(=O)NC3C=CC(Cl)=CC=3)C(=O)N21	2	4	2
CCCNC(=O)C1=CN=C2C=CC=CN2C1=O	2	5	2
CC1C=CC2=NC=C(C(=O)NCCC)C(=O)N2C=1	2	5	2
CC1=CC=CN2C1=NC=C(C(=O)NCCC)C2=O	2	5	2
CC1=CC=CC2=NC=C(CC(=O)NCCC)C(=O)N12	2	4	2
CC1=CC=CC2=NC=C(C(=O)N12)C(=O)NC(C)(C)C(=O)OCC	2	5	2
CC1=CC=CC2=NC=C(C(=O)N3CCCC3)C(=O)N21	2	5	2
CC1=CC=CC2=NC=C(C(=O)N12)C(=O)NCCC	2	5	2
CC1=CC=CC2=NC=C(C(=O)N12)C(=O)NCCC	2	5	2
CC1=CN2C(C=C1)=NC=C(C(=O)NC1CCCC1)C2=O	2	5	2
CC1=CC2=NC=C(C(=O)NC3CCCC3)C(=O)N2C=C1	2	5	2
CC1=CC=CN2C1=NC=C(C(=O)NC1CCCC1)C2=O	2	5	2
CC12CCC3C4CCC(=O)C=C4CCC3C1CCC2(OC(=O)CCCCC)C(C)=O	4	5	3
COC1C=C(N=C(N=1)OC1=CC=CC(OC2=NC(=CC(=N2)OC)OC)=C1C(O)=O)OC	3	2	3
COC1C=C(N=C(N=1)OC1=CC=CC(OC2=NC(=CC(=N2)OC)OC)=C1C(O)=O)OC	3	2	3
CCCCCCCCOC(=O)CCC1C=C(C(O)=C(C=1)C(C)(C)C)C(C)(C)C	3	3	4
CC1(C)C(=O)N(Br)C(=O)N1Cl	2	1	3
COC1=CC(=O)CC(C)C21OC1C(Cl)=C(C=C(OC)C=1C2=O)OC	4	2	1
[O-][N+](=O)C(CO)(CO)CO	3	1	4
CCOC(=O)C1(CCN(CCC2C=CC(N)=CC=2)CC1)C1C=CC=CC=1	2	4	2
CC(=O)OCC1(OC2OC(COC(C)=O)C(OC(=O)C(C)C)C(OC(=O)C(C)C)C2OC(=O)C(C)C)OC(COC(=O)C(C)C)C(OC(=O)C(C)C)C1OC(=O)C(C)C	4	2	4
CC(=O)OC1C(OC(C)=O)C(OC2(COC(C)=O)OC(COC(C)=O)C(OC(C)=O)C2OC(C)=O)OC(COC(C)=O)C1OC(C)=O	4	3	4
O=CC12CC=CCC1C1CC=CCC1O2	3	2	4
CCCC(=O)OC(C(Cl)(Cl)Cl)P(=O)(OC)OC	3	2	3
CC(C)(CC1C=CC=CC=1)N(C)C(=O)CN(CCO)CC(=O)N(C)C(C)(C)CC1C=CC=CC=1	3	4	3
O=S1(=O)CCCC1	3	2	2
C#CC1(CCCCC1)OC(N)=O	2	1	3
CCC(COC(=O)CCCCCCCC)(COC(=O)CCCCCCCC)COC(=O)CCCCCCCC	3	4	3
OCC(COCC(CO)(CO)CO)(CO)CO	3	2	3
CC(C)=CCCC(C)(C=C)OC(=O)C1C=CC=CC=1	4	3	4
CC(C)COP(=O)(OCC(C)C)OCC(C)C	4	4	3
O=P(OCC(Br)CBr)(OCC(Br)CBr)OCC(Br)CBr	3	2	4
CCCCOP(=O)(OCCCC)OCCCC	3	4	3
CCSCCSP(=O)(OCC)OCC	1	3	1
CCCCC(COS(O)(=O)=O)CC	3	3	4
CCC1(OC1CCC)C(N)=O	3	1	3
OC(=O)CS	1	2	1
CC(=C)C#N	2	2	2
C=CC(=C)Cl	2	2	3
CC1=C(O)C(=O)C=CN1CC=C	3	1	3
CC(O)(C1NC(=O)C2CSC(=N2)C(CC)=NC(=O)C(NC(=O)C2=CSC(=N2)C23CCC(NC2C2=CSC(=N2)C(NC(=S)C2=CSC1=N2)C(C)OC(=O)C1C=C(C(C)O)C2C=CC(NC(C(C)C)C(=O)NC(C)C(=O)N=C(C)C(=O)NC(C)C(=O)N3)C(O)C=2N=1)C1=NC(=CS1)C(N)=O)C(C)O)C(C)O |c:15,t:80|	3	2	3
COC1C=CC=CC=1OCC1SCCN1C(=O)CC(=O)OCC	3	2	3
CCCS(=O)(=O)NC1C=CC(F)=C(C(=O)C2=CN(C3=NC=C(C=C23)C2C=CC(Cl)=CC=2)C(=O)C2C(Cl)=CC=CC=2Cl)C=1F	3	2	4
NCC1OC(OC2C(CO)OC(OC3C(OC4OC(CO)C(O)C(O)C4N)C(N)CC(N)C3O)C2O)C(N)C(O)C1O	4	5	3
CCC(C)CCCCC(=O)NC(CCN)C(=O)NC(C(C)O)C(=O)NC(CCN)C(=O)NC1CCNC(=O)C(NC(=O)C(CCN)NC(=O)C(CCN)NC(=O)C(CC(C)C)NC(=O)C(CC(C)C)NC(=O)C(CCN)NC1=O)C(C)O	2	2	3
CC(CC1OCC(CC2OC2C(C)C(C)O)C(O)C1O)=CC(=O)OCCCCCCCCC(O)=O	4	2	4
CCC1NC(=O)C2C(Cl)C(Cl)CN2C(=O)C(CO)NC(=O)CC(NC(=O)C(CO)NC1=O)C1C=CC=CC=1	1	2	4
ClC1=CC(Cl)=CC(=C1)C1=CC(Cl)=CC(Cl)=C1	4	3	3
ClC1=CC(=CC(Cl)=C1)C1C=C(Cl)C=CC=1	3	3	3
CO[Si](OC)(C1CCCC1)C1CCCC1	3	1	3
CC(O)CCl	2	2	2
NC(=O)NO	4	1	3
CC(O)=O	3	3	3
ClC(Cl)=C(Cl)Cl	3	1	2
CC(=O)N(C)C	3	1	3
CC(Cl)(Cl)C(O)=O	3	2	3
CC(C)C1CCC2C(C=1)=CCC1C(C)(CCCC21C)C(=O)OC	4	3	3
CC(C)COC(=O)C(CC(=O)OCC(C)C)S(O)(=O)=O	3	2	2
CC1CCCC(C)(C)C=1C=CC(=O)CC	3	3	3
CN1C(=O)OC(C)(C)C1=O	3	1	3
NC1C=CC(=CC=1)S(=O)(=O)NC1C=CC=CN=1	3	2	4
CCCCN(CCCC)S(=O)(=O)C1C=CC(Cl)=CC=1	2	3	3
CC1=CC=C(C=C1)S(=O)(=O)NCl	3	3	3
[O-][N+](=O)C1=CC(=CC=C1)S(O)(=O)=O	4	3	4
CC1=C(NS(=O)(=O)C2C=CC(N)=CC=2)ON=C1C	4	2	4
ClC(Cl)(Cl)C(Cl)COCC(Cl)C(Cl)(Cl)Cl	3	2	3
CC1(C)C2CC1CCC2=C	3	2	3
OCC(CCl)(CCl)CO	1	2	4
CC(C)(C)C1=CC(=CC(=C1O)C(C)(C)C)C=C1CON(C)C1=O	3	2	3
CC(C)(C)C1=CC(=CC(=C1O)C(C)(C)C)C=C1CON(C)C1=O	3	2	3
CC(C)(C)C1=CC(C=C2CCON(C)C2=O)=CC(=C1O)C(C)(C)C	3	2	3
CCC(O)=C1C(=O)CC(CC1=O)C(O)=O	4	2	3
CC1(O)OC(C2CCC(O2)C2CCC(O2)C2(C)OC3(OC(CC(OC)C3C)CC3OC(O)(C(C)C(OC4CCC(OC)C(C)O4)C3(C)OC)C(C)C(O)=O)C(C)C2OC)C(C)C(OC)C1C	1	1	3
COC1C=CC(=CC=1)C(O)(C1CC1)C1C=NC=NC=1	3	2	3
ClC1(Cl)C2(Cl)C3CC(Cl)C(Cl)C3C1(Cl)C(Cl)=C2Cl	2	5	2
OCCSCC(=O)NCCCOC1=CC(CN2CCCCC2)=CC=C1	4	2	4
O=C1CCC(=O)N1Br	3	1	4
CC(CCC(O)=O)C1CCC2C3C(CCC21C)C1(C)CCC(O)CC1CC3O	3	3	3
CC1C=C(C(O)=C(C=1)C(C)(C)C)C(C)(C)C	3	4	3
O=C1NS(=O)(=O)C2C=CC=CC1=2	4	3	4
CC(=O)OCCC1CC2CC(C=1)C2(C)C	3	2	4
CCN1C(=O)C=CC1=O	1	1	4
OS(=O)(=O)C1C=CC=C2C=1C(=O)C1=CC=CC=C1C2=O	4	3	3
COC1C2C(=O)OC(C3C4C(OC)=C5OCOC5=CC=4CCN3C)C=2C=CC=1OC	3	3	3
[O-][N+](=O)C1C2=C(C=CC=1C(O)=O)C(=O)C1C=CC=CC=1C2=O	3	2	4
O=C1OC(=O)C2=CC=C3C4=C2C1=CC=C4C1C=CC2=C4C=1C3=CC=C4C(=O)OC2=O	4	4	4
O=C(NC1C=CC(NC2C=CC(NC(=O)C3C=CC=CC=3)=C3C=2C(=O)C2=CC=CC=C2C3=O)=C2C=1C(=O)C1=CC=CC=C1C2=O)C1C=CC=CC=1	4	4	4
CC1C=CC(=CC=1)NC1=CC=C(NC2C=CC(C)=CC=2)C2=C1C(=O)C1C=CC=CC=1C2=O	3	4	4
NC1=CC=C(N)C2=C1C(=O)C1=CC=CC=C1C2=O	4	4	3
OC(=O)C1=CC=C(C2C1=C(C=CC=2C(O)=O)C(O)=O)C(O)=O	4	3	3
COC1C=CC=CC=1N1CCN(CC1)/C(/NC1C=CC=CC=1)=N\CCCO	3	2	3
CC1(C)OC2C=CC(=CC=2C(C1O)N1CCCC1=O)S(=O)(=O)C1=CC=CC=C1	3	2	4
CC(CC1C=CC=CC=1)(NC(=O)CN)C1C=CC=CC=1	3	4	3
CC(O)COC1C2OC(CO)C(OC3OC(CO)C(OC4OC(CO)C(OC5OC(CO)C(OC6OC(CO)C(OC7OC(CO)C(O2)C(O)C7O)C(O)C6OCC(C)O)C(O)C5O)C(OCC(C)O)C4O)C(OCC(C)O)C3O)C1O	3	3	4
CC(=CC(=O)OC)OP(=S)(OCC)OCC	1	2	2
C1=CC2=CC=CC3=CC=C4C=CC=C1C4=C32	3	2	2
CCCCC1C(=O)N(C2C=CC=CC=2)N(C2C=CC(O)=CC=2)C1=O	2	4	3
CCC(CO)NC(=O)C1CN(C)C2CC3=CN(C)C4C=CC=C(C2=C1)C3=4	2	3	3
[O-][N+](=O)C1=CC(=C2C(=C1)C(=O)C1C=C(C=CC2=1)[N+]([O-])=O)[N+]([O-])=O	4	2	3
O=C1C2CCCCC2C(=O)N1CCCCN1CCN(CC1)C1=NSC2=CC=CC=C21	3	2	3
CC1=NN(C2C=C(C=CC=2)S(O)(=O)=O)C(=O)C1N=NC1=CC(Cl)=C(C)C=C1S(O)(=O)=O	3	2	3
CCOC(=O)COC1C=C(C2=NN(C)C(OC(F)F)=C2Cl)C(F)=CC=1Cl	4	2	3
CC(C)C1=NN(C(=O)N1N)C(=O)NC(C)(C)C	3	1	3
CC(C)(C#CCN(CC)CC)OC(=O)C(O)(C1CCCCC1)C1C=CC=CC=1	3	3	3
CC1CC(=CC)C(=O)OC2CCN3CC=C(COC(=O)C1(C)O)C32	2	3	2
CC1C=CC2N=C(SC=2C=1S(O)(=O)=O)C1C=CC(N)=CC=1	4	2	4
O=C1C2C3NC4=C(NC=3C(Cl)=CC=2C(=O)C2C=CC=CC1=2)C1=C(C=C4Cl)C(=O)C2C=CC=CC=2C1=O	4	2	4
CN1CCCCC1CCN1C2C=C(C=CC=2SC2C=CC=CC1=2)SC	3	5	3
COC1=CC=C2N=CC=C(C(O)C3CC4CCN3CC4C=C)C2=C1	3	3	2
OCC(O)C(O)C(O)C(O)C(O)C(O)=O	3	2	3
O=NN(CCCl)C(=O)NC1CCCCC1	2	1	2
ClC1=CC(Cl)=C(C=C1)C(Cl)(Cl)Cl	3	4	3
ClC1=CC(=CC=C1Cl)C(Cl)(Cl)Cl	3	4	3
COC1C=CC(=CC=1)C(CN)C1(O)CCCCC1	2	3	3
C[N+](C)(N)CCCl	3	2	3
CC(=O)OC1C=CC(=CC=1)C#N	2	3	3
CCCCCCCCCCCCCCCNP1(=S)OCC2C=C(C=CC=2O1)[N+]([O-])=O	2	4	2
CNP1(=S)OCC2C=C(C=CC=2O1)[N+]([O-])=O	2	4	2
N#CCCC=CC#N	2	2	3
O=C(NNCC1C=CC=CC=1)C1C=CC=CN=1	2	2	3
C=CC(=O)OCCCCCCOC(=O)C=C	4	3	3
CC(=O)C(Cl)CCOC(C)=O	3	2	3
CCCCOP(=O)(OCCO)OCCCC	3	2	3
CNCCON=C1C2C=CC=CC=2CCC2C=CC=CC=21	3	2	3
CCN(CC)N=NC1C=CC=CC=1	3	2	2
CC=CC(=O)C#C	2	2	2
N#CC(Cl)(Cl)C#N	2	1	2
CC(=O)NC1=CC2OCOC=2C=C1	3	3	3
CCOP(=S)(OC1C=CC(=CC=1)C#N)C1C=CC=CC=1	1	2	1
CC1CC(NCC)C2C=C(SC=2S1(=O)=O)S(N)(=O)=O	3	1	4
C(CN1CCOCC1)C(CCN1CCOCC1)C1=CC=CC2C=CC=CC=21	3	3	3
CCCCCCC1CCCC1=O	4	3	4
CC1OC(=O)C(C)OC1=O	3	3	3
OCC1OC(C(O)C1O)N1C=NC2C(NCC(O)COC3=CC=CC4C=CC=CC=43)=NC=NC1=2	3	2	2
CCCCC(CC)(C(=O)OCCN(CC)CC)C(=O)OCC	3	2	3
CC(C)(C1C=CC(=CC=1)OC1C=CC(N)=CC=1)C1C=CC(=CC=1)OC1C=CC(N)=CC=1	2	3	3
NC1C=CC(=CC=1)OC1C=CC(=CC=1)S(=O)(=O)C1C=CC(=CC=1)OC1C=CC(N)=CC=1	2	2	3
COC(=O)C1C=CC=CC=1C(=O)OC	3	4	3
C=CCOC(=O)C1C=CC=CC=1C(=O)OCC=C	3	4	3
NC1C=C(C2=CC=CC(=C2C=1)S(O)(=O)=O)S(O)(=O)=O	4	4	4
OC1C=C(O)C=CC=1C(=O)C1C=CC=CC=1	4	3	3
COC1=CC(O)=C(C=C1)C(=O)C1C=CC=CC=1	4	2	3
CC1C=CC=CC=1N=NC1C(N)=CC=C2C=CC=CC2=1	2	2	3
[O-][N+](=O)C1=CC(=C(O)C(=C1)C1CCCCC1)[N+]([O-])=O	2	4	1
O=C(NC1=CC2=C(NC3C4=C(C=CC2=3)C(=O)C2C(=CC=CC=2C4=O)NC(=O)C2C=CC=CC=2)C2=C1C(=O)C1C=CC=CC=1C2=O)C1C=CC=CC=1	4	2	4
OP(O)(=O)OCC1CC(C(O)C1O)N1C=NC2=C1N=CNC2=O	4	2	4
COP(=O)(OC(=CBr)C1C=CC(Cl)=CC=1Cl)OC	2	4	2
COP(=S)(OCC)SCN1C(=O)C2C=CC=CC=2C1=O	1	4	1
CC(CN1C2=CC(=CC=C2SC2C=CC=CC1=2)S(=O)(=O)N(C)C)N(C)C	3	3	3
NC(=O)CCC(NC(=O)CN)C(O)=O	4	2	3
O=NNC1=NCCN1CC1C=CC(Cl)=NC=1	3	2	2
CN1C2C=CC(C1=O)C1=CC=CC=C12	3	2	3
CCN(CCO)N=O	4	3	2
CCCCCCCCCCCCOCCOCCOCCOS(O)(=O)=O	3	4	3
C=CNC=O	3	1	2
CC(OP(=O)(OC)OC)=C(Cl)C(=O)N(CC)CC	1	1	1
CC1(OC(=O)N(NC2C=CC=CC=2)C1=O)C1C=CC(=CC=1)OC1C=CC=CC=1	4	2	3
[O-][N+](=O)C1=CC(=C(C=C1)ON=CC1=CC(Br)=C(O)C(Br)=C1)[N+]([O-])=O	3	2	3
COC(=O)C(=COC)C1C=CC=CC=1OC1C=C(N=CN=1)OC1C=CC=CC=1C#N	4	2	3
CCC1CCCC(OC2CCC(C(C)O2)N(C)C)C(C)C(=O)C2=CC3C(C=CC4CC(CC43)OC3OC(C)C(OC)C(OC)C3OC)C2CC(=O)O1	3	2	3
CCOP(=O)(SCCC)SCCC	1	3	2
CC1(C)CCC(=CC2C=CC(Cl)=CC=2)C1(O)CN1C=NC=N1	3	3	3
CN1C2CC(CC1CC2)OC(C1C=CC=CC=1)C1C=CC=CC=1	3	4	2
CN1CCC(CC1)OC(C1=CC=CC=C1)C1=CC=CC=C1	3	4	3
CN(C)CCC(C1C=CC=CN=1)C1C=CC=CC=1	3	2	2
CN(C)CCC(C1C=CC=CN=1)C1C=CC(Cl)=CC=1	2	2	3
OC1=CC=CC=C1C1C=CC=CC=1	3	3	4
CCN1C2C=CC(N)=CC=2C2C=CC=CC1=2	2	2	2
OC(=O)C1C=CC=CC=1C(=O)NC1=CC=CC2C=CC=CC=21	3	4	3
OC(=O)C1C=CC=CC=1C(=O)NC1=CC=CC2C=CC=CC=21	3	4	3
CN(C)CCCOC1=NN(CC2C=CC=CC=2)C2C=CC=CC=21	3	2	3
O=C(CC1C=CC=CC=1)OC1=C(OC(=O)CC2C=CC=CC=2)C(=O)OC1=O	4	2	3
CCCC(=O)OC1=C(OC(=O)CCC)C(=O)OC1=O	4	2	4
CC1(C)SC2C(NC(=O)COC3C=CC=CC=3)C(=O)N2C1C(O)=O	3	4	4
NC(=O)NCCO	3	2	4
CC1(C)CCCO1	3	2	3
CCCCCCCCOC(=O)C1C(C(C(=O)NC2CC2)C(C)=NC=1C)C1C=CC=CC=1[N+]([O-])=O	1	3	2
CN(C)CN(C)C	3	1	2
CC1=CC(=O)N=C(N1)SCC1C=CC=CC=1N(C)C	3	1	3
COCCOC(=O)C1C(C(C(=O)OCC=CC2C=CC=CC=2)=C(C)NC=1C)C1=CC(=CC=C1)[N+]([O-])=O	3	4	3
CC(C)(C)C(=O)CCC1C(=O)N(C2C=CC=CC=2)N(C2C=CC=CC=2)C1=O	2	5	3
COC1C=C(OC)N2N=C(N)N=C2N=1	3	2	2
CC(C)C(OCCO)C(C)C	3	3	3
O=C1NC2NC(=O)NC=2C=N1	3	1	3
O=C1NC2=C(NC=NC2=O)N1	3	1	3
O=C1C2=C(C3=CC=C4C5=C3C1=CC=C5C1=CC=CC=C1C4=O)C(Br)=CC=C2Br	3	2	3
OS(=O)(=O)C1=CC=CC=C1NC1C=CC(=CC=1)C(C1C=CC(=CC=1)NC1C=CC=CC=1)=C1C=CC(C=C1)=NC1C=CC=CC=1 |c:34,t:41|	4	2	3
COC1=CC(=C(N)C=C1)S(O)(=O)=O	4	2	4
CS(=O)(=O)C1C=CC(N)=C(Cl)C=1	4	3	3
ClC1C=NN(CCCCN2CCN(CC2)C2N=CC=CN=2)C=1	2	1	3
COC(=O)CCC[N+](C)(C)C	2	1	4
CC(C)CCCC(C)(C)O	4	2	3
CCCCCN(CCCCC)N=O	3	3	3
CN(CCC1C=CC=CC=1)N=O	1	2	2
CN(CCN(C)N=O)N=O	2	2	2
CCN(C=C)N=O	2	2	2
CC(=O)OCCN(CCOC(C)=O)N=O	4	2	3
CN(CC(O)=O)N=O	4	2	4
CCN(CC1C=CN=CC=1)N=O	1	2	2
CNC(=O)N(C)N=O	2	1	2
CCCCCCC#CC(OC)OC	4	1	3
CC1C=C(CC(C)(N)C(=O)OC)C=CC=1O	3	4	4
CC(=O)NCCSP(=S)(OC)OC	2	4	2
CC(Cl)CCC(C)Cl	3	3	3
COC1CC23C(CCN2CCC2COC(=O)CC3=2)=CC1	2	1	3
C1CCCCC1NC1CCCCC1	3	2	2
CCOP(=S)(OCC)SCC1=CC(=CC=C1)[N+]([O-])=O	2	2	1
COP(=S)(Cl)OCC	3	4	3
COC(=O)C1=CC(=CC(=C1)C(=O)OC)[N+]([O-])=O	4	4	3
CN1C=C(C(=O)C2CC3N=CNC=3CC2)C2C=CC=CC1=2	3	2	3
CSC	2	1	3
O=C1C2CC=CCC2C(=O)N1SC(Cl)(Cl)Cl	4	1	3
O=C(OOC(=O)C1C=CC(Cl)=CC=1Cl)C1C=CC(Cl)=CC=1Cl	3	3	3
COC(=O)C(O)C(=O)C(=O)OC	4	3	3
OS(=O)(=O)C1=CC(=CC=C1C=CC1=CC=C(C=C1S(O)(=O)=O)NC1=NC(NC2C=CC=CC=2)=NC(NC2C=CC=CC=2)=N1)NC1=NC(NC2C=CC=CC=2)=NC(NC2C=CC=CC=2)=N1	4	5	4
CC(C)CCCCCCCOC(=O)C=C	4	3	4
OCCC(O)Cl	2	2	1
CC(O)COC(C)=O	4	4	4
CCN(CC)NNCCCO	3	2	3
CC(NCCO)C1C=CC=CC=1	3	3	3
CCCCC(C)C(C)C(C)C(C)=O	4	3	4
CC(C)C(=O)NC1=CC(=C(C=C1)[N+]([O-])=O)C(F)(F)F	3	3	3
NC1C2=C(C(=CC=1S(O)(=O)=O)NC1=CC(NC3N=C(Cl)N=C(Cl)N=3)=C(C=C1)S(O)(=O)=O)C(=O)C1=CC=CC=C1C2=O	4	2	4
OC1C=CC=CC=1S(O)(=O)=O	3	3	3
CC(C)C1C=CN=C2C=CC=CC=12	3	2	3
CC(C)C1CCC2C(CCC3C(C)(CO)CCCC32C)=C1	3	2	4
CC(COC1C=CC(Cl)=CC=1Cl)C(O)=O	3	4	2
CC1N=CC(CS)=C(CS)C=1O	3	4	3
CC1C=CC(CC2C=CC(C)=CC=2)=CC=1	3	4	3
CCN(CCOC1(CCCCC1)C1C=CC(Cl)=CC=1)CC	2	4	3
ClC1C=C(C=C(Cl)C=1Cl)C1=CC(Cl)=C(Cl)C(Cl)=C1	3	3	3
CON(C)C(=O)NC1C=CC(Br)=C(Cl)C=1	3	3	3
CN(C)S(=O)(=O)Cl	3	1	2
CCCCNCC	2	4	2
CC1C=NC(CC)=CN=1	3	3	3
C=CCOC(=O)CC#N	2	3	2
CCCCC(COC(=O)CC#N)CC	3	2	3
CC(CC)(OOC(C)(CC)OO)OO	2	1	3
OC(=O)C1C=CC=CC=1Cl	3	4	3
CCCCCCCCCCCCCCCCCC(=O)OCC(O)C1OCC(O)C1O	4	3	4
FC1C=CC(=CC=1)C1(CN2C=NC=N2)OC1C1C=CC=CC=1Cl	4	3	3
COC(=O)C1C(C(C(=O)OC2COC3C(O)COC23)=C(C)N=C1C)C1=CC(=CC=C1)[N+]([O-])=O	3	4	3
O=CCC1CC2CC1C1CCCC21	2	2	3
COC(=O)C1C=CC=CC=1N	3	4	3
NC1=CC=CC2=CC=CC=C21	2	3	3
COC1(C)CC(OC(C)C1O)OC1C(C)C(=O)OC(CC)C(C)(O)C(O)C(C)C(=O)C(C)CC(C)(O)C(OC2OC(C)CC(C2OC(=O)CC)N(C)C)C1C	4	5	3
NC1C=C(C=CC=1)N1C=CC=CC1=O	3	2	3
CC1NCCOC1C1C=CC=CC=1	2	4	2
CC1C=CC=C(C=1)C(=O)N(CC)CC	3	4	3
CC(C(=O)C1C=CC=CC=1)N(CC)CC	2	4	2
CCN1CN(CO)C(=O)N(C1)CO	4	1	3
CC(=O)NC(=O)NC(=O)C(CC)C1C=CC=CC=1	3	4	3
CC1ON=C(C=1C(=O)NC1C2SC(C)(C)C(C(O)=O)N2C1=O)C1C(Cl)=CC=CC=1Cl	3	2	4
CC1NC(COCCOCCN)=C(C(C=1C(=O)OC)C1C=CC=C(Cl)C=1Cl)C(=O)OCC	2	2	4
C1=NN(C=N1)C1C=CC=CC=1	3	2	2
CC1=CC=C(C=C1)C(=O)C1C=C(C(O)=C(O)C=1)[N+]([O-])=O	3	2	3
O=C(OCC1CO1)C1C=CC=CC=1	3	4	3
OCC1OC(C(O)C1O)[n]1cc(C=CBr)c(=O)[nH]c1=O	3	3	4
CC(C)(OC(=O)C1C=C(C=CC=1Cl)N1C(=O)C=C(N(C)C1=O)C(F)(F)F)C(=O)OCC=C	4	2	3
CC(=C)C(=O)O[Si](C(C)C)(C(C)C)C(C)C	3	2	3
CC1CC2C(CC=1)C2(C)C	3	2	3
CCCCCCCCCCCCCCC(C)C1=CC(C)=CC(C)=C1O	3	4	3
CC(CC)(C#N)N=NC(C)(CC)C#N	2	1	2
CC[N+]1(C)CC(CCC1)OC(=O)C(O)(C1C=CC=CC=1)C1C=CC=CC=1	3	5	3
CC(CC(C)(C)C)CC(C)(C)C	4	2	4
FC(F)(F)C1=CC(=CC=C1)NC1C=CC=CC=1C1N=NNN=1	2	2	3
O=C(NC1=NC(=C(Cl)S1)C(F)(F)F)C1C=C(C=C(C=1)C(F)(F)F)C(F)(F)F	2	2	4
COC1C=CC=CC=1C=O	3	3	3
CN1C(CCl)NC2=CC(Cl)=C(C=C2S1(=O)=O)S(N)(=O)=O	3	3	4
OC1=CC2=CC=CC=C2C=C1	3	2	3
ON(N=O)C1C=CC=CC=1	2	3	2
O=C(NC1C=CC=CC=1SSC1=CC=CC=C1NC(=O)C1C=CC=CC=1)C1C=CC=CC=1	3	2	4
COC1=CC=CC=C1NC(=O)C1=CC2=CC=CC=C2C=C1O	4	4	4
CC1C=CC(Cl)=CC=1NC(=O)C1=CC2C=CC=CC=2C=C1O	4	4	4
C1=C(C=CC2C=CC=CC=21)NC1C=CC=CC=1	4	3	3
CCO[Si](C)(C)CCl	3	2	4
CC(=O)C(N=NC1=CC=C(Cl)C=C1[N+]([O-])=O)C(=O)NC1=CC=CC=C1OC	4	3	3
[H]/N=C(\N)/NCCCCCCCCNCCCCCCCCN/C(/N)=N/[H]	2	2	3
CN(C)C1=NC2=CC=C(C)C=C2N2C(=O)C(CCC)C(=O)N21	3	2	3
CC(C)(C)C(=O)CCl	3	1	3
COCC(O)CN1C=CN=C1[N+]([O-])=O	3	1	3
[O-][N+](=O)C1=NC=CN1CC(O)CO	4	1	3
ClC1(Cl)C2(Cl)C3CCC4C(CCC3C1(Cl)C(Cl)=C2Cl)C1(Cl)C(Cl)=C(Cl)C4(Cl)C1(Cl)Cl	4	4	2
CN(C)C(=O)CCCCCCCC=C	3	2	3
OC(=O)C1=CC=CC2C(Cl)=CC=C(C=21)C(O)=O	3	4	3
N#CN=c1cccc[n]1CC1C=CC=CC=1Cl	2	2	2
N#CN=c1cccc[n]1CC1C=CC(Cl)=CC=1	2	2	2
COC(=O)N(CCCl)N=O	1	1	2
CCOP(=S)(OC1=CN=C2C=CC=CC2=N1)OCC	1	2	1
C1CCC2NCCN3C2=C1C1=CC(=CC=C31)C1CCCCC1	3	2	3
CC(Cl)(Cl)C(=O)OCCOC1=CC(Cl)=C(Cl)C=C1Cl	3	3	2
OC1=CC(Cl)=C(Cl)C=C1Cl	3	5	3
OC1=CC(=CC=C1)OC(=O)C1C=CC=CC=1	3	3	3
NC1N=C(N)C=CC=1N=NC1C=CC=CC=1	2	2	2
CCCOC(=O)C1=CN=C(C=C1)C(=O)OCCC	4	2	3
CCCCOC(=O)C1C=CC=CC=1	3	5	3
CC(CC1=CC2OCOC=2C=C1)NCC(O)C1C=CC(O)=C(O)C=1	3	4	3
CCCCCCC1C=CC(O)=CC=1O	3	5	3
CC1C=CC=CC=1NCCO	3	4	3
CCCCCC1C=CC=CC=1O	3	5	3
NC(=O)C1CC2(NC(=O)NC2=O)C2=CC(F)=CC=C2O1	3	2	4
CCCC(=O)OC1(CCC2C3CCC4=CC(=O)CCC4(C)C3C(O)CC12C)C(=O)CO	3	5	4
COC(=O)NC1C=CC(=CC=1C(C)C)OC(=O)NC	1	3	1
C=CC(=O)OCCN=C=O	2	3	3
CC12CC(C#N)=C(O)C3OC13CCC1C2CCC2(C)C1CCC2O	4	1	4
BrC1C(C2=C(Br)C(Br)=C(Br)C(Br)=C2Br)=C(Br)C(Br)=C(Br)C=1Br	4	1	4
CCC1C2C=C(C=CC=2N=C2c3cc4c(COC(=O)C4(O)CC)c(=O)[n]3CC2=1)OC(=O)N1CCC(CC1)N1CCCCC1	3	2	2
OC(=O)C1C=CC=CC=1N1C(C(Cl)C1=O)C1C=CC=CC=1	3	2	3
O=P(OC(CCl)CCl)(OC(CCl)CCl)OC(CCl)CCl	3	2	3
O=C1C2=CC=CC(SC3C=CC=CC=3)=C2C(=O)C2C(=CC=CC1=2)SC1C=CC=CC=1	3	2	3
CCOC(=O)NC1C=CC=C(C=1)OC(=O)NC1C=CC=CC=1	4	4	3
CC1C=C(C=CC=1)NC(=O)OC1=CC(=CC=C1)NC(=O)OC	3	4	4
CC1=CC=C(OC(=O)NC)C2C=CSC1=2	2	2	2
CCCCCCCC1CCCC1=O	4	3	4
COC(=O)C(=C)C#N	3	3	4
NC1=CC(N)=C(O)C=C1	2	4	3
CC1C=C(C)C(C)=CC=1N	3	4	3
CCCCCCCCC=CCCCCCCCC(=O)N(C)CCS(O)(=O)=O	3	2	3
CN(C)C(=S)SSC(=S)N(C)C	3	1	3
CNC(S)=S	3	1	2
CC1C=CC=C(C)C=1NC(=O)CN(CC)CC	2	3	2
CCCCCCCCCCCCCCCC(=O)OCC(O)C1OC(=O)C(O)=C1O	4	2	4
CC(=O)C(=O)CC(C)C	4	2	3
CC1=C(Cl)C=CC=C1NC1C=CC=CC=1C(O)=O	2	4	3
CCC(=O)N(C(C)CN1CCCCC1)C1C=CC=CN=1	3	3	3
NC1NC2NC=C(CCC3C=CC(=CC=3)C(O)=O)C=2C(=O)N=1	3	2	3
CC1=CC(C#N)=C(C)C=C1	3	3	3
OC(=O)COC1C=CC(Cl)=CC=1	3	5	3
[O-][N+](=O)C1C=CC(=CC=1)OC1=C(F)C=C(Cl)C=C1Cl	3	3	4
CC1C=C(Cl)C=CC=1OC(C)C(=O)NC1C=CC=CC=1	3	3	3
CC(=C)C(=O)NC(C)C	3	2	3
CSC(C)N=O	3	1	3
CC1=NC=CN1CC1C=CC=CC=1	3	2	3
CC(=O)C(N=NC1C=C(C)C=CC=1)C(=O)NC	3	3	3
CC(=O)C(N=NC1C=CC(C)=CC=1)C(=O)NC	3	3	3
CC(=O)C(N=NC1C=CC(=CC=1)OC)C(=O)NC	3	3	3
CC(=O)C(N=NC1C=C(Cl)C=CC=1)C(=O)NC	3	3	3
CC(=O)C(N=NC1C=CC(Cl)=CC=1)C(=O)NC	3	3	3
CC(=O)C(N=NC1=CC=CC(Cl)=C1Cl)C(=O)NC	3	3	3
CC(=O)C(N=NC1=CC=C(Cl)C=C1[N+]([O-])=O)C(=O)NC	3	3	3
CC(=O)C(N=NC1C=CC=CC=1[N+]([O-])=O)C(=O)NC	3	3	3
CC(=O)C(N=NC1C=CC(=CC=1)[N+]([O-])=O)C(=O)NC	3	3	3
CC(=O)C(N=NC1=CC=C(C=C1OC)[N+]([O-])=O)C(=O)NC	3	2	3
CC(=O)C(N=NC1=CC(=CC=C1OC)[N+]([O-])=O)C(=O)NC	3	2	3
CC(O)(CCC)C1CC23C=CC1(OC)C1OC4=C(O)C=CC5CC2N(C)CCC31C=54	2	5	3
CCC(COCC(O)COC1=CC(O)=C(C=C1)C1N=C(N=C(N=1)C1=CC=C(C)C=C1C)C1=CC=C(C)C=C1C)CCCC	3	2	3
CC(C)C(C(=O)OCC1C=CC=CC=1)N(CC1C=CC(=CC=1)C1C=CC=CC=1C1=NNN=N1)C(=O)CCCC	3	2	3
CNC(=O)OC1=CC=C(CCC#N)C=C1	3	4	2
CNC(=O)OC1=CC=CC2OCCOC=21	2	4	2
CNC(=O)OC1C=CC(CC#N)=CC=1	3	4	2
CC1C=CC(=CC=1)OC1=CC(=NC=N1)SCC(=O)NN	2	2	3
NNC(=O)CSC1=CC(=NC=N1)OC1C=CC(Cl)=CC=1	3	2	2
CC(C)=NNC(=O)CSC1C=C(N=CN=1)OC1C=CC(C)=CC=1	3	2	2
CC(C)=NNC(=O)CSC1C=C(N=CN=1)OC1C=CC=CC=1	3	2	3
CC(C)=NNC(=O)CSC1C=C(N=CN=1)OC1C=CC(F)=CC=1	2	2	3
CCCCOC(=O)C(C)O	4	3	3
OC(=O)C1CC(O)C(O)C(O)C=1	3	1	4
CC1CCC(CC=1)C(C)=C	4	3	3
CCC(=O)NC1=NC=C(Cl)S1	2	1	3
COC1C=C2C(CC#N)=CC=CC2=CC=1	3	3	3
OC(=O)C1=CC=C(C=C1)NC(=O)CCN1C=NC2=C1NC=NC2=O	3	2	3
CC(C)C1C=CC(=CC=1)C#N	3	4	3
OCC1C=C(C=CC=1)OC1C=CC=CC=1	3	3	3
CC(=O)OC(C1C=CC=CC=1)C(=O)NC(N)=O	3	3	3
FC(F)OC(F)(F)C(F)Cl	4	2	4
CCCCC1=NC2(CCCC2)C(=O)N1CC1C=CC(=CC=1)C1=CC=CC=C1C#N	3	2	2
CN(N=O)C(=O)NC(N)=O	2	1	2
CN(CCO)C1=NC(NC2C=C(C(C=CC3C=CC(=CC=3S(O)(=O)=O)NC3N=C(N=C(NC4C=CC=CC=4)N=3)N(C)CCO)=CC=2)S(O)(=O)=O)=NC(NC2C=CC=CC=2)=N1	4	5	4
CN(C)CCOCCOC(=O)C1(CCCC1)C1C=CC=CC=1	3	5	3
COC1C(CS(=O)C2NC3C=C(C=CC=3N=2)OC(F)F)=NC=CC=1OC	3	2	2
CC(=C)C(=O)OCCN(CCOC(=O)C(C)=C)CCOC(=O)C(C)=C	4	3	3
OC(COC(=O)N1CCOCC1)C1COC2C=CC=CC=2O1	3	3	3
CC(C)CNC(=O)OCC(O)C1COC2C=CC=CC=2O1	3	4	3
CCCCNC(=O)OCC(O)C1COC2C=CC=CC=2O1	3	3	3
CCCNC(=O)OCC(O)C1COC2C=CC=CC=2O1	3	4	3
OC(COC(=O)NC1CC1)C1COC2C=CC=CC=2O1	3	4	3
CCCSC(=O)Cl	3	1	3
OS(=O)(=O)NC1CCCCC1	3	1	2
CCCCCCCCCCCC[N+](C)(C)CC1C=CC=CC=1	2	3	2
CCCCCCCCCCCCCC[N+](C)(C)CC1C=CC=CC=1	2	3	2
CC(N)CC1C=CC=CC=1	2	5	1
OC(=O)CN(CC(O)=O)CC(O)=O	3	5	3
OC(=O)CN(CC(O)=O)CCN(CC(O)=O)CC(O)=O	3	5	3
CC(C)NC1=NC(Cl)=NC(NC(C)C)=N1	3	4	3
CCC(=O)OC(COC(=O)CC)COC(=O)CC	4	4	4
CC(CC(CC)NC1C=CC(=CC=1)NC(CC(C)CC)CC)CC	3	3	3
NC1C=CC(=CC=1)SC1C=CC(N)=CC=1	3	2	3
CC(C)=CCCC(C)CCOC(=O)CC1C=CC=CC=1	4	3	4
CCN(CCO)CCO	3	5	3
CC(C)CC(CCC(CCCC)CC)OS(O)(=O)=O	3	3	3
OCCN(CC(O)=O)CCN(CC(O)=O)CC(O)=O	4	5	3
CCNC(=O)NC1=NC=C(S1)[N+]([O-])=O	3	1	3
CC(CON=C(CCC)C1C(=O)CC(CC=1O)C1CSCCC1)OC1C=CC(Cl)=CC=1	4	2	3
O/C(=N\C1CC2CCC1C2)/N(CCCl)N=O	2	1	2
CCOC(=S)C1C=CC(Cl)=CC=1	3	2	3
CC1C=CC=C(C)C=1OP(=O)(OC1C=C(C=CC=1)OP(=O)(OC1C(C)=CC=CC=1C)OC1C(C)=CC=CC=1C)OC1C(C)=CC=CC=1C	3	4	4
CCC1N=CC(C)=NC=1C	2	2	3
CC(C)(CC1C=CC=CC=1)N(C)C(=O)CN(CCO)CC(=O)N(C)C(C)(C)CC1C=CC=CC=1	3	4	3
ClC1C=CC(=CC=1)C(Cl)Cl	3	4	3
CCOC(=O)NS(=O)(=O)C1C=CC(Cl)=CC=1	2	3	3
CCOC1=NC2C=CC=C(C=2N1CC1C=CC(=CC=1)C1=CC=CC=C1C1NN=NN=1)C(O)=O	3	2	3
CCC(C)N	2	5	3
COP(=S)(OC1C=CC(=CC=1)[N+]([O-])=O)OC(C)C	1	4	1
CC1C=CC=CC=CC=CC=CC=CC=CC(CC2OC(O)(CC(O)C2C(O)=O)CC(O)CC(O)C(O)CCC(O)CC(O)CC(=O)OC(C)C(C)C1O)OC1OC(C)C(O)C(N)C1O |c:4,10,14,t:8,12|	4	4	3
C=CCNC(=O)OCC(O)C1COC2C=CC=CC=2O1	3	3	3
O=NN1CN(CN(C1)N=O)N=O	2	1	2
CON=CC1CNCCC=1	1	1	2
CON=CC1CN(C)CCC=1	2	1	2
C#CCON=CC1CNCCC=1	2	1	2
CN1CC(C=NOCC#C)=CCC1	2	1	2
CC1=CC=C(CCCCCCCCCCCC)C=C1C[N+](C)(C)C	2	2	2
CN1C2=CC=CC=C2SC2C=CC(CC(O)=O)=CC1=2	2	3	2
COC1C(=CC(C)=NC=1C)OCC1C=CC(=CC=1)C1C=CC=CC=1C1=NNN=N1	3	2	3
OC(=O)CN(CCN(CC(O)=O)CC(O)=O)CCN(CC(O)=O)CC(O)=O	3	5	3
ClCCOP(OCCCl)OCCCl	2	3	2
CC(=O)OCC1C=CC=CC=1	3	4	3
CC(C)CC(=O)OCCC1C=CC=CC=1	4	4	4
NCCN1CCNCC1	3	4	3
CC(=O)NC1=NC=C(S1)[N+]([O-])=O	2	2	3
CN(C)C1C=CC(=CC=1)N=NS(O)(=O)=O	2	2	2
CC(COC1C=CC(=CC=1)C(C)(C)C)OS(=O)OCCCl	3	2	3
CC(C)(C)CC(C)(C)C1C=CC(O)=CC=1	3	5	3
COC1C=CC(CC=C)=CC=1	3	3	3
CCCCCCCCCCCCCCCC[N+]1C=CC=CC=1	2	2	2
O=NN1CCN(CC1)N=O	2	2	2
CCOC(=O)C=C	3	4	2
CCOC(S)=S	3	2	3
CCOC(S)=S	3	2	3
CC[N+](C)(C)CCC(C(N)=O)(C1C=CC=CC=1)C1C=CC=CC=1	3	4	3
CS(=O)(=O)C1=CC2=C(C=C1)SC1C=CC=CC=1N2CCCN1CCC(CC1)C(N)=O	3	4	3
CC(=O)OC1C=CC(=CC=1)C1(OC2C=CC=CC=2NC1=O)C1C=CC(=CC=1)OC(C)=O	4	4	3
O=S1(=O)CC(Br)CC1	2	1	3
CC1C=CC(=O)C(C)CC(CC=O)C(OC2OC(C)C(OC3CC(C)(O)C(O)C(C)O3)C(C2O)N(C)C)C(C)C(O)CC(=O)OC(CC)C(COC2OC(C)C(O)C(OC)C2OC)C=1	4	5	4
CC1CCCCN1N=O	3	2	3
ClC1C=C2C(=NC3C=CC=CC=3OC2=CC=1)N1CCNCC1	2	2	2
CC(NC)C1CCC(N)C(O1)OC1C(O)C(OC2OCC(C)(O)C(NC)C2O)C(N)CC1N	4	5	4
CC(C)CC(NC)C(=O)NC1C(O)C2C=CC(OC3C=C4C=C(OC5C=CC(=CC=5Cl)C(O)C5NC(=O)C(NC(=O)C4NC(=O)C(CC(N)=O)NC1=O)C1C=CC(O)=C(C=1)C1=C(C=C(O)C=C1O)C(NC5=O)C(O)=O)C=3OC1OC(CO)C(O)C(O)C1OC1CC(C)(N)C(O)C(C)O1)=C(Cl)C=2	4	2	4
ClC1=CC=C(C=C1Cl)N=NC1=CC(Cl)=C(Cl)C=C1	4	3	3
CC1C=CC(=O)C(C)CC(CC=O)C(OC2OC(C)C(OC3CC(C)(O)C(O)C(C)O3)C(C2O)N(C)C)C(C)C(O)CC(=O)OC(CC)C(COC2OC(C)C(O)C(OC)C2OC)C=1 |c:2,t:66|	4	5	4
CCN(CC)C(=S)NN=CC1=CC=C(O1)[N+]([O-])=O	3	2	3
[O-][N+](=O)C1=CC=C(C=NNC(=S)N2CCCCC2)O1	3	2	3
[O-][N+](=O)C1=CC=C(C=NNC(=S)N2CCCC2)O1	3	2	3
CN1CCN(CC1)C(=O)NN=CC1=CC=C(O1)[N+]([O-])=O	3	2	3
CC(C)CCCC(C)CCCC(C)CCCC1(C)CCC2=C(O1)C(C)=CC(O)=C2C	4	3	3
CCOC(=O)CC1C=CC(=CC=1)C1C=CC=CC=1	2	4	2
CCOC(=O)C(Cl)C(=O)OCC	2	2	2
CNCC1=CC=C(CSCCN/C(/NCC(O)C2=CC=C(O)C=C2)=N/S(C)(=O)=O)O1	4	2	4
CC(C)(C)C1=CC(=CC(C2=CC(=CC(=C2O)C(C)(C)C)OC)=C1O)OC	3	2	4
CC1C=C(C=CC=1S(C)(=O)=O)OP(=O)(OC)OC	1	4	2
OC(=O)CCC(O)=O	3	3	3
CCCCOC(=O)CCC(=O)OCCCC	4	3	4
CC(=O)OCCC(C)CCCC(C)=C	4	3	4
CC(C)=CCCC(C)CCOC(=O)CC	4	3	4
CCCCOCCOCCOC(=O)CCCCC(=O)OCCOCCOCCCC	4	4	4
CC(C)=CCCC(C)=CC=O	2	3	3
CCOC(=O)CCCCC(=O)OCC	3	5	4
OCC(=O)CCCC=O	4	1	4
CCCCOC(=O)C=C	3	4	3
NCCO	3	2	3
CC(C)(C)CC(C)(C)S	2	1	3
CC(=CC(=O)N(C)C)OP(=O)(OC)OC	1	1	1
O=C1CSC(=S)N1	2	1	2
CC1CNCC(C)O1	3	2	3
CC1(N)CN(CN(C1)CC(CCCC)CC)CC(CCCC)CC	3	2	3
CC(=O)CC(=O)OCC	3	4	4
CS(=O)(=O)C1C=C(C=CC=1C(=O)C1C=NOC=1C1CC1)C(F)(F)F	4	1	3
[H]/N=C(\N)/NCCCC(NS(=O)(=O)C1C=CC=C2CC(C)CNC=12)C(=O)N1CCC(C)CC1C(O)=O	4	2	2
CC1C=C(C=CC=1S(C)(=O)=O)OP(=O)(OCC)OCC	1	4	1
CC1C=C(O)C=CC=1S(C)=O	3	4	3
CC1C=CC(=CC=1N(C)C)OC(=O)NC	1	4	1
N#CSC=CSC#N	2	1	1
CC1CN(CCN1)S(=O)(=O)C1C=CC=C2C=NC=CC2=1	2	2	3
CCCCC1OC2=CC=C(C=C2C=1C(=O)C1C=CC(O)=CC=1)[N+]([O-])=O	3	2	3
ClC1(Cl)C2(Cl)C3CC(Cl)CC3C1(Cl)C(Cl)=C2Cl	4	5	2
CC(OC(C)(C)COC(=O)CC)C1CCCC(C)(C)C1	3	2	3
CCS(=O)(=O)C1N=C2C=CC=CN2C=1S(=O)(=O)NC(=O)NC1=NC(=CC(=N1)OC)OC	4	2	4
C1COC2C=CC=CC=2OCCOCCOC2C=CC=CC=2OCCO1	3	3	3
COC(=O)C1C=C2NC(=O)CC2=CC=1	3	3	3
NC1C=CC=CC=1	3	3	2
C=CCOC(=O)OCCOCCOC(=O)OCC=C	2	3	3
CC(=O)NCCO	4	2	3
CCCCCCCCOS(O)(=O)=O	3	4	3
NC(CCC(O)=O)C(O)=O	4	3	4
CCCCCCCCCCCC(=O)OCC(C)O	4	4	4
CC=CC=CC=O	2	2	3
CCCNCCC	2	5	2
CCCCCCCCCCOS(O)(=O)=O	3	4	3
CC(=C)C(=O)OCCCCCCCCCCCC	4	3	4
CCCCCCOC(C)=O	4	4	4
CCCCOCCCC	4	3	3
[O-][N+](=O)C1C=C(Cl)C(=CC=1)NC(=O)C1C=C(Cl)C=CC=1O	2	4	3
C[N+](C)(C)CCCCCCCCCC[N+](C)(C)C	2	4	2
CC(N)=CC(=O)OC	3	2	3
COC1C=C(CC(=O)OCCC)C=CC=1OCC(=O)N(CC)CC	4	3	3
NC(N)=N/C(/N)=N/CC1C=CC=CC=1	2	2	2
CC(C)(C)C1=CC(=CC(=C1O)C(C)(C)C)C(O)=O	3	3	4
CNCC(O)C1=CC(=CC=C1)NS(C)(=O)=O	1	3	3
CC(C)OC(=O)C(SP(=S)(OC)OC)C1=CC=CC=C1	2	2	2
CCCC1=CC(=CC=N1)C(N)=S	3	2	3
CC1=CC=C(C=C1)S(=O)(=O)C=CC#N	3	2	3
N#CC(Cl)CS(=O)(=O)C1C=CC=CC=1	3	2	3
CC(C)N(C(=O)COC1=NN=C(S1)C(F)(F)F)C1=CC=C(F)C=C1	2	2	3
COC1N/C(/N=C(N=1)C(F)(F)F)=N/C(/O)=N/S(=O)(=O)C1=CC=CC=C1C(F)(F)F	3	1	4
O=C(OC1C=CC=CC=1)N1C(=NC2C=C(Cl)C(Cl)=CC1=2)C(F)(F)F	2	2	1
CC(=O)NC1C=CC(=CC=1)OC(=O)NC	3	4	3
COC1(C)CC(OC2C(C)C(=O)OC(CC)C(C)(O)C(O)C(C)C(=O)C(C)CC(C)(O)C(OC3OC(C)CC(C3O)N(C)C)C2C)OC(C)C1O	3	4	3
CCCOC1=CC=C(Cl)C2=C1SC1C=CC=CC=1C2=O	4	2	3
O=C(CCC1CCN(CC2C=CC=CC=2)CC1)C1=CC2NCCCCC=2C=C1	2	2	2
CN(C)CCCOC1(CC2C=CC=CC=2)CCCCCC1	2	3	3
CCOC(=O)C(Cl)=CC1C=C(C=CC=1Cl)N1C(=O)C2CCCCC=2C1=O	3	2	3
CC(C)=CC1C(C(=O)Cl)C1(C)C	2	1	3
CCCCCCCCCO	3	4	4
CCCCCCCCCOC(C)=O	4	5	4
CCCCCCCCCCCCBr	3	2	3
CCCCOCCOCCOCCO	4	4	4
NCCCCCCNCCCCCCN	2	2	3
COCCOCCOCCOCCOC	3	5	3
C#N	1	1	1
C1=CC=CC=C1[B-](C1C=CC=CC=1)(C1C=CC=CC=1)C1C=CC=CC=1	2	1	2
CN1CCC23CCCCC2C1CC1C=CC(O)=CC3=1	3	5	2
CC(C)C1N=C(C(C)C)C(COC)=C(C=1C=CC(O)CC(O)CC(O)=O)C1C=CC(F)=CC=1	2	2	3
CCN1C=[N+](C)C=C1	3	2	3
CC(C)NC1CCC(CC1)(C1=CC=CC=C1)C1=CC=CC=C1	3	4	3
CC1C=CC=CC=1OCC1C=CC=CC=1C(=NOC)C(=O)OC	4	2	4
CC1=CC(N=NC2C=CC=CC=2[N+]([O-])=O)=C(O)C=C1	3	2	4
COC(=O)CC1CCCCC1	3	4	3
CCCCSC(=O)OC1C(=CC(=CC=1[N+]([O-])=O)[N+]([O-])=O)C(C)CC	2	3	3
CCC(C)C1=CC(=CC(=C1OC(=O)SCCC)[N+]([O-])=O)[N+]([O-])=O	3	3	2
COC1C=C(C=CC=1O)C(O)C(C)NC(C)COC1C=CC=CC=1	3	3	3
CC(=O)N1N=C(C2C=C3OCOC3=CC=2CC1C)C1C=CC(N)=CC=1	2	2	3
CC1CC2C=C3OCOC3=CC=2C(=NN1C(C)=O)C1C=CC(=CC=1)NC(C)=O	3	2	3
NCC1CC2CC1CC2	3	1	3
O=C1CSC(=S)N1NC(=O)CC1=CNC2C=CC=CC1=2	2	2	3
C[N+]1(CCC(O)(C2=CC=CS2)C2C=CC=CC=2)CCOCC1	3	2	3
CC(C)C(O)C(C)(C)CO	3	2	3
CC(C)=CCCC(C)(C=C)OC(=O)CC	4	4	4
COP(=S)(OC)SCC(=O)N1CCOCC1	2	2	2
OC(=O)CF	1	2	1
OC(=O)C(O)=O	4	2	4
CC1=NN=C(NS(=O)(=O)C2C=CC(N)=CC=2)S1	3	2	3
COC(=O)C(C1C=CC=CC=1Cl)N1CC2C=CSC=2CC1	3	2	3
CCCCCC=CCC=CCCCCCCCC(=O)NC(C)C1C=CC=CC=1	4	2	2
CN(OC)C(=O)C1C(Cl)=C(Cl)C(=C(Cl)C=1Cl)C(=O)OC	3	2	3
CCCCCCCCCC(=O)N(C)C	3	3	3
COC(=O)C(Cl)CC1=CC=C(Cl)C=C1	3	3	3
CC1=CC(=C(O)C=C1C)C(C)(C)C	3	4	3
CP(=O)(OC(C)C)OC(C)C	3	4	3
CC(CC(C)(C)C)CC(=O)OCCN1C(C)(C)CC(CC1(C)C)OC(=O)CC(C)CC(C)(C)C	3	2	3
CC1N=C2C(O)CCCN2C(=O)C=1CCN1CCC(CC1)C1=NOC2C=C(F)C=CC=21	2	2	2
CC1=CC(C)=NC(NC(=O)NS(=O)(=O)C2C=CC=CC=2C(=O)OC2COC2)=N1	4	2	4
COC1C=C(N=C(NC(=O)NS(=O)(=O)C2=NC(=CC=C2C(=O)OC)C(F)(F)F)N=1)OC	4	2	4
CNCC1=CC=CC2C=CC=CC=21	1	3	2
CC1C=CC=CC=1OC1=CC=CN=N1	3	2	3
CC1C(=C(C(=C(C)C=1C)[N+]([O-])=O)C(C)(C)C)[N+]([O-])=O	4	4	3
CC(CCC(O)=O)C1CCC2C3C(CC(=O)C21C)C1(C)CCC(=O)CC1CC3=O	3	3	3
OC(=O)C1C(C2CCC1O2)C(O)=O	1	2	1
CCN1C=[N+](C)C=C1	3	2	3
NC(=O)CC1=C(O)ON=[N+]1CC1C=CC=CC=1	3	1	2
COC1=C2C(C3OC(=O)C4C(N)=C(OCC)C(OCC)=C(OCC)C=43)N(C)CCC2=CC2OCOC=21	4	2	3
CC(OC(=O)OC1CCCCC1)OC(=O)C1=CC=CC2N=C(OCC)N(CC3C=CC(=CC=3)C3=CC=CC=C3C3NN=NN=3)C=21	3	2	3
CON=CC1CN(CCC=1)C(=O)OCC	2	1	3
CON=CC1CN(CCC=1)C(=O)OC1C=CC(=CC=1)C(C)C	3	2	3
C=CCOC1C=CC=CC=1C(N)=O	3	3	3
CSC(N)=N	3	1	3
CC1C=CNN=1	3	2	3
CC(C)(CO)C1OCC2(CO1)COC(OC2)C(C)(C)CO	3	2	3
CCOP(OC1C(=CC(=CC=1C)C(C)(C)C)C(C)(C)C)OC1C(=CC(=CC=1C)C(C)(C)C)C(C)(C)C	3	3	4
COC1=NC=C(F)C2=NC(=NN21)S(=O)(=O)NC1C(F)=CC=CC=1F	4	2	4
COC(=O)C1=CC(=CC=C1)C(=O)OC	3	4	3
[O-][N+](=O)C1C=C2C(=NCC(=O)NC2=CC=1)C1C=CC=CC=1	3	4	3
CC(CCC(=O)NCCS(O)(=O)=O)C1CCC2C3C(CCC21C)C1(C)CCC(O)CC1CC3O	4	1	3
CC1C=CC2C=CC=C(OC(=O)NC)C=2N=1	2	2	3
CCOC(C)C#N	3	2	1
C1OC1C1CO1	2	2	2
CC(=C)C(=O)OCCOC=C	4	5	4
CN1C2CC(CC1CC2)OC(=O)C(C)(CO)C1C=CC=CC=1	3	5	2
NC(CC1C=CC(=CC=1)N(CCCl)CCCl)C(O)=O	2	3	2
C[N+](C)(N)CCBr	3	1	3
CC(=O)OC1C=CC=CC=1C(=O)OC(=O)C1C=CC=CC=1OC(C)=O	3	3	3
[O-][N+](=O)C1C=CC(=CC=1)C1=CC=C(C=NN2CC(=O)NC2=O)O1	4	2	3
Cc1c(Cl)c(=O)oc2cc(ccc12)OP(=O)(OCCCC)OCCCC	2	4	2
Cc1c(Cl)c(=O)oc2cc(ccc12)OP(=O)(OCCC)OCCC	2	4	2
[O-][N+](=O)C1C=CC(=CC=1)OP(=O)(OCCCCl)OCCCCl	1	4	2
CC(Cl)COP(=O)(OC1C=CC(=CC=1)[N+]([O-])=O)OCC(C)Cl	2	4	1
CC1=NC=C(C)N=C1C	3	3	3
CN(C)C#N	2	1	3
CCCCCCCCCCCCCCCCCCOP(O)(=O)OCC[N+]1(C)CCCCC1	3	1	2
CCOC(=O)NNC1N=NC=C2C=CC=CC2=1	2	2	3
[O-][N+](=O)C1=CC=CC2NC(=NC=21)C(F)(F)F	1	4	1
FC(F)(F)C1NC2C(N=1)=C(Cl)C(Br)=C(Cl)C=2Br	1	5	1
FC(F)(F)C1NC2=CC(I)=CC(I)=C2N=1	1	3	1
[O-][N+](=O)C1C(Br)=CC=C2NC(=NC2=1)C(F)(F)F	1	4	1
FC(F)(F)C1NC2=C(N=1)C(Cl)=C(Br)C(Br)=C2Cl	1	5	1
CC(OCCCl)OCCCl	2	2	2
OCCCC(O)CO	4	3	4
CCN1C=C(C(=O)C2C=C3OCOC3=CC1=2)C(O)=O	3	3	3
CN(C)CCOC(C1C=CC=CC=1)C1C=CC=CC=1	2	4	2
CC1=CC(C)(C)NC2C=CC=CC1=2	3	2	3
CC1NC(=O)NC(=O)C=1CO	4	2	3
CCN(CC)C(S)=S	3	2	3
O=C1C(C2C=CC=CC=2)C(=O)C2C=C(Br)C=CC1=2	2	4	3
O=C1C(C2C=CC=CC=2)C(=O)C2C(Br)=CC=CC1=2	3	3	2
OC1=CC2CCCC=2C=C1	3	4	3
CCCCC(COC(N)=O)(COC(N)=O)CC	3	2	3
CC(C)(COC(N)=O)COC(N)=O	3	2	3
CC(C)C1CCC(C)CC1OC(=O)C1OC(O)CS1	3	1	4
COC(=O)C1C=CC=C(Cl)C=1NS(=O)(=O)C1N=C2C=C(F)N=C(OCC)N2N=1	4	2	4
CC1C=CN(N=1)C(=O)NCCCCCCNC(=O)N1C=CC(C)=N1	3	2	3
CC1C=CN(N=1)C(=O)NCCCCNC(=O)N1C=CC(C)=N1	3	2	3
CCOC(=O)C=CC1C=CC2OCOC=2C=1	3	3	3
CCCCCCOC1=CC(O)=C(C=C1)C1N=C(N=C(N=1)C1C=CC=CC=1)C1C=CC=CC=1	3	2	3
O=C1NC2C=C(Br)C=CC=2O1	3	3	3
NC1=CC2NC(=O)OC=2C=C1	3	3	3
CCOP(=O)(OCC)SCSC1C=C(Cl)C=CC=1Cl	1	2	1
CCc1cc(=O)c2ccccc2o1	3	2	3
CN(C)P(=O)(OP(=O)(OCC)OCC)N(C)C	1	2	1
CC1=C(Cl)C(=O)OC2C=C(C=CC=21)OP(=O)(OCCCCCl)OCCCCCl	2	4	2
CN1CCCCC1CCN1C2=CC(=CC=C2SC2C=CC=CC1=2)OC	3	3	3
CN1CCCCC1CCN1C2C=C(C=CC=2SC2C=CC=CC1=2)OC(C)C	3	3	3
CCC1CN2CCC1CC2C(O)C1C=CN=C2C=CC(=CC=12)OC	2	4	2
CS(=O)(=O)C1C=CC(O)=CC=1	3	4	3
CC1C=C(O)C=C(C)C=1S(C)(=O)=O	3	4	3
CC(CC)C1CCCCC1=O	3	3	3
C1C(N=C2SCCN21)C1C=CC=CC=1	2	2	2
CCC1OC2C=CC=CC=2C=1C(=O)C1C=CC(O)=CC=1	4	1	3
CC1C=CC=CC=1C(O)(C(C)CN(C)C)C1C=CC=CC=1	2	4	2
OC1C=CC(=CC=1)C(C1C=CC(O)=CC=1)(C(F)(F)F)C(F)(F)F	3	3	3
O=S(C(Cl)C(Cl)Cl)C(Cl)C(Cl)Cl	2	1	2
CC1C(=CC(=CC=1[N+]([O-])=O)[N+]([O-])=O)C(N)=O	3	4	3
CCN(CC)C(S)=S	3	2	3
OC1=CC=CC2C=CC=NC=21	3	2	3
CC1C=C(C=CC=1)N(CCC#N)CC	3	3	3
CCC1C(COC1=O)CC1=CN=CN1C	3	1	2
C1=NC(=CS1)C1NC2C=CC=CC=2N=1	3	2	3
NC(CC1C=CC(=CC=1)N(CCCl)CCCl)C(O)=O	1	3	2
ON(N=O)C1C=CC=CC=1	2	3	2
CCO[Si](CCCS)(OCC)OCC	4	2	3
CCOP(=S)(ON=C(C#N)C1C=CC=CC=1)OCC	2	2	1
CCOP(=S)(ON=C(C#N)C1=CC=CC=C1Cl)OCC	4	2	2
CCCCCCCCCCOC1C(=CC(=CC=1OC)C(N)=O)OC	3	3	3
C1=CC=CC=C1[I+]C1C=CC=CC=1	2	2	3
CC(N)C(O)C1C=CC=CC=1	3	5	2
CCC1C(=O)N(C2C=CC=CC=2)N(C2C=CC=CC=2)C1=O	3	5	3
CC(C)C1C(=O)N(C2=CC=CC=C2)N(C2=CC=C(O)C=C2)C1=O	3	4	3
CC1=NC(CCC)=C(CC2C=CC(=CC=2)C2C=CC=CC=2C2N=NNN=2)C2=NC(=O)NN12	2	2	2
OP(O)(O)=O	3	1	2
CCCCC(COC(=O)OCC(CCCC)CC)CC	3	3	4
CCSP(=O)(SCC)SCC	2	2	2
CC(O)(P(O)(O)=O)P(O)(O)=O	3	3	3
CC(C)(O)C1=CC(=CC=C1)C(C)C	4	3	3
CC=CC(=O)OC=C	4	3	3
CC1C=C2NC(=NC2=CC=1Cl)C(F)(F)F	2	4	2
[O-][N+](=O)C1C(Cl)=C2N=C(NC2=C(C=1Cl)[N+]([O-])=O)C(F)(F)F	2	4	1
OC1OCC=C2OC(=O)C=C21	1	1	3
SC1=NC2C=CC=CC=2S1	2	3	2
OC(CO)C(O)CO	4	3	4
CCCCC(CC)C(O)=O	3	3	3
CCCC[N+]1(C)C2CC(CC1C1OC12)OC(=O)C(CO)C1C=CC=CC=1	3	5	3
C[Si](Cl)(Cl)C1C=CC=CC=1	2	1	3
CC(C)C1CCC(C)CC1O	3	3	3
CC1CCCC(C)(C)C=1C=CC(C)=O	3	3	3
C[N+]([O-])=NCOC1OC(CO)C(O)C(O)C1O	2	2	3
CCOP(=O)(ON1C(=O)C2C=CC=C3C=CC=C(C3=2)C1=O)OCC	2	3	2
CC1C(O)=C(C=C(C)C=1CC1NCCN=1)C(C)(C)C	1	3	1
NC(CO)C(=O)NNCC1=CC=C(O)C(O)=C1O	4	2	4
CC(C)(C)C1=NN=C(NS(=O)(=O)C2C=CC=CC=2)S1	2	2	3
CC(C)(OC1C=CC(Cl)=CC=1)C(=O)OCCCOC(=O)C(C)(C)OC1C=CC(Cl)=CC=1	4	4	4
OS(=O)(=O)C(F)(F)F	3	1	2
OS(=O)(=O)C1=CC=CC2=C1C(=O)C1C(=CC=CC=1S(O)(=O)=O)C2=O	4	3	3
CCOC(=O)C1C(C(C(=O)OCCN2CCCCC2)C(C)=NC=1C)C1C=CC=C(C=1)[N+]([O-])=O	2	4	2
CCCCC=CCCCCCCOC(C)=O	4	3	4
CCCP(=O)(CCC)CCC	3	1	3
CCCCCCCCCCCCN(CCC(O)=O)CCC(O)=O	4	2	3
CCP(=S)(OC1C=CC(Cl)=CC=1)OCC	2	3	1
C(SCC1CO1)C1CO1	1	1	3
CCOP(=O)(Cl)Cl	2	2	3
CCOP(=S)(Cl)Cl	3	2	2
CCOP(=O)(OC1C=CC(N)=CC=1)OCC	3	3	2
ClC1C=CC(=CC=1)C(OCCN1CCCCC1)C1C=CC=CC=1	3	4	3
COC1=CC=C(C=C1NNC(=O)OC(C)C)C1C=CC=CC=1	4	2	3
CON=C(C(=O)NC)C1=CC=CC=C1COC1=CC(C)=CC=C1C	4	2	4
CCCCCCCCC=CCCCCCCCCCCCC(=O)NCCCN(C)C	3	2	3
CCC(=NOCC=CCl)C1=C(O)CC(CC1=O)C1CCOCC1	4	1	3
COC1C=C(O)C=CC=1	3	4	3
OC(=O)CN(CC(O)=O)CCN(CC(O)=O)CC(O)=O	3	5	3
CCCCSP(SCCCC)SCCCC	3	2	2
CN(C)C(=O)NC1C=CC(Cl)=CC=1	3	4	4
CCOC1C=CC(=CC=1)NC(N)=O	3	4	3
COC1C=CC(O)=CC=1	3	4	3
COC1C=CC(=CC=1)OC	3	3	3
CC(C)CCCC(C)CCCC(C)CCCC(C)=CCO	4	2	4
CC(N)C12CC3CC(C1)CC(C2)C3	3	2	3
NC1=CC(Cl)=NC(C(O)=O)=C1Cl	4	2	3
COC1=CC(CC=C)=CC=C1OC(=O)NC	2	3	2
CC1C=CC(C(C)C)=C(C=1)OP(=S)(OC)OC	3	2	3
COC1C=C(CC=C)C=CC=1OP(=S)(OC)OC	2	2	2
CC=CC1=CC(OC)=C(C=C1)OP(=S)(OC)OC	2	2	2
COC1C=CC=CC=1C=CC=O	4	3	3
CN1CC2CN(CC=2C1)c1c(F)c2c(cc1F)c(=O)c(c[n]2C1CC1)C(O)=O	3	4	4
CC(C)C(CCN(C)C)(C(N)=O)C1C=CC=C2C=CC=CC2=1	3	5	2
CCN(CC1C=CN=CC=1)C(=O)C(CO)C1C=CC=CC=1	3	2	2
CCN(CC1=CN=C(Cl)C=C1)C(=C[N+]([O-])=O)NC	3	2	3
CC(=O)OC(C)(C)CC1C=CC=CC=1	3	4	3
CC(C)(N)CC1C=CC(Cl)=CC=1	2	5	2
CCCCCCCCCCCCOS(O)(=O)=O	3	4	3
C#N	1	1	2
C1CN1	1	2	1
FC(F)(F)C(Cl)Br	4	1	4
CP(O)(=O)F	2	1	3
CN(C)[SiH](N(C)C)N(C)C	3	1	3
O=S1OCC(CCl)O1	1	1	2
CCO[Si](CNCCCCCCN)(OCC)OCC	2	2	3
CCCC1=NC2=CC=NN2C(NCCN2CCOCC2)=C1CC1C=CC(=CC=1)C1C=CC=CC=1C1=NNN=N1	2	2	2
CCCC1=NC2=CC=NN2C(Cl)=C1CC1C=CC(=CC=1)C1C=CC=CC=1C1=NNN=N1	2	2	2
CCCC1=NC2=CC=NN2C(NCCN2CCCC2)=C1CC1C=CC(=CC=1)C1C=CC=CC=1C1=NNN=N1	2	2	2
CCCC1=NC2=CC=NN2C(N)=C1CC1C=CC(=CC=1)C1C=CC=CC=1C1=NNN=N1	2	3	2
CC1C=CC(Cl)=C(C=1)OCC(O)CNC(C)(C)C	3	4	3
CC(=O)OC=CC=C	3	2	3
CC=CC=CC#N	3	2	2
CCOP(=S)(N=[N+]=N)OCC	1	2	2
CC(OC1C=CC(Cl)=CC=1Cl)C(O)=O	3	5	2
CC(C)CCCCCCCCCCOCCCN	2	2	2
C=CC[N+]12CC(=CCO)C3CC1C1(CC2)C2C3=CN3C4C(=CN2C2C=CC=CC1=2)C1CC2C4(CC[N+]2(CC1=CCO)CC=C)C1C=CC=CC3=1 |c:23,t:19|	1	2	1
CCO[Si](CN(CC)CC)(OCC)OCC	3	2	3
C=CCN1CCC23CCCCC2C1CC1C=CC(O)=CC3=1	3	5	3
CC(C)C(CCCN(C)CCC1C=CC(OC)=C(C=1)OC)(C#N)C1=CC(OC)=C(C=C1)OC	2	4	2
CN(C)P(=O)(OP(=O)(N(C)C)N(C)C)N(C)C	1	1	1
CSP(=O)(OC)OC	1	3	1
CC(=O)C1CCC2C3C=CC4=CC(=O)CCC4(C)C3CCC21C	3	3	3
CC(=O)CC(C1=C(O)C2=CC=CC=C2OC1=O)C1C=CC(=CC=1)[N+]([O-])=O	3	4	2
COC(=O)C(=O)C1C=CC=CC=1	4	3	3
CNC1N=C(NC2=CC(=C(C=CC3C=CC(=CC=3S(O)(=O)=O)NC3N=C(NC)N=C(N=3)N(CCO)CCO)C=C2)S(O)(=O)=O)N=C(N=1)N(CCO)CCO	4	5	4
CC(C)(CS(O)(=O)=O)NC(=O)C=C	3	1	3
CC(=O)C(F)C(=O)OCC	2	4	2
OCC(CBr)(CBr)CBr	3	1	3
CC=CC=CC=CC=CC=CC=CC=C	4	2	4
O=C1C2C=C(C=CC=2N=NN1CC1C=NC=CC=1)OC1C=CC(Cl)=CC=1	3	2	3
O=C1C2C=C(C=CC=2C(=O)N1CC1C=NC=CC=1)OC1C=CC(Cl)=CC=1	3	2	3
N#CC1C=CC(=CC=1)N(C1=CC2=C(C=C1)C(=O)N(CC1C=NC=CC=1)C2=O)C1C=CC(=CC=1)C#N	3	2	3
[O-][N+](=O)C1=C(O)C(=CC(=C1O)[N+]([O-])=O)[N+]([O-])=O	3	4	2
CN(C)C(CSC(N)=O)CSC(N)=O	2	2	2
CN(C)C(CSC(N)=O)CSC(N)=O	2	2	2
CCO[Si](CCl)(OCC)OCC	3	2	3
CCCCOC(=O)N1C(Br)=NC(Br)=C1Br	1	1	1
CC(OC1=CC=CC2C=CC=CC=21)C(=O)N(CC)CC	4	3	2
CC1NC2=CC(OC)=C(C=C2C=1CCN1CCN(CC1)C1C=CC=CC=1)OC	3	2	3
CC[P+](C1C=CC=CC=1)(C1C=CC=CC=1)C1C=CC=CC=1	2	2	2
CCC(=O)N1C2C=CC=CC=2N(C2CCN(CCC(C#N)(C3C=CC=CC=3)C3C=CC=CC=3)CC2)C1=O	2	2	3
C[N+]1(C)CCCCC1	2	2	2
OC(=O)CC1C=CC=CC=1NC1C(Cl)=CC=CC=1Cl	2	3	2
OC(=O)CC1C=CC=CC=1NC1C(Cl)=CC=CC=1Cl	2	3	2
ClC1C=CC=C(Cl)C=1NC1C=CC=CC=1	4	3	3
O=C(CCl)N(C1C(Cl)=CC=CC=1Cl)C1C=CC=CC=1	4	3	3
OC1CCC(CC1)N1CCCCC1	4	1	2
CCC(=O)OC1CCC(CC1)N1CCCCC1	3	1	3
O=C(NC1C=CC=CC=1)C1C=CC=CC=1I	4	3	3
CC(C)C(=O)OC1CCC(CC1)N1CCCCC1	3	1	3
O=C(OC1CCC(CC1)N1CCCCC1)C1CCCCC1	3	2	3
COC1=CC(=CC(OC)=C1OC)C(=O)OC1CCC(CC1)N1CCCCC1	3	4	3
[O-][N+](=O)C1C=CC(=CC=1)C(=O)OC1CCC(CC1)N1CCCCC1	3	3	3
CCOC1C=C(C=CC=1C1COC(=N1)C1C(F)=CC=CC=1F)C(C)(C)C	3	2	2
CCC1(C)C(=O)N(CC2CO2)C(=O)N1CC1CO1	2	1	3
C[N+]1(CCC(C(N)=O)(C2C=CC=CC=2)C2C=CC=CC=2)CCCCCC1	3	4	3
CN1COCN(CC2=CN=C(Cl)S2)C1=N[N+]([O-])=O	3	1	3
CN1COCN=C1N[N+]([O-])=O	3	1	3
OC(=O)CN(CC(O)=O)CCN(CC(O)=O)CC(O)=O	3	5	3
CC1=CC(Cl)=C(NCCN(CC)CC)C2=CC=CN=C12	3	2	3
CO[Si](CCCN=C=O)(OC)OC	3	1	3
CC(O)C(NC(=O)C1CC(CCC)CN1C)C1OC(SC)C(O)C(O)C1O	3	2	4
OC1CC2=C(C=C(O)C=C2O)OC1C1=CC(O)=C(O)C=C1	4	3	4
COC1C=C(CCC)C=CC=1OCC(=O)N1CCN(CC1)C(=O)COC1=CC=C(CCC)C=C1OC	3	3	3
CC1C=C(N2N=CN=C2N=1)N(CC)CC	2	2	3
OC1=C(CC2=CC(Cl)=CC(Br)=C2O)C=C(Cl)C=C1Br	3	3	3
COC1C=CC(=CC=1F)OCC(=O)NC1C2SC(C)(C)C(C(O)=O)N2C1=O	4	4	3
CC1(C)SC2C(NC(=O)COC3=CC(Cl)=C(Cl)C=C3)C(=O)N2C1C(O)=O	3	3	3
CC1C=CC(=CC=1Cl)OCC(=O)NC1C2SC(C)(C)C(C(O)=O)N2C1=O	3	4	3
OCCCCSC1C=CC(Cl)=CC=1	3	2	3
[O-][N+](=O)C1=CC(=CC=C1OC1C=CC(=CC=1)[N+]([O-])=O)C(F)(F)F	4	3	2
CC[Si]1(CC)N[Si](CC)(CC)N[Si](CC)(CC)N1	3	1	2
OC(=O)C(F)(F)C(F)(F)C(F)(F)C(F)(F)C(F)(F)C(F)F	3	4	3
[truncated: 6,891 more rows]
