# Supplementary material for: Methodology of aiQSAR: a group-specific approach to QSAR modelling
Source: J Cheminform. 2019 Apr 3;11:27. doi: 10.1186/s13321-019-0350-y (PMC6446381; doi:10.1186/s13321-019-0350-y)
Supplement: Supplementary file 5 — Additional file 5. EPA toxicity ranking evaluation set and predictions. [file 13321_2019_350_MOESM5_ESM.csv]

SMILES	Experimental EPA rank	ADM	Prediction
OS(=O)C1C=CC(Cl)=CC=1	3	3	2
CC(=O)C1=CC=C(C=C1)OC	3	4	3
CCC1C=CC=CC=1	3	4	3
C=CC1C=CN=CC=1	2	2	2
N#CC1C=CC=CC=1	3	4	3
OCC1CCCCO1	3	2	3
O=NN1CCCCC1	2	2	3
C1CN2CCC1CC2	2	1	2
CC1(C)OCC(CO)O1	4	2	3
OS(=O)(=O)NC1CCCCC1	4	2	3
CCC(N)C(O)CCCC	3	2	3
C1COCCN1	3	3	3
CC1(OC2(CC1OC1CCC(OC)C(C)O1)CC(O)C(C)C(O2)C(C)C=C(C)C(=O)C(C)CC(C)C(O)=O)C1CCC(C)C2(O1)OC(CC2C)C1OC(O)(CO)C(C)CC1C	1	2	1
CCC1C2C=C(C=CC=2N=C2C3=CC4=C(COC(=O)C4(O)CC)C(=O)N3CC2=1)OC(=O)N1CCC(CC1)N1CCCCC1	3	2	3
CCOC1C=CC(C=O)=CC=1	3	3	3
CCCCCCOC(=O)CC(C)C	4	5	4
CN1C(=O)C(NC2=NC=NC3C=CC=CC=32)=C(C)N1C1C=CC=CC=1	2	2	3
OC(CO)C(O)C(O)C(C=O)OC(C=O)C(O)C(O)C(O)CO	3	2	3
CCCCOCCOCCCO	4	3	3
CN1C2N=CN(CCNCC3C=NC=CC=3)C=2C(=O)N(C)C1=O	3	2	2
CNC(=O)NC1=CC=CC=C1	3	3	3
OCCN1CCN(CCCN2C3C=CC=CC=3S(=O)C3C=CC(Cl)=CC2=3)CC1	3	4	2
CCC(C)C1C=CC(=CC=1)OC(=O)NC	1	4	2
CN(OC)C(=O)CC(SP(=S)(OC)OC)C(=O)N(C)OC	1	2	3
CCCC(=O)OC(C)(C)CC1C=CC=CC=1	4	4	4
CCCCC(CN(CCO)CC(CCCC)CC)CC	3	2	3
CC(C)OC(=O)NC1C=C(Cl)C=CC=1	3	4	3
CC(=CC1C=CC=CC=1)C=O	3	3	3
O=C=NC1C=CC(CC2C=CC(=CC=2)N=C=O)=CC=1	4	3	3
CC(CC)NC1C=CC(=CC=1)NC(C)CC	2	3	3
CCCC=C(CC)C=NCCCCCCCCCCCCCCCCCCCCC	4	1	3
CCCCNC1CCCCC1	2	2	2
OC(=O)C1C=C(NC2C=CC=CC=2)C(=CC=1NC1C=CC=CC=1)C(O)=O	3	3	4
CNC1=NC=NC2=C1N=CN2CC1C=CC=CC=1F	3	2	3
CC1N=C(N=C(N=1)N(C)C(=O)NS(=O)(=O)C1C=CC=CC=1C(=O)OC)OC	4	3	3
CCOC1C=C2SC(C3SC4C=C(C=CC=4C=3OS(O)(=O)=O)OCC)=C(OS(O)(=O)=O)C2=CC=1	4	1	3
CCCCCCCC1C=C(C)C(O)=C(C)C=1	3	5	3
CC[Si](Cl)(Cl)C=C	3	1	3
CCOCCOCCCO	4	4	4
CC1CC(OC=C1)OCC	3	1	4
CC=CC(O)C#C	1	2	2
CC(CC(OC)OC)OC	3	2	3
CCCCOC(=O)CC(C(=O)OCCCC)P(=O)(OCCCC)OCCCC	4	2	3
CCOCCOC1C=CC(Cl)=CC=1Cl	3	4	3
CCC1COP(=S)(Cl)OC1CCC	2	2	1
C=C(Cl)C1C=CC(=CC=1)[N+]([O-])=O	3	3	3
CC(Cl)(CCl)C=O	3	2	4
CC(C)CC(O)CC(CC(C)C)CC(C)C	4	4	4
N#CCCOCCOCCO	4	2	4
CC[N+]1(CCCO1)CC	2	1	3
CCOC1C=CC(=CC=1)C1CC(C2=CC=CC=C21)N(CC)CC	3	3	2
CC1NN=C(C(=O)NC2=CC(=CC=C2)C(F)(F)F)C=1Br	3	2	3
CCC(C(=O)OCCCC=C)N(CC1=CC=CO1)C(=O)N1C=NC=C1	3	1	3
O=C(CC1C=CC=CC=1)CC1C=CC=CC=1	3	3	3
S=C(NC1C=CC=CC=1)NC1C=CC=CC=1	1	4	2
O=C=NC1=CC(Cl)=C(Cl)C=C1	2	3	3
CCCN(CCC)CCC	2	4	2
C=CCN(CC=C)CC=C	3	2	3
CC(=O)OC(COC(C)=O)COC(C)=O	3	4	4
C1COCCN1SC1=NC2C=CC=CC=2S1	4	2	3
CCCCN(CCO)CCO	3	5	3
CCCCN(CCCC)CCCC	2	2	3
NC1=NN=C(C=CC2=CC=C(O2)[N+]([O-])=O)S1	3	2	3
C[Si]1(C)N[Si](C)(C)N[Si](C)(C)N[Si](C)(C)N1	2	1	3
CCN(CCOC1C=CN=C(N)N=1)CC	3	2	3
NC(=O)C(Br)(Br)C#N	2	1	3
CC1COC(O1)C(Cl)CCl	3	2	2
CN(C)CC(=O)NN=CC1=C(C)N=C2SC=CN12	3	1	3
COCCOC(=O)CC#N	3	3	3
COC1C=CC(CC(=NC(=O)C(CC)CC)C(O)=O)=CC=1	3	2	3
CC1CC2C=C(OC)C(=CC=2C(=NN=1)C1=CC=C(N)C=C1)OC	2	2	2
ClC1C=CC(CSC2C=CC(Cl)=CC=2)=CC=1	4	2	3
NC1C=CC(=CC=1)N=NC1C=CC(O)=CC=1	3	2	3
COC(=O)C=CC1C=CC=CC=1	3	4	3
CCNC1C=CC=CC=1	2	4	3
CCOC(=O)CCNC1=CC=CC=N1	4	2	2
COC1C=C2C3CC(CC4CCCCN43)OC(=O)C=CC3=CC(=C(O)C=C3)C2=CC=1OC |c:20|	3	2	3
O=S1(=O)OCC2C(CO1)C1(Cl)C(Cl)=C(Cl)C2(Cl)C1(Cl)Cl	1	3	2
CCOP(=S)(OCC)SC(CCl)N1C(=O)C2C=CC=CC=2C1=O	1	4	1
OC(=O)C1N=C(N(N=1)C1C=CC(Cl)=CC=1Cl)C(Cl)(Cl)Cl	4	2	4
COCC=O	3	1	3
COC1=CC2OC(C)(C)C(C(C=2C=C1)C1C=CC(=CC=1)OCCN1CCCC1)C1C=CC=CC=1	3	3	2
OC(=O)C1CC(CN1)C1CCCCC1	3	2	3
CNCCCC12CCC(C3C=CC=CC1=3)C1C=CC=CC2=1	3	4	3
CC1=C(C=CN=C1CS(=O)C1NC2C=CC=CC=2N=1)OCC(F)(F)F	4	2	3
COC1C=CC(CC(O)=O)=CC=1	3	3	3
O=C=NC1C=CC(Cl)=CC=1	2	4	3
OCCOC1C=CC(=CC=1)OCCO	4	4	3
OCCOCCOC1C=CC=CC=1	3	4	3
O=CC1C=CC(Cl)=CC=1	3	4	3
CC1C=CC(=CC=1)OC	3	3	3
CC1C=NC(=C(C=1)C(O)=O)C1NC(C)(C(C)C)C(=O)N=1	4	2	4
OC(=O)CCCOC1=CC=C(Cl)C=C1Cl	3	4	3
CC(C)=CC1C(C(O)=O)C1(C)C	3	2	3
OC1(CCN(CCCC(=O)C2C=CC(F)=CC=2)CC1)C1C=CC(Br)=CC=1	2	3	2
CN(C1CCN(CCCCOC2C=CC(F)=CC=2)CC1)C1=NC2C=CC=CC=2S1	2	2	3
ClC1=CC=C(N=N1)N1CCN(CC=CC2C=CC=CC=2)CC1	2	2	3
COC(=O)C1C(C(C(=O)OC2CN(CC3C=CC=CC=3)CC2)=C(C)NC=1C)C1=CC(=CC=C1)[N+]([O-])=O	2	5	2
CCCCCCCCCCCC1CC(O)C(CCCCCC)C(=O)O1	3	2	4
CC1=CC2C=CC=NC=2N(C1=O)C1C=C(C=CC=1)C(F)(F)F	2	2	2
CN1N=CC(=C1N1C=NC2C=CC=CC=2C1=O)C(=O)OCC	3	2	3
NC1CCC(CN)OC1OC1C(O)C(OC2OC(CO)C(O)C(N)C2O)C(CC1N)NC(=O)C(O)CCN	4	4	4
OCC1CCC(CC1)CO	3	3	3
CCC(=O)OC=C	3	3	4
CCOC(=O)CCl	1	3	2
CC(C)CC(C)OC(=O)C=CC(=O)OC(C)CC(C)C	4	4	4
CN(CCO)CCO	3	5	3
O=C1CCCCCN1	3	2	2
CCCCCCCCCCCC(=O)OOC(=O)CCCCCCCCCCC	3	3	4
CC(=C)CCCC(C)CCOC(=O)CC	4	3	4
CCCCOC(=O)CCCCC(=O)OCCCC	4	5	4
O=COC1CC2CCCCC2CC1	4	1	4
CN1CCN(CCCN2C3C=C(C=CC=3SC3C=CC=CC2=3)C(C)=O)CC1	3	5	3
CCC(=C(C1C=CC=CC=1)C1C=CC(=CC=1)OCCN(C)C)C1C=CC=CC=1	3	3	3
O=S(=O)(C1=CC=CC2C=NC=CC=21)N1CCCNCC1	2	2	2
CC(C)OC(=O)C(CCSC)NC(=O)CCSC(=O)C1C=CC=CC=1	3	2	3
S=C(SSC(=S)N(CC1C=CC=CC=1)CC1C=CC=CC=1)N(CC1C=CC=CC=1)CC1C=CC=CC=1	4	2	3
CC1C2C(O)C3C(C(O)=C(C(N)=O)C(=O)C3(O)C(O)=C2C(=O)C2=C1C=CC=C2O)N(C)C	3	3	3
CC(CCO)CCC=C(C)C	3	3	3
CCCC(=O)OCCC(C)C	4	4	4
CCC(=O)OCCC	4	5	4
NC1=CC=C(Br)C=C1	2	3	3
CC1C=CC(C)=CC=1	3	3	3
CC1=CC=C(O)C=C1	2	4	2
NC1C=CC(N)=CC=1	2	3	2
CN1CCN(C)CC1	3	2	3
CC(CCC=C(C)C)C=O	4	3	3
CC(=C)C(=O)OCC1CO1	2	4	4
CCCBr	3	1	3
C#CCBr	2	1	2
OC1=CC=C(Cl)C=C1C1C=CC=CC=1	3	2	3
NC1=NC2CCC(N)CC=2S1	3	2	2
CN(C(=O)Cl)C1=NN=C(S1)C(C)(C)C	3	1	2
CC1OC(CC)SC1=NOC(=O)NC	1	4	1
CC1OC(CC)C(=NOC(=O)NC)S1	1	3	1
CCC1(CO)CCCN2CCC3C4C=CC=CC=4NC=3C12	3	3	3
CC1C=C(N=C2C=1C(OC1=CC(=CC=C1)C(F)(F)F)=C(C=C2NC(C)CCCN)OC)OC	2	2	3
CCCC(CCC)C(O)=O	3	3	3
CC1(C)CC(CC(C)(C)N1C)N(CCCC)C1N=C(N=C(N=1)N(CCN(CCCNC1N=C(N=C(N=1)N(CCCC)C1CC(C)(C)N(C)C(C)(C)C1)N(CCCC)C1CC(C)(C)N(C)C(C)(C)C1)C1=NC(=NC(=N1)N(CCCC)C1CC(C)(C)N(C)C(C)(C)C1)N(CCCC)C1CC(C)(C)N(C)C(C)(C)C1)CCCNC1N=C(N=C(N=1)N(CCCC)C1CC(C)(C)N(C)C(C)(C)C1)N(CCCC)C1CC(C)(C)N(C)C(C)(C)C1)N(CCCC)C1CC(C)(C)N(C)C(C)(C)C1	4	1	4
ClCCBr	2	1	3
C=CCCl	2	2	3
C=CCN	2	2	2
N#CCCl	2	1	2
NCCN	3	2	2
NCCS(O)(=O)=O	4	1	4
CCOP(=O)(OP(=O)(OCC)OCC)OCC	1	3	1
CC(C)(C)OC(=O)CCl	2	2	3
CC(=O)OOC(C)(C)C	3	2	4
CCCC(C)=O	3	2	3
CC(O)CCO	4	4	4
CCCC(O)=O	3	3	3
NCCC(O)=O	4	2	3
OC(=O)CCS	2	2	3
COCC(C)O	3	4	4
CN1C=C(/C(/O)=N/C2=CC=CC3C4CCC(C=32)C4=C(Cl)Cl)C(=N1)C(F)F	2	1	3
C=CC1C=CC(Cl)=CC=1	4	3	4
CC(=O)OCC1=CCC2CC1C2(C)C	3	2	3
CNC(=O)OC1C=CC=C2SC=CC=12	2	2	2
CN(C)CCN	3	3	3
CCC[N+]([O-])=O	2	1	3
CC(=O)OC=C	3	3	3
CC(C)CC(C)=O	3	2	3
CC(=O)OC(C)=C	3	2	3
CC1CCC(=O)O1	4	2	3
CC1C=CC=C(C)N=1	2	3	2
CC1=CC(O)=CC(C)=C1	3	4	3
OC1N=C(O)N=C(O)N=1	4	1	3
CC(C)CC(O)CC(C)C	3	3	3
CC(C)CC(=O)CC(C)C	4	2	3
CC1CCCCC1	3	2	4
CC(C)(CCl)C1C=C(Cl)N=NC=1Cl	3	1	2
CC(C)(CO)C1C=C(Cl)N=NC=1Cl	3	1	3
CCCOP(C)(=S)OC1=CC=C(C=C1)[N+]([O-])=O	1	4	1
CCCCCCCSCCCCN1CCCCCC1=O	4	2	3
CN1CCN(CCCN2C3C=C(C=CC=3SC3C=CC=CC2=3)C(=O)CC)CC1	3	5	3
CN1CCOCC1	3	4	3
CC1C=CC=CN=1	3	3	2
CC1C=NC=CN=1	3	3	3
CC(C)C(=O)OOC(C)(C)C	3	2	4
CCCCOC(=O)CCCCCCCCC=C	4	4	4
CCCCOC(=O)CCCCCCCCC(=O)OCCCC	4	5	4
CCCCBr	3	1	3
ClCCCBr	3	1	3
CCCCN	2	4	2
C=CCC#N	2	2	2
N#CCC#N	1	2	2
CCCCS	3	3	3
COC1C(=CC=CC=1OC)C(=O)NC1CC2CCC(C1)N2CC1C=CC=CC=1	2	3	3
[O-][N+](=O)C1=CC=C(C=NNC(=O)CN2CCOCC2)O1	2	3	3
CC1=NC2C=NC3C=CC=CC=3C=2S1	3	2	3
CC1CC(C)CC(OC)C2OC(O)(C(C)CC2OC)C(=O)C(=O)N2CCCCC2C(=O)OC(C(C)C(O)CC(=O)C(CC=C)C=1)C(C)=CC1CC(OC)C(O)CC1 |t:46|	2	3	2
CCCCCOC1C(COCCN(CC)CC)=CC(Br)=CC=1Br	2	3	2
CC(O)CC(=O)N1CCN(CC1)C1=NC2C=C(OC)C(=CC=2C(N)=N1)OC	4	3	4
COc1cc2oc(=O)c(c(c2cc1)C1C=CC(=CC=1)OCC(O)CNCCCC)C1C=CC=CC=1	2	3	3
CC1=NC=C(CSSCC2C=NC(C)=C(O)C=2CO)C(CO)=C1O	3	4	4
C1CCCS1	3	1	3
CCCCCCCCCCCCCC(=O)OC(C)C	3	5	4
CCCCCCOC(=O)CCCCC(=O)OCCCCCC	4	5	4
CC(C)CCON=O	3	1	3
CC(C)OCCCO	3	4	3
CCCCCBr	3	2	3
OCCCCO	3	3	4
CCNCCO	3	4	3
C(C1C=CC=CC=1)[P+](C1C=CC=CC=1)(C1C=CC=CC=1)C1C=CC=CC=1	1	2	2
CC1C=C(C#CC)N=C(NC2C=CC=CC=2)N=1	4	2	3
CC1COC2(CC1)OC1C(C2C)C2(C)CCC3C(CCC4CC(OC5OC(CO)C(OC6OC(CO)C(O)C(OC7OCC(O)C(O)C7O)C6OC6OC(CO)C(O)C(OC7OC(CO)C(O)C(O)C7O)C6O)C(O)C5O)C(O)CC43C)C2C1O	2	1	1
CCCCCCCCCOC(=O)C1=CN=CC(C1C1C=CC=CC=1[N+]([O-])=O)C(=O)NC1CCCC1	1	3	1
OC(=O)C1CN(CCOC(C2C=CC(=CC=2)C(F)(F)F)C2C=CC(=CC=2)C(F)(F)F)CCC=1	3	2	3
CCOCN1C=C(F)C(=O)N(C(=O)C2=CC(=CC=C2)C(=O)OC2=NC(=CC=C2C#N)OC(=O)C2C=CC=CC=2)C1=O	3	2	3
CCCCCCCCC=CCCCCCCCC(=O)NCC(C)O	3	2	3
CCCCCCCC(=O)OC	4	5	4
CCCCCC#CC(=O)OC	3	2	4
CN(C)CCCCCCN(C)C	2	3	2
O=C(Cl)CCCCCCCCC(=O)Cl	2	2	4
NCCNCCN	3	4	3
ClCCOCCCl	2	2	2
CCCCCCCCC=CCCCCCCCC(=O)OCC	4	3	4
N#CCCCCC#N	2	1	2
CCCCCCCCS	3	2	3
C[N+](CCO)(CC)CC	3	5	3
ClC1C=C(Cl)C(C2=C(Cl)C(Cl)=C(C3C=C(Cl)C(Cl)=CC=3Cl)C(Cl)=C2Cl)=C(Cl)C=1Cl	4	3	4
CC[N+](C)(C)CCO	4	5	3
CCCS(=O)(=O)C=CS(=O)(=O)CCC	2	1	3
CC(C)=CCCC(C)=CCCC(C)=CCCC(C)(O)C=C	4	3	4
CC1NC(COCCN)=C(C(C=1C(=O)OC)C1=CC=CC=C1Cl)C(=O)OCC	2	3	4
CC1CSC2C(NC(=O)C(=NOC)C3=CSC(N)=N3)C(=O)N2C=1C(=O)OCOC(=O)C(C)(C)C	3	2	4
CCOC(=O)C=CN(C)C	3	2	3
CC1(C)CC(CC(C)(C)N1)N=CN(C1CC(C)(C)NC(C)(C)C1)C1=NC(=NC(=N1)N(C=NC1CC(C)(C)NC(C)(C)C1)C1CC(C)(C)NC(C)(C)C1)N(CC)CC	3	1	2
CN(C)CC(O)=O	3	4	4
CN(C)C(=O)C1C=CC=NC=1S(=O)(=O)NC(=O)NC1N=C(C=C(N=1)OC)OC	4	2	4
CCCCCCCCCCCCCCCCCC[N+](C)(C)C	3	4	2
CCOCCOCCOC(C)=O	4	5	4
CCCCCCCCCCCCN(C)C	3	4	3
NCCNCCNCCN	3	5	3
CCCCCCCCCCO	3	4	4
CCCCCCCCOC=O	4	2	4
NCCCOCCOCCO	4	2	4
CCCCCCCCCCCCCCCC(=O)OC	3	5	4
CCCCCCCCCCCO	3	4	4
COCCOCCOCCOC	4	5	3
CCCCCCCCCCCC=O	4	2	4
CCCCCCOCCCCCC	4	2	3
OCCOCCOCCOCCO	4	5	4
CCCCOCCOCCOCCCC	3	3	3
CCCCCCCCC=CCCCCCCCC(O)=O	4	3	4
CCCCCCCCC=CCCCCCCCCCCCC(O)=O	4	3	4
OC1C=CC=CC=1S	2	3	2
O=CC1=CC=CC=N1	3	3	3
CC1C(=O)C(C(CCCCCC(O)=O)C2C=CC=CC=2)=C(C)C(=O)C=1C	3	2	2
OC(=O)CN1C2C=C(F)C=CC=2C(=O)N(CC2C=CC(Br)=CC=2F)C1=O	3	2	3
CCCCCCCCCCCC1CC(O)=C(CCCCCC)C(=O)O1	3	2	4
CCCCCCCOCCCCN1CCCCCC1=O	4	2	4
FC(F)(F)COC1CCC(CN2C=NC=N2)(O1)C1=CC=C(Cl)C=C1Cl	2	3	3
CCOC1C=C(N)C(Cl)=CC=1C(=O)NCC1CN(CC2=CC=C(F)C=C2)CCO1	3	3	2
NC1C2C(O)CCCC=2N=C2C=CC=CC2=1	2	3	2
CN(C)CCC(C1C=CC=CN=1)C1C=CC(Cl)=CC=1	2	2	2
CCN(C1CCCCC1)C(=O)SCC	3	2	2
NC1C=C(C=CC=1O)C1C=CC=CC=1	3	3	3
OC1C=CC(=CC=1)C(=O)C1C=CC=CC=1	4	4	3
CC(C)(C)N1C=C2CC3N(C)CC(CO)CC3(OC)C3=CC=CC1=C32	3	3	3
CCCCCCCCCCSCCN1CCCC1=O	4	2	4
COC1(C)CC(OC2C(C)C(=O)OC(CC)C(C)(O)C(O)C(C)C(=O)C(C)CC(C)(O)C(OC3OC(C)CC(C3O)N(C)C)C2C)OC(C)C1O	3	5	3
O=C1C(C2C=CC(Cl)=CC=2)C(=O)C2C=CC=CC1=2	2	4	2
N#CC1=CC=CC=C1C1C=CC(CBr)=CC=1	3	2	3
CC[Si](Cl)(Cl)Cl	3	1	3
O=C1OC(=O)C2C1C1(Cl)C(Cl)=C(Cl)C2(Cl)C1(Cl)Cl	3	2	2
OC(=O)C1C(C(O)=O)C2(Cl)C(Cl)=C(Cl)C1(Cl)C2(Cl)Cl	3	2	4
CC1(C)C2CC(OC(=O)CSC#N)C1(C)CC2	3	2	3
OC(C1C=CC(Cl)=CC=1)(C1C=CC(Cl)=CC=1)C(Cl)(Cl)Cl	3	4	2
CCC(C)C1(CC=C)C(=O)NC(=O)NC1=O	2	2	2
OC(C1CCNCC1)(C1C=CC=CC=1)C1C=CC=CC=1	3	5	3
CC1(CCC=C(C)CO)C2CC3C(C2)C13C	3	2	4
CCC(CO)(CO)CC	3	2	3
OCC(CO)(CO)CO	4	2	4
CCCCC(CO)(CO)CC	3	3	3
COP(=S)(OC1C=CC(=CC=1)S(N)(=O)=O)OC	2	4	1
CC(C)=CCCC(C)(C=C)OC(C)=O	4	4	4
CC(C)=CCCC(C)(C=C)OC=O	4	3	4
CN1CCN(C)C2SC(SC12)=C(C(=O)OCCC)C(=O)OCCC	3	1	3
CC(C)C(C(C)CCC)C1=CC=C(O)C=C1	3	5	3
NC1CN(CC1)C1=NC2=C(C=C1F)C(=O)C(=CN2C1=CC=C(F)C=C1F)C(O)=O	4	2	4
CCNC(=O)CSP(=S)(OC)OC	2	4	2
CC(=O)CO	3	2	3
CC(C)OP(OC(C)C)OC(C)C	2	4	3
OC(NC(=O)NC(O)C(Cl)(Cl)Cl)C(Cl)(Cl)Cl	4	1	4
CC(=O)C1C=CC(=CC=1I)OC1C(I)=CC(=CC=1I)C(O)=O	3	2	3
CN1C2C=CC(=CC=2OCC1=O)C(=O)C1C=CC=CC=1	3	5	3
CN1C2C=CC(=CC=2OCC1=O)C(=O)C1C=CC(Cl)=CC=1	3	5	3
CCCC(=O)C1=CC2OCC(=O)N(C)C=2C=C1	3	5	3
CCCCCCCCCCCCOC(=O)C1C=C(O)C(O)=C(O)C=1	4	4	4
CN1C(=O)C2=C(N=CN2CC2SCCS2)N(C)C1=O	3	4	3
CN1CC(CC2C1CC1=CNC3C=CC=C2C1=3)C1=CC=NN1C	2	3	2
CN1CC(CC2C1CC1=CNC3=CC=CC2=C13)C1=CC=NN1	2	3	2
OS(=O)(=O)C1=CC=CC2=C1C(=O)C1=CC=CC(=C1C2=O)S(O)(=O)=O	3	3	3
[O-][N+](=O)C1=C(Cl)C(Cl)=CC(Cl)=C1Cl	2	4	3
OC1C=C(O)C2C(=O)C(O)=C(OC=2C=1)C1=CC(O)=C(O)C=C1	2	2	3
CCCCOCCOC(=O)C1C=CC=CC=1C(=O)OCCOCCCC	4	5	4
CCN(CCN1C(=O)CN=C(C2=CC=CC=C2F)C2C=C(Cl)C=CC1=2)CC	3	5	3
CC1ON=C(C=1C(=O)NC1C2SC(C)(C)C(C(O)=O)N2C1=O)C1C=CC=CC=1	4	3	4
CC1C=CC(=C(OC2=CC=CC=C2CC(O)=O)C=1C)C(O)=O	3	2	2
COC1C=CC(C=CC(=S)OCC)=CC=1OCCC	3	2	3
CCOC(=S)C=CC1C=CC2OCOC=2C=1	3	3	3
CCOC(=S)C=CC1C=CC(=CC=1)N(C)C	2	2	3
COC1C=C(C=CC=1OCCC)C=CC(=O)OCC	3	3	3
CCOC(=S)C1C=CC2OCOC=2C=1	3	2	2
CC(C)CC1=C(C2=NCCS2)C(=NC(C(F)F)=C1C(=O)OC)C(F)(F)F	4	2	4
COC1=CC2CCC(=C(C=2C=C1)C1C=CC(=CC=1)OCCN(CC)CC)C1C=CC=CC=1	3	3	3
NC1=CC2=C(C=C(C=C2C=C1S(O)(=O)=O)S(O)(=O)=O)S(O)(=O)=O	4	4	4
CCCCC(COC(=O)C1C=CC=CC=1O)CC	4	4	3
CCOC(=O)C1C=CC=CC=1O	3	4	3
O=C1C(Cl)=C(Cl)C(=O)C(Cl)=C1Cl	3	1	1
NC1C=CC=CC=1C(O)=O	4	4	3
CC(C)C1=CC(=CC(=C1O)[N+]([O-])=O)[N+]([O-])=O	2	4	1
CC1C(=CC(=CC=1[N+]([O-])=O)[N+]([O-])=O)[N+]([O-])=O	3	5	2
O=C(CS(=O)CC1=CC=CO1)NCC=CCOC1C=C(CN2CCCCC2)C=CN=1	3	2	3
OC(O)=O	2	4	3
CC1=C(C2=C(CC(C)(C)CC2=O)N1C1C=CC=CC=1)C1=C(O)CC(C)(C)CC1=O	3	2	3
CNC(=O)C=C	2	2	2
CC(=O)NC(CCC(O)=O)C(O)=O	4	3	3
CCOP(=S)(OC1C=CC(=O)N(N=1)C1C=CC=CC=1)OCC	2	2	3
O=C1NN=CC2=CC=CC=C21	2	2	3
C1CCCC2C=CC=CC=21	3	3	3
C1=NC=CC2C=CC=CC=21	2	2	2
OC(=O)C1C=CC=CC=1C=O	4	4	3
NC1=CC=CC2=CC(=CC=C21)S(O)(=O)=O	4	4	4
OC(=O)C1C=CC=CC=1SSC1C=CC=CC=1C(O)=O	3	2	4
C[Si](Cl)(Cl)CCCC#N	3	1	3
CCCCNC(=N)NC(N)=N	2	2	3
CCC1=NN(C)C(C(=O)NCC2C=CC(=CC=2)C(C)(C)C)=C1Cl	3	2	3
CCN1CCC2=C3C1CC=C(C(=O)OC)N3C1C=CC=CC2=1	3	2	3
CN(CCNC(=O)C1=NC(Cl)=C(N)N=C1N)CCNCC1=CC(=CC(Br)=C1O)C(C)(C)C	3	1	4
COC1=CC2C=CC(=O)OC=2C=C1OC	2	3	3
COC1=CC=C(C=O)C=C1OC	3	4	3
O=CC1C=C2OCOC2=CC=1	3	3	3
COC(=O)C1C=CC(=CC=1)C(=O)OC	3	4	3
CC1C=C(N)C(=CC=1)OC	3	4	3
O=C1CCCC1	3	1	3
CN(C)S(=O)(=O)N1C(=C(Cl)N=C1C#N)C1C=CC(C)=CC=1	4	1	3
OC(=O)C(C1=CC=CC=C1Cl)N1CC2C=CSC=2CC1	3	2	3
O=C1C=CC(=O)N1C1C=CC=CC=1Cl	3	4	2
CC(C)(C)C1=CC=C(CCOC2=NC=NC3C=CC=CC=32)C=C1	2	2	3
CC1C=CC(=CC=1S(=O)(=O)Cl)[N+]([O-])=O	4	2	3
CC1=CC=C(C=C1S(O)(=O)=O)[N+]([O-])=O	3	3	3
CCOC1C=C(C=O)C=CC=1O	3	3	3
NC1=CC=C(C=C1)S(O)(=O)=O	4	4	4
CCCOC(=O)C1=CC(O)=C(O)C(O)=C1	3	4	3
COC(=O)C1C=CC(=CC=1)OC	4	3	3
CC1=C(CC(O)=O)C2=C(CC(C)(C)CC2=O)N1CCCC	3	2	3
CC(=O)NC(CC1=CNC2=CC=CC=C21)C(O)=O	4	3	2
CC(C)C1C=CC(C=O)=CC=1	3	4	3
CCCCCCCCCCCCCCCCCC[N+](C)(C)CC1C=CC=CC=1	3	3	2
CC(O)CN(CC(C)O)CC(C)O	3	5	3
OC1C=CC(=CC=1)NC1C=CC=CC=1	3	4	3
CCCCCC(C=O)=CC1C=CC=CC=1	3	2	3
CCCCB(CCCC)CCCC	3	1	4
CCC(=O)OCCC1C=CC=CC=1	3	5	3
CC(=O)OCCCC1C=CC=CC=1	3	3	3
CCC(=O)OCCCC1C=CC=CC=1	4	3	4
CC(=O)NC1C=CC(N)=CC=1	3	4	3
OCCCC1C=CC=CC=1	3	4	3
OCCNC1C=CC=CC=1	3	4	3
OS(=O)(=O)C1=CC(=CC=C1C=CC1=CC=C(C=C1S(O)(=O)=O)NC1=NC(NC2C=C(C=CC=2)S(O)(=O)=O)=NC(=N1)N(CCO)CCO)NC1N=C(NC2C=C(C=CC=2)S(O)(=O)=O)N=C(N=1)N(CCO)CCO	3	5	4
NC(=O)OC1C=CC(Br)=CC=1C(=O)OC1=CC=CC=C1	3	5	3
CCN(CCNC(=O)COC1C=CC(Cl)=CC=1)CC	3	3	3
OCCS(=O)(=O)C1C=CC(=CC=1)NS(=O)(=O)C1=CC2=C3NC(N=C4N=C(N=C5NC(=NC6=NC(=N3)C3=CC=C(C=C36)S(O)(=O)=O)C3=CC=C(C=C35)S(O)(=O)=O)C3=CC=C(C=C34)S(O)(=O)=O)=C2C=C1 |c:23,27,30,34|	4	2	3
COC1=CC=C(C=C1OC)C(=O)NCC1C=CC(=CC=1)OCCN(C)C	3	3	3
CN1CC(CN2C3C=CC=CC=3SC3C=CC=CC2=3)CC1	2	5	2
CCS(=O)(=O)C1=CC=CN=C1S(=O)(=O)NC(=O)NC1=NC(=CC(=N1)OC)OC	4	2	4
CCCCC(CC)C=O	3	2	3
OC1=CC=C(C=C1)C=O	3	5	2
CCCCCCCCCCCCOC(=O)CCSCCC(=O)OCCCCCCCCCCCC	3	2	4
NC1=CC=C(O)C=C1	2	4	3
OC1C=CC(O)=CC=1	2	4	2
CCC=O	3	3	3
OC(=O)CS(O)(=O)=O	3	2	3
CC(C)CCO	3	3	3
CCCC(=O)C1=CC(O)=C(N)C=C1	3	4	3
CC1OC2C=C(C=CC=2NC1=O)C(=O)C1C=CC(Cl)=CC=1	3	5	3
CC(=O)C1=CC2OC(C)C(=O)N(C)C=2C=C1	3	5	3
CC1OC2C=C(C=CC=2N(C)C1=O)C(=O)C=CC1C=CC(Cl)=CC=1	3	5	3
CN1C2C=CC(=CC=2OC(C)(C)C1=O)C(=O)C=CC1C=CC(O)=CC=1	3	5	3
COC(=O)CCC(=O)OC1C2SC(Cl)=CC=2S(=O)(=O)N(C)C=1C(=O)NC1C=CC=CN=1	1	3	1
CN1C(=C(NC2C=CC=CN=2)C2SC(Cl)=CC=2S1(=O)=O)C(=O)NC1C=CC=CN=1	1	2	1
CN1C(=C(OC(=O)C(C)(C)C)C2SC=CC=2S1(=O)=O)C(=O)NC1C=CC=CN=1	1	4	1
CN1C(=C(OC(=O)C(C)(C)C)C2SC(Cl)=CC=2S1(=O)=O)C(=O)NC1C=CC=CN=1	1	4	1
COC1C=CC2=C(C=1)OC(C)(C)C(=C2C1C=CC(=CC=1)OCC=C)C1C=CC=CC=1	2	4	2
COC1C=CC2C(C(C3C=CC=CC=3)C(C)(C)OC=2C=1)C1C=CC(=CC=1)OCCN	2	4	3
CC12CCC3C(CCC4CC5=NON=C5CC43C)C1CCC2(C)O	3	1	3
CCOC(=O)CCCCCCC=CCC=CCC=CCC=CCC	4	5	4
CCCCCCCC(O)=O	3	4	4
CCCCCCCCCC	4	3	4
CCCCCCCCCCCCCCCCCCN	3	3	3
CNC	3	1	2
CS(=O)(=O)Cl	1	1	2
OC[P+](CO)(CO)CO	2	1	3
CC(C)(N)CO	3	2	3
CCC(COP(=O)(OC1C=CC=CC=1)OC1C=CC=CC=1)CCCC	4	3	4
CCCCC1C(=O)N(C2=CC(O)=CC=C2)N(C2=CC(O)=CC=C2)C1=O	3	3	3
SC(=S)NCCNC(S)=S	3	2	3
OCCOCCN1CCN(CC1)C(C1C=CC=CC=1)C1C=CC(Cl)=CC=1	3	3	3
COC(=O)C1=CC=CC=C1C(=O)C1=CC=C(C=C1)OCCN1CCCCC1	3	2	3
CC1(C)C2CC(OC(C)=O)C1(C)CC2	4	2	4
COC1C=CC2CC3C4CCCCC4(CCN3C)C=2C=1	2	5	2
CC1=CC=CC2=NC=C(C(=O)N12)C(=O)NC	2	5	2
CC1=CC=CC2=NC=C(C(=O)N12)C(=O)NC(C)(C)C	2	5	2
CC1=CC=CC2=NC=C(C(=O)N12)C(=O)NCCCCCCC	2	5	2
CC1=CC=CC2=NC=C(C(=O)N21)C(=O)NC1CCCC1	2	5	2
CC1=CC=CC2=NC=C(C(=O)NC3C=CC(F)=CC=3)C(=O)N21	2	4	2
CC1C=CN2C(C=1)=NC=C(C(=O)NCCC)C2=O	2	5	2
CC1=CC=CC2=NC=C(C(=O)N21)C(=O)NC12CC3CC(C1)CC(C2)C3	2	5	2
CC1=CC=CC2=NC=C(C(=O)N21)C(=O)NC1CCCC1	2	5	2
C=CC1=CC(Br)=CC=C1Br	4	2	3
CC(O)C(=O)C(O)C(O)C(O)OC1C=CC=C2C(C3C4=CC(=CC(O)=C4C(=O)C4C(=CC=CC=43)OC(O)C(=O)C(O)C(O)C(C)O)C(O)=O)C3=CC(=CC(O)=C3C(=O)C=12)C(O)=O	4	2	2
CC(C)(C)OC(=O)CC1CC(CCN2C(C(C)C)=C(C(=C2C2=CC=C(F)C=C2)C2C=CC=CC=2)C(=O)NC2C=CC=CC=2)OC(C)(C)O1	3	2	3
OC(CCN1CCCCC1)(C1CCCC1)C1C=CC=CC=1	3	5	3
CC(C)(CO)CO	4	3	4
COP(=O)(OC)C(=C)OP(=O)(OCC)OCC	2	2	3
CC(C)(C)CC(C)(C)C1C=CC(=CC=1)OCCOS(O)(=O)=O	4	3	3
CCCS(=O)(=O)NC1C=CC(F)=C(C(=O)C2=CN(C3N=CC(Br)=CC2=3)C(=O)C2C(Cl)=CC=CC=2Cl)C=1F	3	2	3
CCOC1=CC=CC=C1OS(=O)(=O)N/C(/O)=N/C1N=C(C=C(N=1)OC)OC	3	2	4
CC(C)N=O	3	2	3
CC(O)=O	3	3	3
O=C(C(F)(F)Cl)C(F)(F)Cl	2	1	2
CN(C)C1C2CC3C(O)C4C(Cl)=CC=C(O)C=4C(=O)C3=C(O)C2(O)C(=O)C(C(N)=O)=C1O	4	3	3
CC1C2CC3=CC=C(O)C=C3C1(C)CCN2CCC1C=CC=CC=1	2	5	3
O=S(=O)(C1C=CC=CC=1)C1C=CC=CC=1	2	3	3
NC1(CC1)C#N	2	1	2
CN(C)C(S)=S	3	2	3
[O-][N+](=O)C1=CC(=C(C=C1)C=CC1=CC=C(C=C1S(O)(=O)=O)[N+]([O-])=O)S(O)(=O)=O	4	2	4
CC1(C)C2CC1CC=C2CCO	3	3	3
COCCNC(=O)C1C=C(C=CN=1)C(=O)NCCOC	4	2	3
CC1(C)C2CC(OCC(C)CO)C1(C)CC2	3	1	4
COC1C=CC=CC=1N1CCN(CC1)/C(/NC1C=C(Cl)C(Cl)=CC=1)=N\CC(C)C	3	2	3
CC1=NN(C2=CC(CC(Cl)C(=O)OCC)=C(Cl)C=C2F)C(=O)N1C(F)F	4	2	3
CN1CCC(CC1)=C1C2C=CC=CC=2C=CC2C=CC=CC=21	2	2	2
CC(=O)CC(C1=C(O)C2=CC=CC=C2OC1=O)C1C=CC=CC=1	1	3	2
OC(=O)C1C(C2CCC1O2)C(O)=O	2	2	1
CN1C(C)=C(I)C(=O)N1C1C=CC=CC=1	3	2	3
O=C1C=CC(=O)C2C=CC=CC1=2	2	2	3
OC1=C(I)C=C(Cl)C2C=CC=NC=21	4	2	3
CC1C=C(O)C(CCCCC)=CC=1	3	5	3
CC(C)COC(S)=S	3	2	3
NCC1=CC=C(C=C1)S(N)(=O)=O	4	3	3
CC(C)OC(=O)CCCC=CCC1C(O)CC(O)C1CCC(O)CCC1=CC=CC=C1	1	3	3
CC(C)OCC(O)COCC	4	4	3
CCCCCCCCCCCCCCCCNP1(=S)OCC2C=C(C=CC=2O1)[N+]([O-])=O	2	4	2
CCC(C)NP1(=S)OCC2C=C(C=CC=2O1)[N+]([O-])=O	2	4	2
CC1(CO)CN(NC1=O)C1C=CC=CC=1	3	4	3
CC(C)(C)SCSP(=S)(OCC)OCC	1	4	1
ClC1=CC(=CC=C1)N1CCNCC1	2	3	2
OC1C(Cl)=C(Cl)C(Cl)=C(Cl)C=1Cl	2	4	1
OC1C=C(O)C=CC=1C(=O)C1=CC=C(O)C=C1O	3	4	3
ClC(Cl)(CCl)CCl	4	4	2
N#CC1=CNC=C1C1C=CC=C2OC(F)(F)OC=12	4	2	3
CC1(C)C(C)C(C)(C)C2C3=NC=NC=C3CCC1=2	2	1	3
CC(=O)NCCCOC1C=CC(=CC=1)C(=O)N1CCC(CC1)N1C2C=CC=CC=2CCC1=O	3	4	3
CN(C)CC1C(O)=C(Br)C=C2C=1C(=C(CSC1C=CC=CC=1)N2C)C(=O)OCC	3	2	2
COC1C(OC)=C(CN2CCNCC2)C=CC=1OC	3	3	3
CCCC1CC(C)(CCO1)OC(C)=O	3	3	4
CN1CCC(CC1)=C1C2C=CC=CC=2SC2C=CC=CC=21	3	3	2
CC1(C)C(=C)C2(Cl)C(Cl)(Cl)C1(Cl)C(Cl)(Cl)C2(Cl)Cl	1	2	2
O=P(OC1C=CC=CC=1C1C=CC=CC=1)(OC1C=CC=CC=1)OC1C=CC=CC=1	4	3	4
CCC(C1N=C(CCN(CC)CC)ON=1)C1C=CC=CC=1	3	2	3
O=C1NC(CCCl)OC2C=CC=CC=21	4	4	3
CCOC(=O)OC#CCCCCCC	3	2	4
CC1C=CC=C(C(=O)C2C=CC=CC=2)C=1C	3	2	3
CCCCCN(C)N=O	2	3	3
CN(N=O)C1CS(=O)(=O)CC1	3	1	3
CCOP(=O)(OCC)SCC1C=CC=CC=1	3	2	2
CCOP(=S)(OCC)SCC1=CC=C(C=C1)[N+]([O-])=O	2	2	2
CC1C=C(C=CC=1OC(=O)C1C=CC(=CC=1)OCCCCOC(=O)C=C)OC(=O)C1C=CC(=CC=1)OCCCCOC(=O)C=C	4	3	3
CN1CCN(CC1)N=CC1C2NC(=O)C(C)=CC=CC(C)C(O)C(C)C(O)C(C)C(OC(C)=O)C(C)C(C=COC3(C)OC4=C(C(=C(C=2O)C(O)=C4C)C=1O)C3=O)OC |c:16|	3	2	3
COC1=CC2C=C(CO)OC(=O)C=2C(O)=C1	3	2	3
O=C1C2C=CC=CC=2C(=O)N1SC(Cl)(Cl)Cl	3	2	3
NC1=CC(O)=C(C=C1)C(O)=O	4	4	3
OC(C(=O)C(O)=O)C(O)=O	4	5	3
SC1C(Cl)=C(Cl)C(Cl)=C(Cl)C=1Cl	4	2	3
NS(=O)(=O)C1C=C2C(=CC=1Cl)NC(NS2(=O)=O)C(Cl)Cl	4	3	3
NC1C=C(Cl)C=C(C(O)=O)C=1Cl	3	4	3
CCOCCC(O)=O	3	3	4
ClC=CC1C=CC=CC=1	4	2	3
ClC(Cl)CC1C=CC=CC=1	4	3	3
CCCCC(CC1C=CC=CC=1O)CC	3	5	3
CCCCCCCCCCCCCCCCCCNC(C)C	3	3	3
CCOC(=O)CN(C)N=O	3	2	3
CC(C)COC(=O)CC#N	3	4	3
CCCCCCOC(=O)CC#N	4	2	3
CCOCC1NC2=NC=CN=C2C(=O)N=1	3	1	3
CC(C)(CC)C1C=C(C=CC=1OC(CC)C(O)=O)C(C)(C)CC	3	3	3
CC1=NN(C)C(OC2C=CC=CC=2)=C1C=NOCC1=CC=C(C=C1)C(=O)OC(C)(C)C	2	2	3
CP(=S)(OP(C)(=S)SCCC)SCCC	2	1	1
NC1=NCC(O1)C1C=CC=CC=1	1	2	3
OC(=O)CNC(=O)C1=CC=C(Cl)C=C1	3	3	3
CC1=NC2=CC(=NN2C=C1C(=O)OCC)OP(=S)(OCC)OCC	2	2	2
CCCCCCCC(=O)OOC(C)(C)C	4	4	4
C1OC1C1C=C2OC2=CC=1	3	2	3
CN(C(=O)C1C=C(C=C(C=1)C(F)(F)F)C(F)(F)F)C1=NC(=C(Cl)S1)C(F)(F)F	3	2	2
CN(C)CCN(CC1=CC=CS1)C1=CC=CC=N1	2	2	3
CCC(C)C1C=CC=CC=1	3	4	3
C[Si](CCCCl)(OCC)OCC	3	2	3
COC1C=C(CCC2C=CC=CC=2OCC(CN(C)C)OC(=O)CCC(O)=O)C=CC=1	3	3	2
CC1=NC=CN=C1N1CCCCC1	3	2	3
CC(C)NCC(O)COC1=CC=CC2NC=CC1=2	2	2	3
COC1N=NC(=O)N1C	3	1	3
CC(=NC#N)N(C)CC1=CN=C(Cl)C=C1	2	2	3
N#CN=c1cccc[n]1CC1=C(Cl)C=CC=C1Cl	2	2	2
CC1=CC=C(C=C1C)C1OCC2OC(OC(C2O1)C(O)CO)C1C=C(C)C(C)=CC=1	4	3	3
COP(=S)(OC1=CN=C2C=CC=CC2=N1)OC	3	2	1
CC(C)(C1C=C(C=CC=1)C(C)(C)C1C=CC(O)=CC=1)C1C=CC(O)=CC=1	4	4	4
OS(=O)(=O)OCCOC1C=CC(Cl)=CC=1Cl	2	3	2
CC1=CC2N=NNC=2C=C1	3	2	2
CN(C)C1=NC2C=CC(=CC=2S1)OCCN(CC)CC	3	2	3
CN(C)C1=CC=C(O)C2=C1CC1CC3C(C(O)=C(C(N)=O)C(=O)C3(O)C(O)=C1C2=O)N(C)C	3	2	3
OCCN(CCO)C1N=C(C2N=C(N=CC=2N=1)N(CCO)CCO)N1CCCCC1	3	2	4
COC1C=CC=CC=1C1C(Cl)C(=O)N1C1C=CC=CC=1C(O)=O	3	3	3
CC(CCl)OP(=O)(OC(C)CCl)OC(C)CCl	3	3	3
CCCCCCCCCCCC(=O)N(C)CC(O)=O	4	3	3
CCC(C)CO	3	3	3
CC(C)NCC(O)COC1C=CC=CC=1CC=C	3	3	3
C[N+](C)(C)CCC[N+]1(C)CC2C(C1)C1CCC2C=C1	3	1	2
CC(=O)C(N=NC1C=CC=CC=1)C(=O)NC	3	3	3
CC(=O)C(N=NC1C=CC=CC=1Cl)C(=O)NC	3	4	3
CC(=O)C(N=NC1=CC(Cl)=C(Cl)C=C1)C(=O)NC	3	4	3
CC(=O)C(N=NC1C=CC(=CC=1[N+]([O-])=O)OC)C(=O)NC	3	3	3
C[N+]1(CC2C(C1)C1CCC2C=C1)CC[N+]1(C)CCCC1	3	1	3
CCN(CCSC(=S)N1C2C=CC=CC=2SC2C=CC=CC1=2)CC	3	1	3
CC(C)C(C(O)=O)N(CC1C=CC(=CC=1)C1=CC=CC=C1C1NN=NN=1)C(=O)CCCC	3	2	3
CC1C=C(Cl)C=CC=1OC(C)C(=O)N(C)C	3	4	3
NNC(=O)CSC1C=C(N=CN=1)OC1C=CC=CC=1	2	2	2
NNC(=O)CSC1C=C(N=CN=1)OC1C=CC(F)=CC=1	2	2	2
CC(C)=NNC(=O)CSC1=CC(=NC=N1)OC1C=CC(Cl)=CC=1	2	2	3
CC(=O)N(O)CCCCCNC(=O)CCC(=O)N(O)CCCCCNC(=O)CCC(=O)N(O)CCCCCN	4	1	3
N#CC(OC1OC(CO)C(O)C(O)C1O)C1C=CC=CC=1	3	3	3
C[N+]1(CC2C3OCOC=3C=CC=2C2C1C1C=C3OCOC3=CC=1CC2O)CCNP(=S)(NCC[N+]1(C)CC2C3OCOC=3C=CC=2C2C1C1C=C3OCOC3=CC=1CC2O)NCC[N+]1(C)CC2C3OCOC=3C=CC=2C2C1C1C=C3OCOC3=CC=1CC2O	3	3	3
[O-][N+](=O)/N=C1\NCCN\1CC1C=CC(Cl)=NC=1	2	2	3
FC(F)(F)C(F)C(F)C(F)(F)C(F)(F)F	4	1	3
CC(C)NC(=O)OCC(O)C1COC2C=CC=CC=2O1	3	4	3
O=NN(CCF)C(=O)NC1CCCCC1	1	2	2
CCOP(=O)(ON=C(C1CC1)C1CC1)OCC	1	1	2
Cl[Si](Cl)(C1CCCC1)C1CCCC1	3	1	3
CC(C)(C)C1C=C(C=C(C=1)C(C)(C)C)C1C(=O)C2C=CC=CC=2C1=O	2	4	2
CC(=O)N1CN(CN(CN(C1)[N+]([O-])=O)[N+]([O-])=O)[N+]([O-])=O	4	1	4
CC(C)CC(=O)OCC=CC1C=CC=CC=1	4	3	4
N#CCC1C=CC=CC=1	2	3	3
CC1C=CC(=CC=1)OC(C)=O	3	3	3
CC(=O)NC1C=CC(=CC=1)C(=O)CCl	3	3	3
N#CCC1C=CC(Cl)=CC=1	1	3	2
CC1=CC=C(C=N1)C=C	3	2	2
CC(C)OC(S)=S	3	2	3
CC(C)OC(S)=S	3	2	3
NC(CC(O)=O)C(O)=O	4	2	4
CN1C2CC(CC1CC2)OC(C1C=CC=CC=1)C1C=CC(Cl)=CC=1	2	4	3
OC1=C(C=C(C=C1O)C(=O)OC1C(OC(=O)C2C=C(O)C(O)=C(C=2)OC(=O)C2=CC(O)=C(O)C(O)=C2)C(OC(COC(=O)C2C=C(O)C(O)=C(C=2)OC(=O)C2=CC(O)=C(O)C(O)=C2)C1OC(=O)C1C=C(O)C(O)=C(C=1)OC(=O)C1=CC(O)=C(O)C(O)=C1)OC(=O)C1C=C(O)C(O)=C(C=1)OC(=O)C1=CC(O)=C(O)C(O)=C1)OC(=O)C1=CC(O)=C(O)C(O)=C1	3	2	3
C1CCCO1	3	2	3
OC(=O)C1=CC=C(C=C1)B(O)O	3	2	3
CC1(C)C2CC3(CC=C2COC(C)=O)C1CCC3C	4	3	3
CN(C)C(=S)NN=CC1=CC=C(O1)[N+]([O-])=O	3	2	3
OC(=O)C=CC(O)=O	3	4	3
CCCCOCCOC(=O)CCCCC(=O)OCCOCCCC	3	5	3
ClC1=CC=C(Cl)N=N1	2	1	3
CCOC(C)=O	4	4	3
CC(C)=CC(C)=O	2	3	3
OC(=O)CC(O)=O	3	2	3
CCNC(=S)OC(C)C	3	1	2
CC(=NOCC1=CC=CC=C1C(=NOC)C(=O)OC)C1C=C(C=CC=1)C(F)(F)F	4	2	4
CN1C=C(C(=O)Cl)C(=N1)C(F)F	3	1	2
CCCCCCCCCCCC(=O)OCC(O)CO	4	4	4
CCCCCCC(=O)OCC=C	2	3	3
CC(C)(O)C#CC(C)(C)O	4	1	3
SC(=S)NCCNC(S)=S	2	2	3
CCCCCC(O)=O	3	3	3
C1CNCCN1	3	4	3
OC(=O)CCCCC(O)=O	4	3	4
CCCCCCCCCCCCCCCC(=O)OC(C)C	4	5	4
C1CN(CCO1)C(C1C=CC=CC=1)(C1C=CC=CC=1)C1C=CC=CC=1	2	4	3
CC(C)(C)C1C=C(C=C(C=1O)[N+]([O-])=O)[N+]([O-])=O	1	4	2
COC1C=CC(=CC=1)OC1C=CC(=CC=1)NC(=O)N(C)C	3	3	3
CC(=C)C(=O)OCCSCC	4	3	4
CC(=O)CCCCCCCC(O)=O	3	3	3
CCCCC1=CC2N=C(NC=2C=C1)NC(=O)OC	1	2	3
COC(=O)NC(=S)NC1C=CC(=CC=1[N+]([O-])=O)OCC1C=CC=CC=1	3	2	4
CC1C=C(O)C=CC=1S(C)(=O)=O	4	4	3
CC1C=CC=C(C)C=1NC(=O)C1=CC(=C(Cl)C=C1O)S(N)(=O)=O	3	3	3
CCCCCCCCCCCC(O)=O	4	4	3
CCCCCCNCCCCCC	2	3	3
CCCCCCCCC=CCCCCCCCC(O)=O	4	3	4
CCCCOCCOCCOCOCCOCCOCCCC	3	3	4
O=C1C2(Cl)C3(Cl)C4(Cl)C2(Cl)C2(Cl)C(Cl)(C3(Cl)C21Cl)C4(Cl)Cl	2	1	2
COC1C=CC2CC3C4CCC(=O)C5OC=1C=2C45CCN3C	2	5	2
CC(CC)C1(CC)C(O)=NC(=O)N=C1O	2	1	3
CC1C=C(Cl)C=CC=1OC(C)C(O)=O	3	5	3
COC1C=C(CNCC(O)COC2C=C3C=CC(=O)NC3=CC=2)C=CC=1OC	3	2	3
COC1C=C(C=C(OC)C=1OC)C(=O)N1CCCCCCC1	2	3	3
NN1C(=O)CSC1=S	1	1	2
CCC1(CC)C(=O)NC(O)=NC1=O	3	2	2
CC(=O)OC(CC(=O)OCC(CCCC)CC)(CC(=O)OCC(CCCC)CC)C(=O)OCC(CCCC)CC	3	2	4
OC(O)=O	3	4	3
NC1C=CC(=CC=1)S(=O)(=O)NC1=CC=CC=N1	4	2	3
CC(=O)OC1=C(C=C(I)C=C1I)C(=O)NC1C=CC(Cl)=CC=1	4	3	2
NP(=S)(N1CC1)N1CC1	2	1	1
CN1C(=NC2C=CC=CC1=2)C1C=C(C)C2N=C(CCC)N(CC3C=CC(=CC=3)C3C=CC=CC=3C#N)C=2C=1	3	2	3
O=C1C2C=CC=CC=2S(=O)(=O)N1CCCCNCC1CCC2C=CC=CC=2O1	2	2	3
C[Si](C)(C)[Si](C)(C)C	4	1	3
CON=CC1CN(CCC=1)OC(=O)NC1=CC=C(Cl)C=C1	2	2	3
CCOC(=O)C(CCN(CC)CC)(CC=C)C1C=CC=CC=1	2	4	2
CCCSC1=NC(Cl)=C(C(Cl)=N1)[N+]([O-])=O	2	1	3
COC(=O)C1=NC(Cl)=C(Cl)N=C1N	3	1	3
OC1=CC=CC2=C1C(=O)OC=C2C(=O)CO	2	2	3
CN(C)CCCN1C2C=CC=CC=2SC2C=CC(=CC1=2)C(F)(F)F	2	5	2
COC1=CC=C(C=C1)OC(=O)CCC	3	3	3
COC1=CC=CC(OC)=C1C(O)=O	3	3	3
CP(=S)(OCC(=C)Cl)OC1=CC=C(C=C1)[N+]([O-])=O	1	3	2
COC(=S)SSC(=S)OC	2	1	2
CCCCC(C)OP(=S)(OCC)OCC	2	2	3
FC(F)(F)C1NC2C(N=1)=C(Br)C(Br)=C(Cl)C=2Br	1	5	1
NC1C=CN(C2OC(CO)C(O)C2O)C(=O)N=1	4	2	4
CC(C)=CCC1C=C(C=CC=1O)C(=O)NC1C(=O)OC2C(=CC=C(OC3OC(C)(C)C(OC)C(OC(N)=O)C3O)C=2C)C=1O	3	2	3
NCC1C=C(CN)C=CC=1	3	2	2
CCN(CCC#N)C1C=CC=CC=1	3	3	3
CC1=NC(C)=C(C(O)=O)C(=C1C(=O)OC)C1C=C(C=CC=1F)[N+]([O-])=O	3	2	3
CC(C)(CC)C(=O)OC1=C(C2C=C(Cl)C=C(Cl)C=2)C(=O)OC21CCCCC2	3	2	4
CC(CN(C)C)C(C)(O)CC1C=CC(Cl)=CC=1	3	4	3
CC1CC2C3CCC4=CC(=O)C=CC4(C)C3(F)C(O)CC2(C)C1(O)C(=O)COC(=O)CCCCCCCCCCCCCCC	2	5	3
NC1NC2NCC(CNC3C=CC(=CC=3)C(=O)NC(CCC(O)=O)C(O)=O)N(C=O)C=2C(=O)N=1	4	2	4
CCN1C=CC(=O)N2N=C(C=C21)C1=CC=CS1	3	1	3
CC1(C)C=C(C2C=C(C=CC=2C1=O)C#N)N1C=CC=CC1=O	2	2	3
C=CCOC(=O)NC1C=CC(NCC2C=CC(F)=CC=2)=NC=1N	3	2	3
CN1CCCC1CCOC(C)(C1C=CC=CC=1)C1C=CC(Cl)=CC=1	3	4	2
NC1=CC=C(C=C1)C(O)=O	4	4	3
CC(C)=CCCC(C)CCOC(C)=O	4	3	4
CC(=O)OC1=CC=C(Br)C=C1C(O)=O	3	3	3
CC1=CC=C(C=C1OP(=S)(OC)OC)C(C)C	3	3	3
CN(C)CCCN1C2=CC=CC=C2SC2C=CC=CC1=2	2	5	2
CCN(CC#CCOC(=O)C(O)(C1CCCCC1)C1C=CC=CC=1)CC	2	3	3
CC(CCC(C)(O)CC)CC	4	3	4
CCCCCCCCCCCCOS(O)(=O)=O	3	4	3
CC1CC2C3CCC4=CC(=O)C=CC4(C)C3(F)C(O)CC2(C)C1(O)C(=O)COP(O)(O)=O	3	3	4
CCCC1=NC2=CC=NN2C(=C1CC1C=CC(=CC=1)C1C=CC=CC=1C1=NNN=N1)N1CCOCC1	2	2	2
CC1COC2=C3C(=CC(F)=C2N2CC(N)C4(C2)CCC4)C(=O)C(=CN31)C(O)=O	3	3	3
CC1C=CC(=CC=1)SN1C(=O)C2=CC=CC=C2C1=O	4	2	3
COP(=S)(OC)OC	3	3	3
COC1N=CC=NC=1NS(=O)(=O)C1C=CC(N)=CC=1	3	2	3
CC1CC2C3CC(F)C4=CC(=O)C=CC4(C)C3C(O)CC2(C)C1C(O)C=O	2	4	3
CCSCCOC(=O)C=C	3	2	3
O=C1C2C=C(C=CC=2C(=O)N1CC1C=NC=CC=1)N(C1C=CC(Cl)=CC=1)C1C=CC(Cl)=CC=1	3	2	4
CN(C)CCC=C1C2C=CC=CC=2CS(=O)C2SC=CC=21	2	2	2
CC(=O)OC1CCC(CC1)N1CCCCC1	3	1	3
CCCC(=O)OC1CCC(CC1)N1CCCCC1	3	2	3
CS(=O)(=O)C1C=CC(=CC=1)C(O)C(CO)NC(=O)C(Cl)Cl	4	2	4
CCCCC(=O)OC1CCC(CC1)N1CCCCC1	3	2	3
CC(C)CC(=O)OC1CCC(CC1)N1CCCCC1	3	2	3
O=C(OC1CCC(CC1)N1CCCCC1)C1C=CC=CC=1	3	4	3
CN(CO)C(=O)OC1=CC=CC2C=CC=CC=21	4	4	2
CC(N)C(O)C1C=CC=CC=1	3	5	3
CN(C)CCN(CC1C=CC=CC=1)C1=CC=CC=N1	2	2	3
O=NN(CCCl)C(=O)NCCCl	1	2	1
[O-][N+](=O)C1C=CC(=CC=1)OC(=O)OCC1=CN=CS1	3	2	2
CC(CC)NC1CCC(CC2CCC(CC2)NC(C)CC)CC1	2	2	3
CC1C=C(C)C=C(C)C=1C1C(=O)C2C=CC=CC=2C1=O	3	4	2
OC(=O)CN(CC(O)=O)CC(O)=O	3	5	3
CC12CCC3C(CCC4CC(OC(C)=O)C(CC43C)[N+]3(C)CCCCC3)C1CC(C2OC(C)=O)[N+]1(C)CCCCC1	2	2	2
O=C(CN1CC1)NCCCCCCCCNC(=O)CN1CC1	2	1	3
CC1C(CC(=O)C=1CC=C)OC(=O)C1C(C)(C)C1(C)C	2	5	3
CC(CC1C=CC=CC=1)N(C)CC1C=CC=CC=1	2	3	2
CCOC1C=CC(N)=CC=1	3	4	3
NNCCC1C=CC=CC=1	2	4	2
C=C1CC1CC(N)C(O)=O	2	2	3
CC1C(Cl)=CC(=CC=1Cl)C(=O)NC(C)(CC)C(=O)CCl	4	3	2
CCC(COC(=O)C=C)(COC(=O)C=C)COC(=O)C=C	4	4	3
CNC(=O)OC1=CC=CC2CC(C)(C)OC1=2	1	4	1
CCC(COP(OC1C=CC=CC=1)OC1C=CC=CC=1)CCCC	3	3	3
O=C1CC(C2=CC(Br)=CC=C2O1)C1C=CC=CC=1	3	3	3
CC1CSC2C(NC(=O)C(N)C3C=CC=CC=3)C(=O)N2C=1C(O)=O	4	5	4
CC(C)(O)CC(C)(O)C1C=CC(Cl)=CC=1	3	3	3
CC(C)CC1=CC=C(C=C1)C(C)C(O)=O	3	4	3
CC(C)(C)NC(=O)C1CN(CC2=CN=CC=C2)CCN1CC(O)CC(CC1C=CC=CC=1)C(=O)NC1C(O)CC2C=CC=CC=21	4	2	2
N#CCNC(=O)C1=CN=CC=C1C(F)(F)F	3	2	3
CCCN(CCC)C1C(=CC(=CC=1[N+]([O-])=O)C(F)(F)F)[N+]([O-])=O	3	4	3
CC1ON=C2C(=O)NN=C(C)C=12	3	2	3
CC(=O)C(N=NC1C=CC(=CC=1OC)[N+]([O-])=O)C(=O)NC1C=C(Cl)C=CC=1OC	3	3	3
CC(=O)CCC1=C(OC(=O)C2C=CC=CC=2)N(C2C=CC=CC=2)N(C2C=CC=CC=2)C1=O	3	2	3
NC1C=CC2C=CC3C=CC=C4C=CC=1C=2C=34	3	3	3
OC(=O)C1=CC(=CC=C1O)N=NC1C=CC(=CC=1)C1C=CC(=CC=1)N=NC1=C(O)C(=CC=C1O)N=NC1=CC(=CC=C1O)S(O)(=O)=O	4	3	4
CCCCC(COC(=O)OOC(=O)OCC(CCCC)CC)CC	3	3	4
NC(=S)NC1C=CC(=CC=1)C1C=CC(=CC=1)NC(N)=S	2	3	1
CCOC(=O)C1=CC(=O)C2C(=CC=CC=2OCC(O)COC2C=CC=C3OC(=CC(=O)C=23)C(=O)OCC)O1	3	2	4
CN(CCN1C=NC2=C1C(=O)N(C)C(=O)N2C)C1C=CC=CC=1	3	4	3
COCCOC(N)=O	4	2	3
CCCCC=CC=CC=CCCCCCCCC(=O)OC	4	4	4
CC1C(F)=C(C=C2C=1C(=O)C(=CN2C1CC1)C(O)=O)N1CCNC(C)C1	3	4	3
CN(N=O)C1C=CC=CN=1	2	2	1
[O-][N+](=O)C1=CC2C(=NCC(=O)NC=2C=C1)C1=CC=CC=C1Cl	4	4	3
COC1=CC2CCC3C4CCC(=O)C4(C)CCC3C=2C=C1	3	4	4
CN(C)C1CSSC1	2	1	2
CC1(C)COC(=N1)C1C=CC=CC1=O	3	1	4
O=S1(=O)CCCCO1	2	1	2
CN(N=O)C1C=CC(=CC=1)N=NC1C=CC=CC=1	3	2	3
CCN(N=O)C(C)C	3	3	2
N#CCN(CC#N)N=O	2	2	3
CCCCCC=CC=CC=C	4	3	4
CCOP(OCC)C1C=CC=CC=1	3	2	2
CC=CC=CC(=O)OCCC[Si](OC)(OC)OC	3	2	4
CC1=C(CC(O)=O)C2C=CC=CC=2N1C(=O)C1C=CC=CC=1	2	3	3
COC(C)(C)C=NOC(=O)NC	1	2	1
CN1C2C=CC(=CC=2N=C1CCCC(O)=O)N(CCCl)CCCl	2	2	2
CCP(=S)(OC(C)C)SCN1C(=O)C2C=CC=CC=2C1=O	1	4	1
CC1C=C(C=CC=1N=NC1=NC2=CC=C(C=C2S1)S(C)(=O)=O)N(CCC#N)CC	2	2	3
CC1(CC=CCC1)C(O)=O	3	2	3
OC1C=C2C=CC(=CC2=CC=1)C(O)=O	3	4	3
ClCC(Cl)(Cl)C(Cl)Cl	3	4	2
OCCOCCN1CCN(CCOC(C2=CC=C(Cl)C=C2)C2C=CC=CC=2)CC1	3	4	3
CCCC1=NC2=CC=NN2C(CCC)=C1CC1C=CC(=CC=1)C1C=CC=CC=1C1=NNN=N1	2	3	2
CC(C)(C1C=CC(=CC=1)OCC1CO1)C1C=CC(=CC=1)OCC1CO1	3	3	3
CNC(C)C#N	1	3	3
CC(=NOC(=O)NC)SC	1	3	2
CCN1CCCC2C=CC=CC1=2	3	2	3
CC1=NC=C(N1CC(O)CCl)[N+]([O-])=O	3	1	3
OC1(C2C=CC=CC=2C2=NCCN12)C1C=CC=CC=1	2	3	2
CCCC1=NC2=NC=NN2C(=C1CC1C=CC(=CC=1)C1C=CC=CC=1C1=NNN=N1)N(CC)CC	2	3	2
CCCC1=C(CC2C=CC(=CC=2)C2C=CC=CC=2C2N=NNN=2)C(=O)N=C2N=C(CC)NN12	2	5	2
CCCC1=C(CC2C=CC(=CC=2)C2C=CC=CC=2C2N=NNN=2)C(N)=NC2=NC=NN12	2	3	2
CC1NN2C(N=1)=NC(=O)C(CC1C=CC(=CC=1)C1SC=CC=1C1=NNN=N1)=C2CCC	2	5	2
CCCC1=C(CC2C=CC(=CC=2)C2C=CC=CC=2C2N=NNN=2)C(=NC2=NC=NN21)N1CCCC1	2	3	2
CCCC1=C(CC2C=CC(=CC=2)C2C=CC=CC=2C2=NNN=N2)C(NCCN2CCOCC2)=NC2=NC=NN21	2	2	2
CCCC1=C(CC2C=CC(=CC=2)C2C=CC=CC=2C2N=NNN=2)C(=NC2=NC=NN21)N1CCCCC1	2	3	2
CCCC1=C(CC2C=CC(=CC=2)C2OC(Br)=CC=2C2=NNN=N2)C(=O)N=C2N=CNN12	2	3	2
CC(C)(CO)C(O)C(=O)NCCC(=O)NCCSSCCNC(=O)CCNC(=O)C(O)C(C)(C)CO	4	1	4
CC1C=CC(CC)=C(O)C=1	3	5	3
C[N+](C)(C)C	2	2	1
CCC(OC(N)=O)C1C=CC=CC=1Cl	3	3	3
CCC=CCCCCCCCCOC(C)=O	4	3	4
[O-][N+](=O)C(F)(COCOCC(F)([N+]([O-])=O)[N+]([O-])=O)[N+]([O-])=O	3	1	3
CCS(=O)(=O)CCSP(=O)(OC)OC	1	4	1
CC1(CCC2(CC(O)C(C)C(O2)C(C)C(OC)C(C)C(O)=O)O1)C1CCC(CC)(O1)C1OC(CC1C)C1OC(O)(CO)C(C)CC1C	2	2	3
CC[Si](Cl)(Cl)CC	3	1	3
COC1=C2C=COC2=CC2OC(COC3OC(CO)C(O)C(O)C3O)=CC(=O)C=21	3	2	3
CC1C=C2N=C(C=CC3=NC4C=C(C)C=CC=4O3)OC2=CC=1	4	2	3
CNCC12CCC(C3=CC=CC=C13)C1C=CC=CC2=1	3	4	3
CC(CCl)N(C)C	2	2	2
OC(=O)C1C=C2C=CC=CC2=CC=1	3	3	3
OC(=O)C1C=C(I)C=C(I)C=1I	3	3	3
NC#N	3	1	2
CN(C)CCCN1C2=CC=CC=C2CCC2=CC=C(Cl)C=C12	3	4	3
C(CCCCCN=CC1=CC=CO1)N=CC1=CC=CO1	2	2	3
CC(C)C1C=CC2=C(CCC3C(C)(CCCC23C)C(O)=O)C=1	3	3	3
C1NNCN2CNNCN21	2	1	3
CCCCCCCCC(C)CCCCCCCCC=C	3	2	3
C1COCCOC2CCCCC2OCCOCCOCCOC2CCCCC2OCCO1	2	1	2
CON(C(=O)OC)C1=CC=CC=C1COC1C=CN(N=1)C1C=CC(Cl)=CC=1	4	2	3
CN(C)CCNN	3	2	3
CCOP(=S)(OC(=CCl)C1C=C(Cl)C=CC=1Cl)OCC	1	4	1
CC1=CC=C(C(C)C)C(OC(=O)NC)=C1Cl	2	4	2
CCOC(=O)CC(SP(C)(=S)SCCC)C(=O)OCC	3	2	3
CCCCCCOCC(OC)OC	4	2	4
CC=CC=CC=CC(C)=O	3	2	3
NC1CCC(CC2CCC(N)CC2)CC1	2	2	3
N#CS	2	1	3
OS(=O)(=O)C(F)(F)C(F)(F)C(F)(F)C(F)(F)C(F)(F)C(F)(F)C(F)(F)C(F)(F)F	2	1	2
OS(=O)(=O)CCCS	3	1	3
OC(=O)C(F)(F)C(F)(F)C(F)(F)C(F)(F)C(F)(F)C(F)(F)C(F)(F)C(F)(F)C(F)(F)C(F)F	3	4	3
OCCOCCOCCN1CCN(CC1)C(C1C=CC=CC=1)C1C=CC(Cl)=CC=1	3	3	3
CC1=C(C(C)O)C2=CC3=NC(=CC4NC(C=C5N=C(C=C1N2)C(C)=C5CCC(O)=O)=C(CCC(O)=O)C=4C)C(C(C)O)=C3C |c:10,15,t:6,19|	3	2	2
CN1C=C(C(O)=O)C(=N1)C(F)F	3	1	2
CN(CCO)C(=S)NP(=S)(OC)OC	1	1	2
CCOP(=S)(OC(C)C)SC1N=C(C)C=C(C)N=1	2	2	2
CCCC(=O)N1CCN(CC=CC2C=CC=CC=2)CC1	3	2	3
[O-][N+](=O)C1=CC(Cl)=C(N=NC2C=CC(=CC=2)N2CCS(=O)(=O)CC2)C(Cl)=C1	3	2	3
CCCCC(COC(C[N+]1C=CC=CC=1)C1=CC=C(CCCCCC)C=C1)CC	2	5	2
CCCCCOC(C[N+]1C=CC=CC=1)C1C=CC(=CC=1)C1CCCCC1	2	5	2
CCCCCCCCOC(C[N+]1C=CC=CC=1)C1C=CC(=CC=1)C1CCCC1	2	5	2
N#CCCNC(=O)CCl	2	1	3
CNC(=O)OC1=CC(=CC=C1)NC(=O)CC	3	4	3
CCCCNC(=O)N1C(NC(=O)OC)=NC2C=CC=CC1=2	4	2	3
NCCC[Si]12OCCN(CCO1)CCO2	4	1	3
OC(CC1C=CC=CC=1Cl)(CN1NC=NC1=S)C1(Cl)CC1	4	1	3
CN(C(=O)CSC)C(=O)OC1C=CC=CC=1OC(C)C	3	3	3
OC(=O)CC1=CSC(=N1)C1C=CC(Cl)=CC=1	3	2	3
CCP(=O)(SCC)SCC	1	2	1
O=C(NC1=NN=C(CCN2C3C=CC=CC=3SC3C=CC=CC2=3)S1)C1C=CC=CC=1	3	2	3
CN1C(=NN(C1=O)C(=O)NS(=O)(=O)C1C=CC=CC=1C(=O)OC)OCCC	4	2	3
CO[Si](C)(C)CCl	3	1	3
O=C1OC(CCN2CCCCC2)OC1(C1C=CC=CC=1)C1C=CC=CC=1	3	4	3
CC(C)OC(=O)C(O)(C1C=CC(Br)=CC=1)C1C=CC(Br)=CC=1	4	4	4
CC(C1NS(=O)(=O)C2C=C(C(Cl)=CC=2N1)S(N)(=O)=O)C1=CC=CC=C1	4	3	4
CCN(CC)C(=O)CSC1C=CC(Cl)=NN=1	3	1	3
CCNCC(C)=C	1	2	3
CC1=CC(OP(=S)(OC)OC)=C(C=C1Cl)C(C)C	2	3	3
CC(C)C[Si](OC)(OC)OC	3	2	3
COP(C)(=S)SCSC1C=CC(Cl)=CC=1	1	3	2
CC1CCC(CC=1)C(C)(C)OP(=S)(OC)OC	2	2	2
OC(=O)C1=C(C2C3C=C(Br)C(O)=C(Br)C=3OC3=C2C=C(Br)C(O)=C3Br)C(Cl)=C(Cl)C(Cl)=C1Cl	4	2	2
CNC(=O)OC1C=CC=CC=1C1OCC(C)(C)O1	2	4	2
O=C1NCCCN1	4	2	3
CN(C)C(=O)NC1CC2CC1C1CCCC21	3	1	3
CCCCSP(=O)(N(C)C)N(C)C	2	1	1
COC(=O)C1=C(Cl)C(Cl)=C(C(Cl)=C1Cl)C(=O)OC	3	3	3
OC(=O)C1C=CC=CC=1	3	4	3
CC(=O)SCC[N+](C)(C)C	2	1	3
CC1N=C(NCC2C=CC=CC=2)C2C=CNC=2N=1	2	2	3
N#CCCOCCCCOCCC#N	3	2	3
CC(C)(C)NCCCCN	3	3	2
CNC(=O)N(C)C1=NC2C=CC=CC=2S1	3	2	3
CC(=O)NC1C=CC(CC(O)=O)=CC=1	4	3	3
C=C(CCl)CCl	2	2	2
O=C(Cl)C(C1C=CC=CC=1)C1C=CC=CC=1	4	3	3
CNC(=O)OCC1C=CC=C(COC(=O)NC)N=1	3	2	4
CC1(C)C(C(=O)OCC2C=C(CC3C=CC=CC=3)OC=2)C1(C)C	2	3	2
CC1=NC(C)(C(C(C1C(=O)OC=C)C1=CC(=CC=C1)[N+]([O-])=O)C(=O)OC)C1C=CC(=CC=1)N1CCN(CC1)C(C1C=CC=CC=1)C1C=CC=CC=1	3	2	3
CCCCC1C=CC(O)=CC=1O	2	5	3
CCCCCCCCC(C)C=O	4	2	4
CCCCCCCCC[N+]1(C)C2CC(CC1C1OC12)OC(=O)C(CO)C1C=CC=CC=1	3	5	3
CC(=O)OC1C=CC=CC=1C(=O)OC1C=CC=C(CO[N+]([O-])=O)C=1	3	3	3
CCOC(C)CO	4	5	3
CC1C=C(C(OC(=O)NC)=C(C=1)C(C)(C)C)C(C)(C)C	4	5	2
CCCCOCCOC(=O)COC1C=CC(Cl)=CC=1Cl	3	4	3
CCCSC(=O)N(CCC)CCC	3	2	3
CNC(=O)NC1=NC2C=CC=CC=2S1	3	2	3
CC(OC(C)=O)C(Cl)(Cl)Cl	3	2	3
CCCCCCCCCCCC[N+](CC1C=CC=CC=1)(CCO)CCO	3	3	3
OC(=O)CN(CC(O)=O)CCCN(CC(O)=O)CC(O)=O	3	4	3
O=C1C2C=CC=CC=2N(CN1C1C=CC=CC=1)C(=O)CN1CCOCC1	3	3	3
OC1C=C(Cl)C(Br)=CC=1Cl	3	4	3
CC1C=CC(=CC=1N)C(N)=O	3	3	3
CCCCN(N=O)C1C=CC(=CC=1)N(CCCC)N=O	3	2	3
OC1OCCC1=O	3	1	3
CC(C)(C)C1=CC(O)=CC=C1O	3	5	3
CC(=O)N(C)C1C(I)=C(C(O)=O)C(I)=C(NC(C)=O)C=1I	4	3	4
C1=NC(=CS1)C1NC2C=CC=CC=2N=1	3	2	3
O=CN(C1CC1)C1=NC=NC2=C1N=CN2C1CC1	2	3	2
OCNC(=S)C1C(Cl)=CC=CC=1Cl	3	2	2
CC(=O)C1(O)CCC2C3C=C(Cl)C4=CC(=O)CCC4(C)C3CCC12C	4	3	3
CN(C)CCC1OC2C=CC=CC=2NC2C=CC=CC=21	3	2	3
CC1=NN(N=C1C1C=CC=CC=1)C1C=C2OC(=O)C(=CC2=CC=1)C1C=CC=CC=1	3	2	3
CC1CCC2C(C=1)C1C(O)=CC(CCCCC)=CC=1OC2(C)C	3	3	3
NC(=O)COC1C=CC(Cl)=CC=1Cl	3	4	3
COC1=C(C(O)=O)C(Cl)=CC=C1Cl	4	4	3
CC1CC2OC2CC1COC(=O)CCCCC(=O)OCC1CC2OC2CC1C	3	2	3
CC1C=NC=CC=1N	2	2	2
O=C1NC2C=CC(Br)=CC=2O1	3	3	3
CC(C)(C)C(=O)OCC(=O)C1(O)C(C)CC2C3CC(F)C4=CC(=O)C=CC4(C)C3(F)C(O)CC12C	3	5	3
CCSC(=O)N(CC(C)C)CC(C)C	3	2	2
COC1C=C(C=C(OC)C=1OC)C(=O)OCCCN1CCN(CCC1)CCCOC(=O)C1=CC(OC)=C(OC)C(=C1)OC	3	3	3
CCCCC1C(=O)N(C2C=CC(=CC=2)S(C)(=O)=O)N(C1=O)C1C=CC=CC=1	3	4	3
CN1CCN(CC1)C(=S)SSC(=S)N1CCN(C)CC1	4	1	3
CC1C=CC=C(C=1)N=NN(C)C	2	3	2
CCCCCCC(COC1=CC=CC=C1C(N)=O)CCCCCCCC	4	3	3
CC1C=C(C=CC=1N(C)C)OC(=O)NC	1	4	1
CCOP(=O)(OC1C=C(Cl)C(=CC=1)[N+]([O-])=O)OCC	1	4	1
CNC(=O)ON=C1C2CC(CC2)C1(C)[N+]([O-])=O	1	1	1
CC(=O)C1(CCC2C3CCC4=CC(=O)C=CC4(C)C3C(O)CC12C)OC(=O)CC	4	5	3
CC1N=COC=1C(=O)OCC	3	1	3
CCOC1=CC=CC=C1OCC	4	3	3
CC1=CC(=CC=C1N)N(CC)CC	2	3	2
CCCCOC(=O)C1=CC=CC=C1O	3	4	3
COC1C=C(C=C(OC)C=1OC)C(=O)OCCOCCN1CCN(CC1)C(C1C=CC=CC=1)C1C=CC(Cl)=CC=1	3	3	3
CN1CCN(CC1)C1=NC2C=CC=CC=2SC2C=CC(Cl)=CC=21	2	2	2
OP(O)(=O)CN(CP(O)(O)=O)CP(O)(O)=O	4	1	4
C1=CC=C2C=CC=C3C2=C1C1=CC=CC=C31	3	2	3
CCN(CC1C=CC=CC=1)N=O	2	4	2
COC1C=CC=CC=1OC(=O)C1C=CC=CC=1NC1C=CC=C(C)C=1C	3	3	3
NCCCCCNCCSP(O)(O)=O	3	1	3
CC1CCC(CC1OC(C)=O)C(C)=C	4	2	4
CC(C)C1=CC=CC(C(C)C)=C1O	2	4	3
CCOP(C)(=O)SCCN(C)C	1	2	1
CC(=O)C1(O)CC2=C(C(C1)OC1CC(N)C(O)C(C)O1)C(O)=C1C(C(=O)C3C=CC=C(OC)C=3C1=O)=C2O	2	3	2
CC1CC(C)C(C)CC1C	4	2	4
O=NN1CCCCCCC1	2	2	3
COC1=NN(C2C=CC=CC=21)C1C=CC(=CC=1)C(=O)OCCCC	3	3	3
CN(C)CCCOC1=NN(C2C=CC=CC=21)C1C=CC(=CC=1)C(=O)OCCCC	3	3	3
C1CO[Si]2(OCCN1CCO2)C1C=CC=CC=1	1	2	3
CC(C)NC(=O)OC1CCN(CCCC(=O)C2=CC=C(F)C=C2)CC1	2	3	3
C=CCCC=O	3	2	2
CC(CC)OC(CBr)C1C=CC=C(Cl)C=1	2	4	2
CC(C)C1=CC=C(C=C1)C(CBr)OCCCCCCCCCCCC	2	5	2
CCCCOC(CBr)C1C=CC(=CC=1)C1CCCC1	2	5	2
CCCCCOC(CBr)C1C=CC(=CC=1)C1CCCCC1	2	5	2
CCCCC(COC(CBr)C1C=CC=C(C=1)C1CCCCC1)CC	2	5	2
CC(C)C1=CC=C(C=C1)C(C[N+]1C=CC=CC=1)OCCCCC	2	5	2
CCCCCCCCCCCCOP(=O)OCCCCCCCCCCCC	4	3	4
NC1=NC(=CS1)C1C=C2C=CC=CC2=CC=1	3	2	3
CC1=CC(=CC(=O)N1C)OP(=S)(OC)OC	1	2	1
CC(=O)C1C=CC=CC=1Cl	3	4	3
CC1C=CC=C(C)C=1N	3	5	3
CC1N=C(N)SC=1C(=O)NC1C=CC=CC=1	3	2	3
CC(OC1C(Cl)=CC=CC=1Cl)C1NCCN=1	2	2	2
NC1=NC(=O)C(O1)C1C=CC=CC=1	2	2	3
COC1=CC2CCN(C)C(CCC3C=CC(Cl)=CC=3)C=2C=C1OC	2	4	3
CC(C)(C)N(Cl)Cl	3	1	2
CC(N)CC(C)(C)N	2	2	2
CC(N)=[Se]	1	1	2
OCC1(CC=CCC1)CO	3	2	3
NC1=CC(C(O)=O)=C(C=C1)C(=O)C1C=CC=CC=1	4	3	4
CC(C)C1C=CC=C(C(C)C)C=1N=C=NC1C(=CC=CC=1C(C)C)C(C)C	2	2	2
O=C1C2C=CC=CC=2CN2C(=O)C3C=CC=CC=3CN21	4	3	3
CN(C)C(=O)NC1CCCCCCC1	3	2	3
CC1(C)SC2C(NC(=O)C(C3C=CC=CC=3)C(=O)OC3C=CC=CC=3)C(=O)N2C1C(O)=O	4	4	4
CC1N=C(N)SC=1C(=O)NCC1C=CC=CC=1	3	2	3
CC(C)COC1=CC2=CC=CC=C2C=C1	4	2	3
CCO[Si](CN1CCOCC1)(OCC)OCC	3	2	3
C(C1C=CC=CN=1)N(CCN1CCCCC1)C1C=CC=CC=1	3	1	3
CCC1(CCl)COC1	3	1	3
CCOP(O)(=O)CCC	3	3	3
COC1=NC=C(OC)C2=NC(NS(=O)(=O)C3C(=CC=CC=3OCC(F)F)C(F)(F)F)=NN21	4	2	3
OCC(CCl)(CCl)CO	3	2	1
COC1=CC=CC=C1C(=O)NS(=O)(=O)C1C=CC(=CC=1)C(=O)NC1CC1	4	2	3
CC1OC(CO1)CN(C)C	3	1	3
CN(C)CCCN1CCN(CC1)C1=CC=C(C=C1)OC	3	3	3
CC1C=C(C=CC=1SC)OP(=O)(NC(C)C)OCC	1	3	1
CC(C)[N+]1(C)C2CC(CC1CC2)OC(=O)C(CO)C1C=CC=CC=1	3	5	3
CNC(=O)OC1C=C(C=CC=1)N=CN(C)C	1	3	1
CN1CC(C=C2C1CC1=C(Br)NC3C=CC=C2C1=3)C(=O)NC1(OC2(O)C3CCCN3C(=O)C(CC(C)C)N2C1=O)C(C)C	3	2	3
CN(C)C1=NC2=CC=C(C)C=C2N2C(=O)C(CCC)C(=O)N21	3	2	3
NNC(=S)NN	1	1	1
CN1C2C=CC(Cl)=CC=2N(C2C=CC=CC=2)C(=O)CC1=O	4	3	3
NC1N=C2C=CC(=CC2=C(N)N=1)N(CC1C=C(Cl)C(Cl)=CC=1)N=O	2	2	3
C=CC=CC=C	2	2	4
C1CCCCC1NC1CCCCC1	3	2	2
CC1(CCC2(CC(O)C(C)C(O2)C(C)C(OC)C(C)C(O)=O)O1)C1CCC(CC)(O1)C1OC(CC1C)C1OC(O)(CO)C(C)CC1C	1	2	3
COP(=O)(OC)C1C=CC=CC=1	2	2	2
OC1=NC(=O)N(Cl)C(=O)N1Cl	3	1	3
CC1N=C(CCC)N2NC(=NC(=O)C2=1)C1=CC(=CC=C1OCC)S(=O)(=O)N1CCN(CC1)CC	3	1	4
NS(=O)(=O)C1C=C2C(=CC=1Cl)NC(NS2(=O)=O)C1CC2CC1C=C2	4	3	4
CC1CC2C3CCC4=CC(=O)C=CC4(C)C3(F)C(O)CC2(C)C1(O)C(=O)COC(=O)C1C=CN=CC=1	3	2	3
NCCOCNC1C=CC=CC=1	1	2	3
CS(=O)(=O)N(SC(Cl)(Cl)C(F)(Cl)Cl)C1=CC=C(Cl)C=C1	3	2	4
CC(=O)N(CC)C1C(I)=CC(I)=C(OCCOC(C)C(O)=O)C=1I	3	2	4
C=CC(=O)OCCOC(=O)C=C	2	5	2
OCN1C(=O)OC2C=C(Cl)C=CC1=2	3	2	3
CCOP(=O)(OCC)SCSP(=O)(OCC)OCC	1	2	1
O=C1C2C3=C(C=CC=2C2C=CC4=C5C=2C1=CC=C5C1C=CC2=C5C(=NN4C=15)C1C=CC=CC=1C2=O)NC1C2=C(C=CC3=1)C(=O)C1=CC=CC=C1C2=O	4	2	4
CCC1(C)OC2C=CC=C(OC(=O)NC)C=2O1	1	5	2
CNC(=O)OC1=CC=CC2OC3(CCCCC3)OC=21	2	5	2
OC(=O)C(F)(F)C(F)F	4	2	3
ClC1C=C(Cl)C(=CC=1)C(CN1C=NC=C1)OCC1=CC=C(Cl)C=C1Cl	3	4	3
CC(C)C(C)NC1N=C(N=C(NCC)N=1)SC	3	4	3
CC(=O)N(C)C(=O)OC1C=CC=C2OC(C)(CC)OC=12	2	5	2
C[Si](ON=C(C)CC)(ON=C(C)CC)ON=C(C)CC	3	1	3
BrC1=CN=CN1	2	2	3
CC(C)N(C(C)C)C(=O)SCC(Cl)=C(Cl)Cl	2	2	2
CN(CCCN1C2=CC=CC=C2CCC2C=CC=CC1=2)CC(=O)C1C=CC(Cl)=CC=1	3	4	4
CC(=O)N(C)C(=O)OC1=CC(=CC=C1)C(C)(C)C	3	5	2
CC[N+]1(CCOC(=O)C(O)(C2C=CC=CC=2)C2C=CC=CC=2)CCCCC1	3	5	3
CCCCCCCCC=CCCCCCCOC(C)=O	4	3	4
CC12C(OC(C)=O)C(O)C(OC3C=C(C)C(=O)C(O)C13CO)C12CO1	1	3	3
CCN(CCNC1C=CC(CO)=C2SC3C=CC=CC=3C(=O)C=12)CC	3	2	3
CC(=C)C(=O)OCCSCCCC	4	2	4
CC12C(O)C(O)C(OC3C=C(C)C(=O)C(O)C13CO)C12CO1	1	2	3
CC=CC(N)=O	3	2	3
OS(=O)(=O)C(CC(=O)OC1CCCCC1)C(=O)OC1CCCCC1	3	1	3
COC(=O)NC1NC2C=CC=CC=2N=1	4	2	4
O=C(CF)NNC1C=CC=CC=1	1	2	1
CCCCCCC(O)CCO	4	4	4
CN(C)N=NC1C=CC(F)=CC=1	2	2	2
COP(=O)(OC1CCCCC1)SC1=CC=C(Cl)C=C1	2	2	2
CCCCCCOC(=O)C(C)C	4	4	4
COC(=O)NC(=S)NC1C=CC=CC=1NC(=S)NC(=O)OC	4	2	4
ClC1C=CC=CC=1C(C1C=CC=CC=1)(C1C=CC=CC=1)N1C=NC=C1	3	2	3
CC1C=C(C=CC=1O)C1(CCCCC1)C1=CC(C)=C(O)C=C1	3	4	3
COC(=O)CS	2	2	2
ClC1=CC=C(C=C1Cl)OCC1NCCN=1	2	2	3
CC(CC(C)C)OC(=O)CC(C(=O)OC(C)CC(C)C)S(O)(=O)=O	3	2	3
CC1CC2C(C(O)CC3(C)C2CCC3(O)C(=O)COC(=O)CCC(O)=O)C2(C)C=CC(=O)C=C21	4	5	3
NC1=CC(NC1(C(F)(F)F)C(F)(F)F)(C(F)(F)F)C(F)(F)F	1	1	2
CC1=NC=C(CS(C)=O)C(CO)=C1O	4	4	3
CCCN(CCC)S(=O)(=O)C1C=CC(=CC=1)C(O)=O	3	2	3
CCOC1C=CC=CC=1NC(=O)C(=O)NC1C=CC=CC=1CC	3	3	3
CC(C)(C#C)NC(=O)C1C=C(Cl)C=C(Cl)C=1	3	3	3
C1COCCNCCOCCOCCNCCO1	3	2	3
CCP(=S)(OC)SCN1C(=O)C2C=CC=CC=2C1=O	1	4	1
ClC1=CC(Cl)=C(Cl)N=C1Cl	3	3	2
OC1(C2C=CC=CC=2C2=NCCN12)C1C=CC(=CC=1)C(F)(F)F	2	3	2
C=CCOC1C=CC(CC(O)=O)=CC=1Cl	3	3	3
CC1C=CC(O)=C(C=1)C(C)(C)C	3	5	3
CNC(=S)NNC1C=C(C=C(C=1)C(F)(F)F)C(F)(F)F	2	2	3
CC1COC(C=C)O1	3	2	2
O=C(C1=CC2=C(C=C1)C(=O)OC2=O)C1=CC2=C(C=C1)C(=O)OC2=O	4	3	3
CCCCNC(=S)N(CCCC)CCCC	3	2	2
CC1CC(C)=CC(CCCC)O1	4	2	3
CCOC(=O)N(C1=CC(=CC=C1)C(=O)C1C=CC=CC=1)S(=O)(=O)C(F)(F)F	3	2	3
COC(C1CCCCC1N1CCCCC1)C1C=CC(=CC=1)OC	2	4	3
CN(C)CC[n]1c2ccccc2c(=O)c2c1cccc2[N+]([O-])=O	1	2	2
CC1C(=O)C(=C(C(COC(N)=O)OC)C(=O)C=1N1CC1)N1CC1	1	1	3
NC(=O)C1CCCN1C(=O)C(CC1=CN=CN1)NC(=O)C1CCC(=O)N1	4	1	3
C[N+]1(C)CCCCC1	2	2	2
C=C(Cl)C(Cl)CCl	2	2	2
ClC(CCl)=CCCl	2	2	2
NCCCCCCCCCCC(O)=O	4	3	3
CCCCCCCCCCCC#N	3	2	3
CN(C)CCC(C1C=CC=CN=1)C1C=CC(Cl)=CC=1	2	2	2
CC1=CC2N=C3SC(=O)SC3=NC=2C=C1	3	2	3
CC1=CC(=C(O)C=C1)N1N=C2C=CC=CC2=N1	4	2	3
O=S(=O)(CCl)C1C=CC(Br)=CC=1	4	2	3
CC1=CC(=NO1)C(=O)NCCC1C=CC(=CC=1)S(=O)(=O)NC(=O)NC1CCCCC1	3	2	4
CC(O)C1C=CC=C(N)C=1	3	4	3
CC(C)C1=CC=CC(C(C)C)=C1N	3	4	3
CC1C=CC=C(CC)C=1N	3	4	3
CCP(=S)(OCC)OCC	2	3	3
CCCOC(=O)NCCCN(C)C	3	2	3
O=C1OCC(CCl)O1	2	2	2
COP(=S)(OC1C=CC(=CC=1Cl)[N+]([O-])=O)OC	2	4	2
CN1CCN(CC(=O)NN=CC2=CC=C(O2)[N+]([O-])=O)CC1	3	3	3
CN1CCN(CCC(=O)N=NCC2=CC=C(O2)[N+]([O-])=O)CC1	2	2	3
CCOC(=O)C1=C(O)C2C=CC=CC=2S(=O)(=O)N1C	3	2	3
C(C1C=CC=CN=1)N(CCN1CCCCC1)C1C=CC=CC=1	3	1	3
COC(=NC#N)OC	3	1	2
CCC(C)C(=O)OCCC1C=CC=CC=1	4	4	4
COC(=O)C[N+]([O-])=O	3	1	3
CN1CCN(CC1)C1C=C2C(=NN=1)OC1C=CC=CC=1N2C	3	2	3
CCCCCCCCCCCCCCCCCCCCCC(O)=O	3	4	4
CNC(=S)N(C)C	2	2	3
CCCOC(=O)C1COC2C=CC=CC=2O1	4	3	3
CN(C)CC(O)=O	3	4	4
CCS(=O)CCSP(=O)(OCC)OCC	1	4	1
CCCC=CCOC(C)=O	4	4	3
OC1=CC2N=C(NC=2C=C1Cl)C(F)(F)F	2	4	1
COP(=O)(OC1C=C(Cl)C(Br)=CC=1Cl)C1C=CC=CC=1	2	2	1
CC(OCC)C(C=NNC(N)=S)N=NC(N)=S	3	1	3
CCC=C	3	2	3
CC(C)CC(C)CC(O)=O	3	3	3
CP(=O)(OCC)SCC	1	4	1
CSP(=O)(CC)OCC	1	3	1
CC1CC2C3CCC4=CC(=O)C=CC4(C)C3(F)C(=O)CC2(C)C1(OC(=O)CCC)C(=O)CCl	4	4	3
CC(C)(C)CC(C)(C)C1=CC(C)=C(C=C1)OCCOCC[N+](C)(C)CC1C=CC=CC=1	3	3	2
COC(C)CCO	3	4	4
ClC(Cl)C(Cl)C(Cl)C(Cl)Cl	2	3	2
CCOP(=S)(Cl)OCC	3	4	3
CCOCCN(CC1=CC=C(C=C1)OC1=CC=C(C=C1)[N+]([O-])=O)C(=O)C(Cl)Cl	4	3	4
CC(=C)C(=O)OCCC[Si](OC)(OC)OC	4	2	1
CCCCCCCCC=CCCCCCCCCN(CCO)CCO	3	2	3
CCOP(=S)(NC(C)C)OC1C=CC=CC=1C(=O)OC(C)C	1	2	1
CC(C)CCCCCCCO	4	4	3
CNC(=O)N(C)C1=NN=C(S1)C(F)(F)F	2	1	3
S=C1NC2C=C(Cl)C=CC=2N1	2	2	2
C1CCCCN1SC1NC2C=CC=CC=2N=1	3	2	3
CN(C=O)C(=O)CSP(=S)(OC)OC	2	3	2
CCCCC1C=C2C=C(CCCC)C=C(C2=CC=1)S(O)(=O)=O	3	3	3
CCCCOCCOC(=O)COC1C=C(Cl)C(Cl)=CC=1Cl	2	4	2
CCS(=O)CCOP(=S)(OC)OC	3	2	2
CCC[Si](OCC)(OCC)OCC	4	3	4
CC(=O)CCC1C=CC=CC=1	3	4	3
ClC1(Cl)C2(Cl)C(CCl)C(CCl)C1(Cl)C(Cl)=C2Cl	2	5	4
CC1ON=C2C=1C(=NN(C)C2=O)C1C=CC=CC=1	3	3	3
CC1C=C(N=C(N=1)SCC)OP(=O)(CC)OCC	1	2	2
CCCCCC1=CCCC1=O	3	3	3
CC(OS(=O)(=O)C(F)(F)C(F)(F)C(F)(F)C(F)(F)F)[N+](CC)(CC)CC	3	1	3
C=CN1CCCC1=O	4	2	3
CCCCCCCCCCCCCCCN	3	3	3
ClC(Cl)(Cl)SN1C=CC=N1	2	1	3
NC1=C2C(=C(C=C1S(O)(=O)=O)NC1C=C(C=CC=1)S(=O)(=O)CCOS(O)(=O)=O)C(=O)C1C=CC=CC=1C2=O	4	2	3
CS(=O)C(C)(C)CO	4	2	4
CCS(=O)(=O)CSP(=S)(OCC)OCC	1	3	1
CCS(=O)CSP(=O)(OCC)OCC	1	2	1
CCS(=O)(=O)CSP(=O)(OCC)OCC	1	3	1
CCC=CC#N	2	3	1
COP(=S)(NCC)OC1C=C(Cl)C(Cl)=CC=1Cl	2	3	2
CCOC(=O)C1=C(N)SC2CN(CC3C=CC=CC=3)CCC=21	3	2	4
ClC1C=C(Cl)C=C(Cl)C=1NN=C(Cl)C1C=CC=CC=1	3	2	3
CCCCCCCOCCOCCO	3	3	3
CCOP(=O)(OC=CCl)N(CC)CC	2	2	1
CC1=CC=C(CCC(C)C(O)C(C)C(=O)C(CC)C2OC(CC2C)(CC)C2CCC(O)(CC)C(C)O2)C(=C1O)C(O)=O	2	2	2
C1=C2C=CC=CC2=NC2=CC=CC=C21	3	2	4
CCSCSP(=O)(OCC)OCC	1	2	1
CCCCCCCC[N+](C)(C)[O-]	4	5	2
CCCCCCCCOC1=CC=CC=C1C(=O)NC1C=CC(=CC=1)C(=O)OCC[N+](C)(CC)CC	3	2	3
C(OC1=CC=CO1)C1CO1	3	1	3
CN(C)S(=O)(=O)C1C=C(Cl)C(N)=CC=1Cl	3	2	4
N#CC1=CC2=C(C=C1)SC1C=CC=CC=1N2CCCN1CCC(O)CC1	2	4	3
CN(C(=O)CN1CCN(C)CC1)C1C=CC(N)=CC=1	3	3	4
O=C1NC(=O)NC(=O)N1	4	1	4
O=C1N(Cl)C2C(N(Cl)C(=O)N2Cl)N1Cl	3	1	3
C[Si](C)(C=C)O[Si](C)(C)C=C	4	1	4
CC(=O)OC1C=CC(C=C)=CC=1	3	3	3
CC(C)(C)C(=O)OCOC(=O)C1N2C(SC1(C)C)C(NC(=O)C(N)C1C=CC=CC=1)C2=O	4	5	3
CC1C=C(C=C(C=1)OC(=O)NC)C(C)C	1	5	2
COP(=S)(OC1C=CC(=CC=1)C#N)OC	3	4	2
N#CNC1=NCCS1	2	1	2
COP(S)(=S)OC	4	3	3
CCOP(=S)(OCC)SCN1N=NC2C=CC=CC=2C1=O	1	2	3
O=C1C(CC2C=CC=CC=2)C(=O)N(C2C=CC=CC=2)N1C1C=CC=CC=1	2	4	2
O=C1CC(=O)N(C2C=CC=CC=2)N1C1C=CC=CC=1	3	5	3
CC1(C)SC2C(NC(=O)C(C3C=CC=CC=3)C(=O)OC3=CC4CCCC=4C=C3)C(=O)N2C1C(O)=O	3	4	3
CC(C)=CCCC(C)=CC=CC(=O)CC	4	3	4
CCOC1=NN(CSP(=S)(OC)OC)C(=O)S1	2	1	1
CN(C)C(=O)CCCOC(=O)C(C)(C)OC1C=CC(Cl)=CC=1	3	4	3
CCS(=O)CC(C)SP(=O)(OC)OC	2	4	1
CCN(CC)C(=O)C=C	3	2	2
CC(C)CCC(C)(CC)C(=O)OCC1CO1	3	2	4
CC1CC2C=CC=CC=2N1NC(=O)C1C=C(C(Cl)=CC=1)S(N)(=O)=O	3	2	4
O=C(CCCN1CCN(CC1)C(=O)OC1CCCCC1)C1C=CC(F)=CC=1	3	3	3
O=C1CSC2(CCN(CCCN3C4C=CC=CC=4SC4C=CC(Cl)=CC3=4)CC2)N1	3	3	3
CNC(=O)N1C2C=CC(=CC=2C(=NCC1=O)C1C=CC=CC=1)[N+]([O-])=O	3	3	3
NC(CCC(=O)NC(CSSCC(NC(=O)CCC(N)C(O)=O)C(=O)NCC(O)=O)C(=O)NCC(O)=O)C(O)=O	4	2	3
C=CCN1CCCC1=NC1=CC(Cl)=C(Cl)C=C1	3	2	3
CCCCN1CCCC1=NC1=CC(Cl)=C(Cl)C=C1	3	2	3
OC1(C2C=C(F)C=CC=2C2=NCCN12)C1C=CC=CC=1	1	3	2
CC=CC(C)OC	3	2	3
CC(C)CCCCCCCOC(=O)CCCCC(=O)OCCCCCCCC(C)C	4	5	4
CC(C)OP(C)(=S)OC1C=C(Cl)C(Br)=CC=1Cl	2	4	1
CC(C)CCCCCCCCCCOC(=O)C1C=CC=CC=1C(=O)OCCCCCCCCCCC(C)C	4	5	3
CN(C)CCN1C(=O)C2C=CC=CC=2NC2C=C(Cl)C=CC1=2	2	3	2
CS(=O)CC(=O)C1C=CC=CN=1	4	2	3
NC1=CC2C(=CC(=CC=2C(=C1)S(O)(=O)=O)S(O)(=O)=O)S(O)(=O)=O	3	4	4
COC1C=C(C=C(C=1)OC)OCCO	3	4	3
OS(=O)(=O)C1=CC=CC=C1C=CC1C=CC(=CC=1)C1C=CC(C=CC2=CC=CC=C2S(O)(=O)=O)=CC=1	4	2	3
C1OC2=CC=CC=C2O1	3	3	3
CC1C(=O)C2C=CC(OC)=C(CN(C)C)C=2OC=1C1C=CC=CC=1	1	3	1
CCCCCCC(=O)OCCN1CCN(CCCN2C3C=C(C=CC=3SC3C=CC=CC2=3)C(F)(F)F)CC1	2	4	1
NNC1C=CC(=NN=1)N(CCO)CCO	3	1	3
CCCCOC1C=CC(=CC=1)OCC(=O)N(CCN(CC)CC)C1C=C(C=CC=1OCC)OCC	3	3	3
CCCCCCCCCCCCCC=CCCCCCCCC	4	2	4
NCCOCCN	3	2	3
O=C1C(NC(=O)C(Cl)Cl)=C(Cl)C(=O)C2=CC=CC=C12	4	2	3
NS(=O)(=O)C1=CC(C2NN=NN=2)=C(C=C1Cl)NCC1=CC=CS1	3	1	3
CCCCC[Si](OCC)(OCC)OCC	4	3	3
OCP(CO)CO	2	1	3
COP(=O)(OC(C1C=CC(Cl)=CC=1Cl)=C(Cl)Cl)OC	2	5	2
CCOP(=O)(OC(C1C=CC(Cl)=CC=1Cl)=C(Cl)Cl)OCC	1	5	1
COP(=S)(OC)SCSC1C=C(Cl)C(Cl)=CC=1	2	3	2
COCCOC(=O)C(=C)C#N	4	3	4
O=C1N(Cl)C(=O)NC(=O)N1Cl	3	1	3
C1CN2CCN1CC2	3	2	2
CC1(C)SC2C(NC(=O)C(C3C=CC=CC=3)S(O)(=O)=O)C(=O)N2C1C(O)=O	4	5	4
CC(=O)OC1C(=CC(=CC=1C(C)CC)[N+]([O-])=O)[N+]([O-])=O	2	4	2
CC1=NC2C=CC=CC=2[Se]1	2	1	3
C1C2CCC1C1CCCC21	4	1	3
CC(C)=NOC(=O)NC1C=CC=CC=1	3	2	3
[O-][N+](=O)C1=CC(Cl)=CC(C(O)=O)=C1Cl	3	3	3
CC(C)N(OC)C(=O)CSP(=S)(OC)OC	2	2	2
NC(N)N=N	2	1	2
NC1C=CC(=CC=1)C(N)=O	3	3	3
CC(C)C(CC(C)N(C)C)(C#N)C1C=CC=CC=1	2	4	2
OCCNCCC1C=CC=CC=1	3	4	3
FCOC(C(F)(F)F)C(F)(F)F	4	1	3
CC1(C)C2CC=C(C)C1(S)C2	3	2	3
C[N+]1(C)C2CC(CC1CC2)OC(=O)C(CO)C1C=CC=CC=1	3	5	3
CN1CCN(CC(=O)N2C3N=CC=CC=3NC(=O)C3=CC=CC=C23)CC1	4	2	4
C1=CC=NN1	3	1	2
CC1CCCC2(C)C(OC(=O)C2=1)C1C=COC=1	2	2	2
CC(=O)NC(=O)N(C)N=O	2	2	2
CCCCC(C)(C)O	3	2	3
O=C1CN=C(C2C=C(Cl)C=CC=2N1)C1C=CC=CC=1Cl	3	5	3
CCC(COCCOC(=O)C=C)(COCCOC(=O)C=C)COCCOC(=O)C=C	3	3	4
CC1=NN=C2CN=C(C3=CC(Cl)=CC=C3N21)C1C=CC=CC=1	3	2	3
NC1C=C2C(CCC2=CC=1C1CCCCC1)C(O)=O	2	2	2
CCCCC1=CC=NN1	3	2	3
COC1=CC2NC3C4CC5C(C(OC)C(O)CC5CN4CCC=3C=2C=C1)C(=O)OC	2	4	2
ClC1=CC=C(C=C1)[Si]12OCCN(CCO1)CCO2	3	2	3
O=S(=O)(Cl)C1C=CC=CC=1Cl	4	3	3
C(COC1C=CC=C2OCCOC=12)N1CCCCC1	4	3	3
O=C=NC1C=CC=C(Cl)C=1	3	3	3
CCN(CC)C1C(=CC(=C(N)C=1[N+]([O-])=O)C(F)(F)F)[N+]([O-])=O	3	4	3
CCCN(CCC)C1=C(C=C(C(N)=C1[N+]([O-])=O)C(F)(F)F)[N+]([O-])=O	4	4	4
CC1=CC=C(Cl)C(NC2C=CC=CC=2C(=O)OCOCC)=C1Cl	2	3	3
CCON=C(OC(=O)C1C=CC=CC=1)C1C(OC)=C(Cl)C=CC=1OC	4	2	4
CN1CC(CC1)/C=C1\C2=CC=CC=C2CCC2C=CC=CC=2\1	2	3	3
COC(=O)C1C=CC(=CC=1)N=NN(C)C	2	3	2
COP(=S)(CC)OC1C=CC(=CC=1Cl)[N+]([O-])=O	1	4	1
CS(=O)(=O)OCC1OC1C1OC1COS(C)(=O)=O	2	1	4
CC1OP(=S)(Cl)OC2CCCCC21	2	2	2
CC(CN1CCOCC1)C(C(=O)N1CCCC1)(C1C=CC=CC=1)C1C=CC=CC=1	2	4	2
CCC=CCCOCC(C)=C	3	2	4
CC(CCO)CO	4	3	4
CCCCOC(O)CC	3	2	3
C1CCCCCCCCCCC1	4	2	4
CCCCCCCC[Si](OCC)(OCC)OCC	4	2	3
CN(C)C(CSS(O)(=O)=O)CSS(O)(=O)=O	2	1	2
CCOC(=O)NC1C=CC2SC3C=CC=CC=3N(C=2C=1)C(=O)CCN1CCOCC1	3	3	2
COC(=O)CCCCC(=O)OC=C	4	3	4
CC1=NC(C)=C(Cl)C(O)=C1Cl	4	2	3
NC1CC2C=CC=CC=2CC1	2	4	2
CC(C)CCCCCCCOP(=O)(OC1C=CC=CC=1)OC1C=CC=CC=1	4	3	3
CCP(=S)(OCC)SC1C=CC(Cl)=CC=1	1	4	1
CC1C=CC(=CC=1)SP(=S)(CC)OC	2	3	2
CCP(=S)(OC)SC1C=CC=CC=1	2	3	2
COP(=S)(OC)SCSCC=C(Cl)Cl	2	2	1
OC(=O)C1=CC=CC2=CC=CC(=C21)C1C=CC=C2C=CC=C(C2=1)C(O)=O	4	2	4
CN(C)CCC1(C=CC2=CC=CC=C12)C1C=CC=CC=1	2	2	2
COP(=S)(OC1=CC(Cl)=C(Cl)C=C1Cl)OC	3	4	3
COP(=S)(NC(C)C)OC1=CC=C(Cl)C=C1Cl	2	3	2
COP(=O)(NC)OC1C=CC(=CC=1Cl)C(C)(C)C	2	3	2
CS(=O)(=O)OCCCN(CC1C=CC=CC=1)CCCOS(C)(=O)=O	2	2	3
CCCOCC(C)OCC(C)O	3	5	3
[O-][N+](=O)C1(Br)COCOC1	2	1	3
CNC1N=C(NC(C)C)N=C(Cl)N=1	3	5	3
O=C1C=CC(=O)N1C1=CC(=CC=C1)N1C(=O)C=CC1=O	3	4	3
O=C1C2=C(C(Cl)=C(Cl)C(Cl)=C2Cl)C(=O)N1C1C=CC=C2C=CC(=NC2=1)C1C(=O)C2=C(C(Cl)=C(Cl)C(Cl)=C2Cl)C1=O	4	2	4
COC1C=CC=CC=1OC(=O)C(CCC)CCC	3	3	3
CC12CCC3C(C=C(Cl)C4=CC(=O)CCC43C)C1CCC2(OC(C)=O)C(C)=O	4	4	3
CC(=O)OC12C3C(OC(=O)C4C=CC=CC=4)C(O)(CC3C34C5C(OC)C1C3N(CC5(COC)C(O)CC4OC)CC)C(OC)C2O	1	2	3
NC(=O)C1(CCN(CCC(C#N)(C2C=CC=CC=2)C2C=CC=CC=2)CC1)N1CCCCC1	2	3	2
N1N=NN=C1C1NN=NN=1	3	1	3
OS(=O)(=O)C1C=CC(=CC=1)N1CCC(=N1)C1C=CC(Cl)=CC=1	4	2	3
CC(CC)(OC1C=CC(=CC=1)C1(CCCCC1)C1C=CC(=CC=1)OC(C)(CC)C(O)=O)C(O)=O	3	4	3
CC(C)(O)C(O)(C(C)OC)C(=O)OCC1=CCN2CCC(OC(=O)C(C)=CC)C21	2	2	1
CN(C)CCOCCN(C)C	3	3	3
C[Si](CCCCN)(OCC)OCC	4	2	3
OCCN1CCCCC1	3	2	3
OS(=O)(=O)C1=CC2C=CC3=NN(N=C3C=2C=C1)C1=CC(=C(C=CC2C=CC(=CC=2S(O)(=O)=O)N2C=NC=N2)C=C1)S(O)(=O)=O	4	2	4
[O-][N+](=O)C1=CC(I)=C(O)C(I)=C1	2	3	3
CC=CCC=CCCCCCCCCOC(C)=O	3	4	4
CCOC1C=CC(=CC=1)N(CCCC(O)=O)C(=O)C1C=CC(Cl)=CC=1	3	3	3
CCCCCCCCCC(=O)NP(=O)(OC)SC	2	2	2
CCCCCC(=O)NP(=O)(OC)SC	1	3	2
COP(=O)(NC(=O)C(Cl)Cl)SC	3	2	3
CCOP(=O)(NC(C)=O)SC	2	3	3
CON(C)C(=O)NC1C=CC(Br)=CC=1	3	3	3
O=C(OC1CCCCC1)C(OC1=CC=C(Cl)C=C1)OC1=CC=C(Cl)C=C1	3	4	3
O=S(=O)(C(Cl)(Cl)Cl)C(Cl)(Cl)Cl	3	1	3
CCCCNC(=O)C1C=C(N)C=CC=1OCC#C	3	3	3
CCOP(=S)(OC1C=C(Cl)C(=CC=1)[N+]([O-])=O)OCC	1	4	1
COC1C=C(C=C(OC)C=1OC)C(=O)NC1CNCCC1	3	3	3
ClC(Cl)(Cl)CC1CO1	3	1	3
CN(C)C1C=CC(=CC=1)C(C1C2=CC=C(C=C2C=C(C=1O)S(O)(=O)=O)S(O)(=O)=O)=C1C=CC(C=C1)=[N+](C)C	3	2	4
CC1CC=1	4	1	2
C=CC(=O)OCCCS(O)(=O)=O	4	2	3
CCCC[N+](CCCC)(CCCC)CCCC	3	2	3
FC(F)(F)C1NC2C=CC=CC=2N=1	1	4	2
O=C(Cl)C1C=CC=CC=1C(F)(F)F	4	2	3
CN1CCC(CC1)=C1C2=CC=CC=C2C(O)C2C=CC=CC=21	2	3	2
CC1CNCCN1SC=S	3	2	3
CSC(C)=CSP(=S)(OCC)OCC	1	2	1
CN1CCC(CC1)=C1C2C=CC=CC=2SC2C=CC=CC=21	3	3	2
COC1N=C(Cl)N=C(N=1)OC	3	1	2
COC(=O)NC1NC2=CC(=CC=C2N=1)C(=O)C1C=CC(F)=CC=1	3	2	3
CC(C)(C)CC(C)(C)C1=CC(=C(O)C=C1)N1N=C2C=CC=CC2=N1	4	2	3
CCC[N+](C)(C)CC[N+](C)(C)CCO	3	4	3
CC(=O)C=CC1C=C2OCOC2=CC=1	3	3	3
COCCOCC1C=CC=CC=1	3	3	3
[O-][N+](=O)C1=CC(=C(O)C(=C1)C1CCCCC1)[N+]([O-])=O	2	4	2
CC1CN(CC(C)O1)C1CCCCCCCCCCC1	3	2	3
CCCCOC(=O)C1C=CC=CC=1N=NC1=C(O)C(=CC2=CC=CC=C21)C(=O)NC1=CC2NC(=O)NC=2C=C1	4	2	3
C[Si](CCCN)(OCC)OCC	3	2	3
O=C1CC(NC2C=CC(Cl)=CC=2Cl)=NN1C1C(Cl)=CC(Cl)=CC=1Cl	3	2	3
CC1COC2(C3=CC(Cl)=CC=C3NC(=O)CN21)C1=CC=CC=C1Cl	3	3	3
CN(C)C1CSSSC1	2	1	3
CC1C=C(Cl)C=C(O)C=1O	3	3	3
CCN(CCOC(=O)C(CC1=CC=CC2C=CC=CC1=2)CC1CCCO1)CC	3	4	3
C[n]1c(C)c(N=CC2C=CC(=CC=2)OC)c(=O)[n]1C1C=CC=CC=1	4	2	3
OC1C=CC(Cl)=CC=1C(O)=O	2	4	2
CC1C2C=CC(=CC=2OC(=O)C=1Cl)OP(=O)(OCC)OCC	1	4	2
C[N+]1(C)CCC2=CC(Cl)=CC=C12	2	3	3
CCCCCCC1C=CC=CC=1O	3	5	3
OC1=CC=C(C=C1O)C(O)CNCCCCCCNCC(O)C1=CC(O)=C(O)C=C1	4	5	4
CC1(C)C2CC3(CC(C(C)=O)=C2C)C1CCC3C	3	2	3
CCCOP(=S)(OP(=S)(OCCC)OCCC)OCCC	2	2	1
OC1OC2C(OC(=O)C2O)C1O	4	2	4
NC(C1=CC=C(O)C=C1)C(O)=O	3	3	3
CCCCN(CCCC)C(=O)CF	1	2	3
CCC(C)(C)C1=CC2=C(C=C1)C(=O)C1C=CC=CC=1C2=O	3	2	3
CC12CCC(CC1CCC1C2CCC2(C)C(C(CC21O)OC=O)C1COC(=O)C=1)OC1CC(O)C(OC2CC(O)C(OC3CC(O)C(O)C(C)O3)C(C)O2)C(C)O1	1	3	1
CC1=CC(N)=NC=C1	3	3	2
CC1OC1C	3	3	3
COC(CN1CCN(CCC(O)C2C=CC=CC=2)CC1)C1C=CC=CC=1	3	4	3
COC1C(=CC(=CC=1OC)C1C2C(COC2=O)C(OC2OC3COC(OC3C(O)C2O)C2C=CC=CC=2)C2C=C3OCOC3=CC=21)OC	3	3	3
O=C=NC1C=C(C(Cl)=CC=1)C(F)(F)F	2	3	3
CCOP(=O)(OCC)SC1C=CC(=CC=1)[N+]([O-])=O	1	2	1
CC=CCCC1CCCC(=O)O1	4	2	4
OC(=O)C(Cl)(Cl)CCl	3	2	4
CS(=O)(=O)OCCCNCCCOS(C)(=O)=O	2	1	3
CCOP(=O)(OC1C=CC(Cl)=CC=1Cl)OCC	2	3	2
OC(=O)CCC(=O)C1=CC=C(C2CCCCC2)C(Cl)=C1	2	4	2
CC12CC1(C)C(=O)N(C1C=C(Cl)C=C(Cl)C=1)C2=O	4	3	3
CC(=O)C1C=C(C=CC=1)OC1C=CC=CC=1	3	2	3
CC(C)(C)C(=O)OCOC(=O)C1N2C(SC1(C)C)C(N=CN1CCCCCC1)C2=O	4	1	4
CCOC(=O)C1CCCCC1	3	5	3
CN(C)C(=O)NC1=CC(Cl)=C(Cl)C=C1	2	5	3
CC(C(O)=O)C1=CC=C(S1)C(=O)C1C=CC=CC=1	2	2	2
CC(C)COC(C)(C)C	4	2	3
CC(=CC(=O)OCC1C=CC(Cl)=CC=1)OP(=O)(OC)OC	2	2	2
CCOP(=O)(OCC)SCC#C	1	4	1
COC1C=CC(=CC=1)C1(O)C2C=CC=CC=2C2=NCCN12	2	3	2
CN(C)C(=O)CCNC1C=CC(Br)=CC=1	3	3	3
CC1(C)CNC(=NC1)C(CC)(OCC)C1C=CC(Cl)=CC=1	2	5	2
CC(C)NCC(O)COC(C)C1C=CC=CC=1	3	3	3
[O-][N+](=O)C1C=C(C=CC=1NCCO)N(CCO)CCO	3	3	3
COP(=O)(CC)OC1C=CC(=CC=1)C#N	1	3	2
CCOC(C1NCCCN=1)C1C=CC(Cl)=CC=1	3	5	3
CCOC(C1C(Cl)=CC=CC=1Cl)C1NCCCN=1	3	5	2
CCOC(C1NCCCN=1)C1=CC(Cl)=C(Cl)C=C1	2	5	2
CC1(CNC(=NC1)C(OCC)C1C=CC=CC=1)CC	2	5	2
CC1CN=C(N1)C(OCC)C1C=CC=CC=1	3	5	3
CCN(CCCN(C1CC2=CC=CC=C2C1)C1C=CC=CC=1)CC	3	3	3
CCOC(C1NCC(C)(C)CN=1)C1C=CC(Cl)=CC=1	2	5	2
COP(=O)(OC(=C)P(=O)(OC)OC)OC	2	1	1
CC1=CC(=NC(=N1)C(C)C)OP(=S)(OCC)OCC	2	2	2
CC1C=CC(=CC=1)SP(=S)(CC)OCC	1	4	2
CC(C)(C#N)C(C)(C)C#N	1	1	2
O=C1SC2C=CC(Cl)=CC=2N1CC(=O)N1CCNCC1	3	2	3
CN(C)CCNC1=NC=NC2C=CC=CC=21	3	2	3
C1C2C=CC=CC=2NC2=NCCN21	3	2	2
CCOP(S)(=S)OCC	4	4	3
O=C1CC2(CC(=O)N1CCCCN1CCN(CC1)C1N=CC=CN=1)CCCC2	2	1	3
CC1OC(OC2CCC3(C)C4CCC5(C)C(CCC5(O)C4CCC3=C2)c2coc(=O)cc2)C(O)C(O)C1OC	2	2	1
CC(C)(C1C=CC(=CC=1)C(C)C)C(C)(C)C1C=CC(=CC=1)C(C)C	3	4	3
CCOP(=S)(SCC)SCC	3	3	2
CC1=CC(=NN1)C1C=CC=CC=1	3	2	3
C[n+]1cc(C(N)=O)c(=O)[n]2C(C)CCCc12	3	3	3
CC(=O)N1C=C(C(=O)N2C1CCCC2C)C(=O)OCC	3	2	3
CC1CCCC2N1C(=O)C(=CN2C(=O)C1C=CC=CC=1)C(=O)OCC	3	2	3
OS(=O)(=O)C1C=C(C=CC=1)N=NC1=CC=C(N=NC2=CC=C(NC3C=CC=CC=3)C3C(=CC=CC2=3)S(O)(=O)=O)C2C=CC=CC=21	4	3	4
CCCCCCCCCCCC(=O)N(CC)CC	3	3	3
CCC(C)NC1C(=CC(=CC=1[N+]([O-])=O)C(C)(C)C)[N+]([O-])=O	3	4	4
CCC1=CC2C(=NCC(=O)N(C)C=2S1)C1=CC=CC=C1Cl	3	2	3
CCNC1N=C(NC(C)(C)C)N=C(N=1)OC	2	4	3
FC(F)CCl	3	1	3
CC(C)(C)C(=O)OCOC(=O)C1N2C(SC1(C)C)C(NC(=O)C(N)C1C=CC=CC=1)C2=O	4	5	3
OC(=O)CCCCC(O)=O	4	3	4
CCOC(=O)C(C)NC1=CC(Cl)=C(Cl)C=C1	3	3	3
CCCCNC(=O)NS(=O)(=O)C1=CC=C(N)C=C1	3	3	3
CC1C2CCC(CC(CC)OC(=O)C(C)C3CCC(CC(CC)OC(=O)C(C)C4CCC(CC(CC)OC(=O)C(C)C5CCC(CC(CC)OC1=O)O5)O4)O3)O2	3	2	3
CC(C)C1C=CC(=CC=1)NC(=O)N(C)C	3	3	3
FC(F)(F)C1C=C(C=CC=1)OCC1CNC(=S)O1	3	2	3
CCN(CCCOS(C)(=O)=O)CCCOS(C)(=O)=O	2	1	2
CS(=O)(=O)OCCCN(CCCOS(C)(=O)=O)C1C=CC=CC=1	1	2	3
CCCNCC(O)COC1C=CC=CC=1C(=O)CCC1C=CC=CC=1	3	3	3
CCC(C)(C)OO	2	2	3
CC1=CC=CC(CC)=C1N(COCC)C(=O)CCl	3	4	3
CN1C(=C(O)C2C=CC=CC=2S1(=O)=O)C(=O)NC1C=CC=CC=1	4	2	4
CN1C=C(CCC2C=C[N+](CCC[N+](C)(C)C)=CC=2)C2=CC=CC=C12	2	2	3
OP(O)(=O)CN(CP(O)(O)=O)CP(O)(O)=O	3	1	4
O=C1C=CNC(=O)O1	3	1	4
CC(=O)C1=CC(OC)=C(C=C1)OCCCCN1CCN(CC1)C1C=CC=CC=1	3	3	3
CC(=O)NC1C=CC(=CC=1)N=NC1C(=CC2C=C(C=CC=2C=1O)NC(=O)NC1=CC2C=C(C(N=NC3C=CC=CC=3)=C(O)C=2C=C1)S(O)(=O)=O)S(O)(=O)=O	4	4	4
CCC(COC(=O)OOC(C)(C)C)CCCC	4	3	4
CN(CCO)S(=O)(=O)C(F)(F)C(F)(F)C(F)(F)C(F)(F)F	3	1	3
CCN(CC)C1N=C2C=CC=CN2C(=O)C=1C=NN1CCOC1=O	2	3	2
CN(C)C(=O)C(CCN1CCC(O)(CC1)C1=CC(=C(Cl)C=C1)C(F)(F)F)(C1C=CC=CC=1)C1C=CC=CC=1	2	3	2
CN(C)C(=O)C(CCN1CCC(O)(CC1)C1C=CC(Cl)=CC=1)(C1C=CC=CC=1)C1C=CC=CC=1	2	4	2
OC(=O)COC1=NN(C2=NC=CC=C21)C1C=C(C=CC=1)C(F)(F)F	3	4	3
FC(F)(F)C1C=C(C=CC=1)N1N=C(OCCN2CCCCCC2)C2C=CC=NC1=2	3	4	3
OCCOC1=NN(C2=NC=CC=C21)C1C=C(C=CC=1)C(F)(F)F	3	4	3
CC(N=NC(=O)C1C=CN=CC=1)C1=CC=CO1	2	2	3
CCCCOC1=NN(C2=NC=CC=C21)C1C=C(C=CC=1)C(F)(F)F	3	4	3
CC1C=CC(OC2C=CC(CC)=CC=2Cl)=C(CC(O)=O)C=1	3	3	3
CC1C=CC(OC2C=CC(=CC=2Cl)C(C)CC)=C(CC(O)=O)C=1	3	3	2
CC(=NOC(=O)NC)C(C)S(C)(=O)=O	2	4	1
CCCC=CCC1CCCC1=O	4	3	4
CC1=CC=CC=C1O	3	4	2
CN=O	1	1	3
CC1(C)SC2C(NC(=O)C3(N)CCCCC3)C(=O)N2C1C(O)=O	4	2	4
CC1(C)CC(CC(C)(C)N1)N1C(C)(C)CC(N)CC1(C)C	3	2	3
CC(C=O)C(=O)C1=CC=C(C=C1)C1CCCCC1	3	4	3
CC(C)CC(NC(=O)CNC(=O)C(CC1=CC=C(O)C=C1)NC(=O)C(CO)NC(=O)C(CC1=CNC2C=CC=CC1=2)NC(=O)C(CC1=CN=CN1)NC(=O)C1CCC(=O)N1)C(=O)NC(CCCN=C(N)N)C(=O)N1CCCC1C(=O)NCC(N)=O	3	3	4
COC(=O)C1C=CC(=CC=1[N+]([O-])=O)C(O)=O	3	4	3
C1CSC(NC2=CC=CC3C=CC=CC=32)=N1	1	2	2
NC1=NC=NC2=C1N=CN2C1OC(COP(O)(O)=O)C(O)C1O	4	3	4
CP(C)(=O)CN1C2C=CC(Cl)=CC=2C(=NCC1=O)C1C=CC=CC=1	3	4	3
FC(F)(Cl)C(Cl)Cl	3	2	4
CSC1=CC=C(C=C1)OP(=S)(OCC)SCCC	2	3	1
COC1C(OC2OC(C)C(OC3CC(C)(O)C(OC(=O)CC)C(C)O3)C(C2O)N(C)C)C(CC=O)CC(C)C(O)C=CC=CCC(C)OC(=O)CC1OC(=O)CC	4	5	4
CC(C1C=CC(Cl)=CC=1)C1C=CC(Cl)=CC=1	3	4	3
CCCCCCCCSCCO	4	2	3
[H]/N=C1\NC(COC(N)=O)C2N/C(/NC32N\1CCC3(O)O)=N/[H]	1	1	1
COP(=O)(OC)SCN1C2N=CC(Cl)=CC=2OC1=O	3	2	3
COCCC1C=CC=CC=1	3	4	3
CCOC1C=CC=CC=1OCC1CNCCO1	3	4	3
OC(COC1C=CC=CC=1)CNCCNCC(O)COC1C=CC=CC=1	3	4	3
COC1(NC(=O)CC2=CC=CS2)C2SCC(COC(N)=O)=C(C(O)=O)N2C1=O	4	3	4
CNC(=O)OC1=CC=CC(C(C)C)=C1Cl	1	5	1
OS(=O)(=O)C1=CC(Cl)=CC=C1OC1C=CC(Cl)=CC=1NC(=O)NC1=CC(Cl)=C(Cl)C=C1	2	2	4
COC1C=CC(=CC=1)S(=O)(=O)NC1=NN=C(S1)C(C)(C)C	3	2	2
CN(C)C(C)CN1C2C=C(C=CC=2SC2C=CC=CC1=2)C(=O)CC	2	4	2
CCOP(=O)(OCCCl)OC=C(Cl)Cl	1	3	1
CCCCCCCCS(=O)CCCCl	4	1	3
CC1(CCCC1)NC(N)=O	3	1	3
N#CCCC(Br)(CBr)C#N	3	1	3
OS(=O)(=O)OCCOC1C=C(Cl)C(Cl)=CC=1Cl	3	3	2
CC(=O)CCC1C=CC(=CC=1)OC(C)=O	3	3	3
COP(=S)(N=C1SCCS1)OC	1	1	1
CC(=O)OCC1CSC2C(NC(=O)C(N)C3C=CC=CC=3)C(=O)N2C=1C(O)=O	4	4	4
NC(=O)CC1=NC2=CC(Cl)=CC=C2O1	3	2	3
CCC1NC(=O)C2C=C(N)C=CC=2O1	3	4	3
CC1SC=NC=1C	3	1	3
CN(C)CC(C)CN1C2=CC=CC=C2CCC2C=CC=CC1=2	3	3	3
OCCN1CCN(CC1)C(=O)CN1C2C=C(Cl)C=CC=2SC1=O	3	2	3
OP(O)(=O)OC(=CCl)C1=CC=C(Cl)C=C1Cl	1	4	2
CN(C)CCCN1C2C=C(C=CC=2SC2C=CC=CC1=2)C(C)=O	2	5	2
CC1C=CC(OP(=S)(NC(C)C)OC)=C(C=1)[N+]([O-])=O	2	3	3
OS(=O)(=O)C1=C2N=C(NC2=C(Cl)C(Cl)=C1Cl)C(F)(F)F	2	3	2
CC(C)(C)C1=CC=C2CCC(C)(C)C2=C1	4	3	3
C=CCN1CCC2SC(N)=NC=2CC1	2	2	3
CCOC(=O)C1(CCCCC1)OC(=O)CC1C=CC(Cl)=CC=1Cl	3	3	4
CC(C1C2=CC=CC=C2CC=1CCN(C)C)C1C=CC=CN=1	3	2	3
O=C1C(C=NN2CCOC2=O)=C(N=C2C=CC=CN12)N1CCCCCC1	3	3	2
FC(F)(F)C1NC2C=CC(Cl)=C(Cl)C=2N=1	1	5	1
CC(C)(OC1C=CC=CC=1)C(=O)OCCN1CCOCC1	4	3	3
C1CN(CCOC2=NNC3CCCCC=32)CCO1	3	1	3
CN1C(=C(O)C2C=CC=CC=2S1(=O)=O)C(=O)NC1C=CC=CN=1	2	3	2
CC1C=C(OP(=S)(NC(C)CC)OCC)C(=CC=1)[N+]([O-])=O	3	3	3
O=C=NCC1C=C(CN=C=O)C=CC=1	3	3	3
OC1C=CC=CC=1C(O)=O	3	4	3
O=C1C2C=CC=CC=2C(=O)C(CC=C(Cl)Cl)C1=O	2	3	2
CCCCCCCCCCCCCOP(=O)OCCCCCCCCCCCCC	4	3	4
CC(C)C1NC2C=CC=CC=2C=1C(=O)C1C=NC=CC=1	3	2	3
CCCC1(CC(O)=O)OCCC2C3C=CC=CC=3NC1=2	3	2	2
CCCOC1C(Cl)=C(Cl)C(Cl)=C(Cl)C=1Cl	2	4	3
CN1CC(CCC1)OC(=O)C(O)(C1=CC=CS1)C1C=CC=CC=1	1	3	3
OC1CCC2C=CC=CC=21	3	3	3
CCCCCCCCCCCCCCCCO	4	4	4
CN1CC(CC1)C1=CNC2=CC=CC=C12	2	2	3
FC(F)(F)C1NC2C=C(Br)C=CC=2N=1	1	4	1
FC1C=CC=CC=1C1=NCC(=S)N(CC(F)(F)F)C2C=CC(Cl)=CC=21	4	3	3
F[Si](F)(F)C1C=CC=CC=1	2	1	3
CS(=O)(=O)C=C	3	1	4
CN(CC#N)N=O	1	2	1
S=C=NCCN=C=S	2	1	2
NC(=O)C(=CC1=CC=C(O1)[N+]([O-])=O)C1=CC=CO1	2	2	3
CCOC(=O)C(SP(=O)(OC)OC)C1C=CC=CC=1	2	2	2
O=C(C(C1C=CC=CC=1)C1C=CC(Cl)=CC=1)C1C(=O)C2C=CC=CC=2C1=O	1	4	1
CNC(=O)OC1=CC(=CC=C1)OCC#C	2	3	2
CCCOC(=O)C(CC(=O)OCCC)SP(=S)(OC)OC	4	4	3
CC1C=CC=CC=1NC(=O)C1C=C(C)NN=1	3	3	3
COCNC(=O)CSP(=S)(OC)OC	3	4	2
NC1=CC=C(F)C=C1	2	3	2
CCN(O)CC	3	2	2
CC(C)C1=NC2C=CC=CC=2C1C(=N)C1=CN=CC=C1	2	2	3
CC1=C(OC2=C(C=CC=C2C(=O)OCCN2CCCCC2)C1=O)C1C=CC=CC=1	3	3	3
CCOC(=O)CC(=O)C(F)(F)F	3	3	2
CC1OC(OCC2OC(O)C(OS(O)(=O)=O)C(OS(O)(=O)=O)C2OS(O)(=O)=O)C(OS(O)(=O)=O)C(OS(O)(=O)=O)C1O	4	3	4
CC=CC(O)=O	3	4	3
OCCOCCN1CCN(CC1)C(C1C=CC=CC=1)C1C=CC=CC=1	3	3	3
CC1C=CC=C(C)C=1NC(=O)C[N+](CC1C=CC=CC=1)(CC)CC	3	3	2
CCN(CCSP(=O)(OCC)OCC)CC	1	2	1
CSC(=S)N(C)C	2	1	3
CC(C)NCC(O)COC1=CC=C(CCOC)C=C1	3	4	3
CC(C)OC(=O)C1C=NC=C(C=1)C(=O)OC(C)C	4	3	3
ClC1C=C(Cl)N=C(N=1)C1C=CC=CC=1	4	2	3
OCC(F)(F)C(F)(F)C(F)(F)F	3	2	3
COC1(C)CCCCCCCCCCC1	4	2	4
CSP(=O)(OC)SC(C1C=CC=CC=1)C(=O)OCC	2	2	2
CCCCCCCCCCCCCCCCCC(=O)NCCC[N+](C)(C)CCO	4	3	3
CN(C)CCCN1C2=CC=CC=C2C(C)(C)C2C=CC=CC1=2	3	3	3
O=C(Cl)OC1C=CC=C2C=CC=CC2=1	3	2	3
N#CC(F)(F)C(F)(F)C(F)(F)C#N	3	1	3
CC1=CC(=CC=C1S(C)=O)OP(=S)(OC)OC	2	5	2
COC(=O)C1C(Cl)=C(Cl)C(=C(Cl)C=1Cl)C(=O)SC	3	3	3
CC(OC(=O)OCC)OC(=O)C1N2C(SC1(C)C)C(NC(=O)C(N)C1=CC=CC=C1)C2=O	4	5	3
CC(C)(C)CC(C)(C)C1C=C(CC2C=CC(Cl)=CC=2Cl)C(O)=CC=1	3	3	3
OC(=O)C1=CC2C=C(O)C(O)=CC=2[N+]1=CC=C1CC(N=C(C1)C(O)=O)C(O)=O	3	1	3
CCOP(=S)(OCC)SCSCSP(=S)(OCC)OCC	1	3	1
CC1(COCCOCC2(C)CO2)CO1	4	2	3
CC(=C)C(=O)OCCNC(C)(C)C	3	2	3
CC1C=C(C=CC=1NS(=O)(=O)C(F)(F)F)S(=O)(=O)C1C=CC=CC=1	3	2	3
OS(=O)(=O)CNNC(=O)C1=CC=NC=C1	4	2	4
CN(C)S(=O)(=O)C1C=CC(=CC=1)N=NC1=CC=C(C=C1S(=O)(=O)NCC[N+]1C=CC=CC=1)N(CC)CC	4	2	3
OC(=O)CN1C2C(Cl)=CC=CC=2SC1=O	3	2	4
OC(=O)CCC(=O)OCCCCCC1C=CC(Cl)=CC=1	3	3	3
CC(=O)C1=CC2=C(C=C1)SC1=CC=CC=C1N2CCCN1CCC(CCO)CC1	2	4	3
CC1C(=CC2=CC=C(C=C2)S(C)=O)C2C=CC(F)=CC=2C=1CC(O)=O	2	2	3
CCCCC(=O)C1C=CC(N)=CC=1	2	3	2
CC(CCC=C(C)C1CC(=O)C(C)(C)O1)=CCC1=C(O)C(Cl)=C(C)C(C=O)=C1O	4	2	4
COP(=S)(OC)SCSCCOC(N)=O	1	2	1
OCC1=CN=CS1	3	1	3
CC1=CC(C)=C(C=C1)OP(=O)(OC1C=CC(C)=CC=1C)OC1C=CC(C)=CC=1C	4	4	4
COP(=O)(OC(Cl)C(Cl)(Cl)Cl)OC	1	3	1
ClC1C=C(C=CC=1)SC1C=CC=CC=1	3	3	3
CC1C=CC(=CC=1)C1(O)CCN(CCCC(=O)C2C=CC(F)=CC=2)CC1	2	4	2
O=C(NC1CCN(CCC2=CNC3C=CC=CC2=3)CC1)C1C=CC=CC=1	3	3	3
CC1C=CC2=C(N=1)N(CC)C=C(C(O)=O)C2=O	3	2	3
COP(=S)(OC1C=CC(=CC=1)[N+]([O-])=O)OC1C=CC(=CC=1)[N+]([O-])=O	2	4	2
CC1=CC2=CC3=C(OC(=O)C=C3C)C(C)=C2O1	4	2	3
OC1C=CC(NC2C=C(C=CC=2)C(F)(F)F)=C(C=1)C(O)=O	3	4	3
CCCCCCCC=CC=O	4	2	4
CCC=CCCCCCCCC(=O)OC	3	4	4
NC(=O)C1=CN(CCO)N=C1[N+]([O-])=O	3	1	3
CC1C=CC(CCCCCC)=C(O)C=1	3	5	3
[O-][N+](=O)C1=CC(=CC(=C1Cl)[N+]([O-])=O)C(F)(F)F	3	3	3
CC1C=CC(C(C)C)=C(C=1)OC(=O)NC	2	4	2
CC(C)=CC1C(C(=O)OC(C#N)C2C=CC=C(C=2)OC2C=CC=CC=2)C1(C)C	2	4	2
O=CC1=CC(=CC=C1)OC1C=CC=CC=1	3	3	3
CC(C)([N+]([O-])=O)C(C)(C)[N+]([O-])=O	1	1	3
CC(F)(F)C(F)(F)C(F)(F)C(O)(F)F	3	1	3
CC(=C)CNC1C=CC(=CC=1)C(C)C(O)=O	3	3	3
S=C1NCCC(COC2C=CC=CC=2)O1	3	2	3
CC(C)(C)C1=NN(C(=O)O1)C1C=C(OCC#C)C(Cl)=CC=1Cl	4	2	3
NC1=NC=C(Br)C=C1O	3	2	3
CC(=O)NCN(C(=O)CCl)C1C(CC)=CC=CC=1CC	3	3	3
OC1C(=CC(Cl)=CC=1C1C=CC(Cl)=CC=1)C(=O)NC1C=CC(Cl)=CC=1	3	4	3
COC(=O)C=C1CCCC1	3	4	3
CCCC(=O)N(C)C(=O)OC1=CC=CC2OC(C)(C)OC=21	3	5	3
CC(=O)N(C)C(=O)OC1C=CC=C2OC3(CCCCC3)OC=12	3	5	3
CC1=CC=C(C=C1)NC(=O)CF	1	3	1
S=C=NC1C=CC(=CC=1)N=C=S	1	2	3
NC(N)=NC(CS)C(O)=O	4	2	4
CC1=C(C(NC(CC)CC)=C(C=C1C)[N+]([O-])=O)[N+]([O-])=O	3	3	4
CCOC(=O)OCCOC1C=C(O)C2=C(C=1N)C(=O)C1=CC=CC=C1C2=O	3	3	2
O=NN1CCCCO1	3	1	3
OC(=O)C1CC(CC1)C(O)=O	3	2	3
CC(C=CCC(C)CCCC(C)(C)OC)=CC(=O)OC(C)C	3	3	4
CNC(=O)OC1C=CC=CC=1OCC=C	2	3	2
C/N=N/NC1=CC=C(I)C=C1	2	2	2
CC1C=C(Br)C=CC=1N1C(=O)C2C=CC=CC=2N=C1C	2	4	2
CC1C=CC=CC=1C(C)C1C=CC=CC=1	3	3	3
COP(=O)(OC=C(Br)Br)OC	2	2	1
COP(=O)(OC(Br)C(Br)(Br)Br)OC	2	2	1
COC1C=C(C=CC=1OP(=S)(CCl)OCC)C#N	2	2	1
CC1(C)COP(=S)(OP2(=S)OCC(C)(C)CO2)OC1	4	2	1
COP(=O)(SCCC)SCCC	1	3	1
CC(C=CCC(C)CCCC(C)C)=CC(=O)OCC	4	4	3
CCN(CC)C1=NC(NC2C=C(C=CC=2S(O)(=O)=O)S(O)(=O)=O)=NC(NC2C=C(C(C=CC3=CC=C(C=C3S(O)(=O)=O)NC3N=C(NC4=CC(=CC=C4S(O)(=O)=O)S(O)(=O)=O)N=C(N=3)N(CC)CC)=CC=2)S(O)(=O)=O)=N1	4	5	4
OC(=O)C1=C(CSC2=NN=CS2)CSC2C(NC(=O)CN3C=NN=N3)C(=O)N12	4	2	4
CCCSP(=O)(OC1=CC=C(Br)C=C1Cl)OCC	2	3	2
ON1C2C=CC=CC=2[N+](=O)C2CCCCC1=2	3	2	3
COP(=S)(OC)SC1CCSC2=CC=CC=C21	1	2	2
CCC1CCC(CC)O1	3	1	3
NCCOC(=O)C=CC(=O)OCCN	3	2	3
CNC1=CC=C(C=C1[N+]([O-])=O)C(O)=O	3	3	3
OCC(O)COC1=NN(CC2C=CC=CC=2)C2C=CC=CC=21	3	2	3
OC(=O)CC1=CC=C(OCC(O)CO)C(Cl)=C1	4	3	3
CC1N=C(NCC)N=C(OS(=O)(=O)N(C)C)C=1CCCC	3	2	2
O=C(CCCN1CC2CC3C4C=CC=CC=4NC=3CN2CC1)C1C=CC(F)=CC=1	3	2	3
NC1N=C(N)N=C(N)N=1	3	2	3
CN(C)[N+]([O-])=O	3	1	2
CN1C(=O)C2C=C(C=CC=2C1=O)[N+]([O-])=O	3	3	3
CC(CO)OC1C=CC=CC=1	3	4	3
CC=CC=O	2	3	3
CC(CC)C(CC)C(N)=O	3	2	3
CN(N=NC1C=CC=CC=1)N=NC1C=CC=CC=1	2	2	3
CC1=CC=CC2SC3=NN=CN3C=21	2	2	2
CC1N=C(SC=1C(=O)NC1C=CC=CC=1)N1CCOCC1	3	2	3
CCOC1=CC(=C(C=C1OCC)OCC)C(=O)CCC(O)=O	3	2	3
CC(CSP(=O)(OCC)OCC)(SCC)SCC	1	3	1
CC(CCCC(C)(C)OC)C(C)O	3	2	4
CC(=O)OC1=C(C2C(C)=CC(C)=CC=2C)C(=O)C2C=CC=CC=21	4	2	3
CCCCC(CC)C(=O)OC1=C(C2C(C)=CC(C)=CC=2C)C(=O)C2=CC=CC=C21	1	2	4
CCCCNP(=S)(OCC)SC1C=CC=CC=1	2	2	2
[O-][N+](=O)C1C(Cl)=C2N=C(NC2=C(Cl)C=1Cl)C(F)(F)F	1	5	2
CC(C)(C)C1CCC(CC1)OC(=O)Cl	4	2	4
OC(=O)CCCCCCl	3	2	4
[O-][N+](=O)C1C=C2NC(=NC2=C(Cl)C=1)C(F)(F)F	1	4	1
CCOC(=O)C(F)(F)C(F)(F)C(F)(F)C(=O)OCC	4	2	3
C/N=C(\N)/N[N+]([O-])=O	3	1	3
CC(C)N1N=C(N=C1Cl)OP(=S)(OCC)OCC	1	1	2
C[Si](OC(C)=O)(OC(C)=O)OC(C)=O	3	2	3
CN(C)CCCN1C(C(SC2C=CC=CC1=2)C(C)O)C1C=CC=CC=1	3	2	2
CN(/C(/O)=N/C(C)(C)C1C=CC=CC=1)C1C=CC=CC=1	4	2	2
CC12CCC3C(C=C(Cl)C4=CC(=O)C5CC5C43C)C1CCC2(OC(C)=O)C(C)=O	4	4	3
OC(CNCCO)CNCCO	4	3	3
CC1C=C(C=CC=1)OCC(O)CNCCC1=CC(OC)=C(C=C1)OC	2	4	3
CC(O)CF	3	2	1
CN1CCN(CC1)C(=O)OC1C2=NC=CN=C2C(=O)N1C1C=CC(Cl)=CN=1	3	2	3
COC1=CC=CC=C1CN=NC(N)=S	4	2	2
OC(=O)C(O)(C1CCCCC1)C1C=CC=CC=1	3	3	3
CC(=O)OC1CCC2C3CCC4CC(=O)C=C(C)C4(C)C3CCC12C	3	4	3
CN1C2C3CC4C(CC)C(O)N3C3CC2(C(O)C43)C2=CC=CC=C12	2	2	1
ClCC1COC(O1)C(Cl)(Cl)Cl	3	2	2
COC(C=CC1C=CC=CC=1)OC	3	4	3
CNC1CN(=O)=C(C2=CC(Cl)=CC=C2N=1)C1C=CC=CC=1	3	2	2
CNCCCC1C2C=CC=CC=2C=CC2C=CC=CC=21	2	3	2
CN1C(=O)CN=C(C2C=C(Cl)C=CC1=2)C1C=CC=CC=1	2	5	3
CC1C=CC=C(C)C=1NC1=NC=CC=C1C(O)=O	1	2	4
OCC1C(F)=C(F)C(F)=C(F)C=1F	3	2	3
CN1C2C3CC4C(CC)C(O)N3C3CC2(C(O)C43)C2=CC=CC=C12	2	2	1
O=C1OC(OC2OC(=O)C(Cl)=C2Cl)C(Cl)=C1Cl	3	1	2
CC1=CC(=O)C(C(=O)O1)=C(C)O	2	2	3
CC1C=C(C(=CC=1)NC1C=CC(NC2C=CC(C)=CC=2S(O)(=O)=O)=C2C=1C(=O)C1C(C2=O)=C(O)C=CC=1O)S(O)(=O)=O	4	3	4
COC(C)CCOC(C)=O	3	3	4
C(OCC1=CC=CO1)C1=CC=CO1	2	2	3
OCCC1CCCCC1	3	3	3
COC1CCC=CO1	3	1	3
CC(CCO)CCO	4	2	4
[O-][N+](=O)C1=CC=C(F)C=C1F	2	3	3
FC(F)=C(F)C1C=CC=CC=1	3	2	3
Cc1c(Cl)c(=O)oc2cc(ccc12)OP(=O)(OCC(C)Cl)OCC(C)Cl	3	4	2
NCC(O)C1=CC=C(O)C=C1	3	5	3
CC(=O)C(N=NC1=CC=C(C=C1Cl)C1=CC(Cl)=C(C=C1)N=NC(C(=O)NC1C=CC=CC=1OC)C(C)=O)C(=O)NC1C=CC=CC=1OC	3	3	3
CN(CN=O)C=C	1	1	2
CN(CC=C)N=O	2	2	2
CCCCN(CC)N=O	2	4	3
CC(CCC#N)C#N	2	1	2
FC1=CC=C(Br)C=C1	3	2	2
C[N+](C)(C)CC(O)CC(O)=O	3	1	4
FC1C=CC=CC=1	3	2	3
COC(=O)C1CCCCC1	3	4	3
CC1COCC(C)N1C(=O)C[N+]1C=CC(=CC=1)C1C=C[N+](CC(=O)N2C(C)COCC2C)=CC=1	2	2	3
CCCCCCCCOC(=O)C1C=CC(=CC=1)C(=O)OCCCCCCCC	4	5	4
CSC1=NC(N=[N+]=N)=NC(NC(C)C)=N1	3	2	3
CC1OC(OC2CCC3(C)C4CCC5(C)C(CCC5(O)C4CCC3=C2)C2=COC(=O)C=C2)C(O)C(O)C1O	2	2	1
OC(C1CCCCN1)(C1C=CC=CC=1)C1C=CC=CC=1	2	5	2
CN(C)C1C=CC(=CC=1)C(O)(C1C=CC(=CC=1)N(C)C)C1C=CC(=CC=1)N(C)C	3	3	2
CC(C)CC(=O)C1=C(O)C(CC=C(C)C)(CC=C(C)C)C(=O)C(CC=C(C)C)C1=O	2	2	3
OC(=O)C1C=CC=C(Cl)N=1	3	3	3
CN(C)C(=O)C1=CC=CC(=C1O)C1C=CC=CC=1	3	3	3
CC1(C)C2CC(C)(CC2)C1=O	4	2	3
CC1(C)OC2(C)CCC1CC2	3	1	3
CCOP(=O)(OC(=CCl)C1C=CC(Cl)=CC=1Cl)OCC	1	5	1
COC1C=CC(=CC=1)C1C=C(N)C2=C(C(=O)C3C(C2=O)=C(O)C=CC=3N)C=1O	4	3	4
CCOC1C=CC(=CC=1)NC(=O)C1=CC2C=CC=CC=2C=C1O	4	4	4
CC(=O)NC1(O)C2(Cl)C3(Cl)C4(Cl)C2(Cl)C2(Cl)C(Cl)(C3(Cl)C21Cl)C4(Cl)Cl	2	1	2
CS(=O)(=O)C1=CC(=C(C(=C1)[N+]([O-])=O)N(CCC)CCC)[N+]([O-])=O	3	2	4
OC(C=O)NC1C=CC=CC=1	3	3	3
NC(=O)C(O)(C1C=CC=CC=1)C1C=CC=CC=1	3	3	3
COC1C2=C3C(CC4=CC=CC=C42)N(C)CCC3=CC=1OC	2	3	2
CC(C)(OC1C=CC=CC=1Cl)C(=O)NC1C=CC(=CC=1)C(=O)OCCN(CC)CC	3	3	3
CN1C(C)=C(C(C)C)C(=O)N1C1C=CC=CC=1	3	2	3
CC1=CC(=CC=C1SC)OP(=O)(OCC)OCC	1	4	1
C=CC(=O)OCCOC1C=CC=CC=1	4	3	3
CCCCCCCCCC=CC=O	4	2	4
CC1C=CC=CC=1N(CC)C(=O)C=CC	3	3	3
CC(C)=CC(=O)OC1C(=CC(=CC=1[N+]([O-])=O)[N+]([O-])=O)C(C)CC	2	3	2
C1COCCN1	3	3	3
CC1N=COC=1C(N)=O	3	1	3
CC1=CC=NC(=N1)SCCC(F)=C(F)F	3	2	3
CC1=CC=C(C)C(C)=C1C	4	3	3
O=C1CCOC2=CC=CC=C21	3	2	3
NC1C=CC(=CC=1)C1C=CC=CC=1N	2	3	3
CN(C)C1C=CC(=CC=1)C(=N)C1C=CC(=CC=1)N(C)C	3	2	2
CCCC(CC1C=CC=CC=1)N1CCCC1	2	4	2
C(CCN1C2C=CC=CC=2SC2C=CC=CC1=2)N1CCOCC1	3	5	2
C(=NC(N=CC1=CC=CO1)C1=CC=CO1)C1=CC=CO1	2	1	3
CC1(C)C2CC1CCC2(C)O	3	2	3
NC(=S)NC1C=C(Cl)C=CC=1Cl	2	3	1
NC1C=C(N)C(=CC=1)N=NC1C=CC=CC=1	3	3	4
CCCCCC(C)C(C)C1=CC2OC(C)(C)C3CCN(CC#C)CC=3C=2C(=C1)OC(=O)CCCN1CCCCC1	2	2	3
CC1=CC=C(C(N)=O)C(O)=C1	3	4	3
NNC(=O)NN	4	1	4
C1C2CCC1C=C2	4	2	3
FC(Cl)(Cl)C1C=CC=CC=1	2	3	3
CCN1C=CC(C=C1)=C1C(=O)C2C=CC=CC=2C1=O	2	2	2
CC(C)N1C=CC(C=C1)=C1C(=O)C2C=CC=CC=2C1=O	3	2	2
CC12CCC3C(C1CCC2(O)CCC(O)=O)C1CC1C1=CC(=O)CCC13C	3	5	3
CN1C(=CC(C2C=CC=CC=2)=[N+]1C)C1C=CC=CC=1	2	2	2
O=P1(NCCCO1)N(CCCl)CCCl	2	1	2
O=C1CCC(C(=O)N1)N1C(=O)C2C=CC=CC=2C1=O	2	3	4
CCN(CCOC1C=CC(=CC=1)C(=C(Cl)C1C=CC=CC=1)C1C=CC=CC=1)CC	4	3	4
S=C1NC=NC2NC=NC=21	2	2	2
CN(C)CC/C=C1\C2=CC=CC=C2CCC2C=CC=CC=2\1	2	3	2
CC(C)CC(NC(=O)C1CCCN1C(=O)C1CSSCC(N)C(=O)NC(CC2=CC=C(O)C=C2)C(=O)NC(C(C)CC)C(=O)NC(CCC(N)=O)C(=O)NC(CC(N)=O)C(=O)N1)C(=O)NCC(N)=O	1	2	4
CC1C=CC(=C2N=C3C(=C(N)C(=O)C(C)=C3OC=12)C(=O)NC1C(C)OC(=O)C(C(C)C)N(C)C(=O)CN(C)C(=O)C2CCCN2C(=O)C(NC1=O)C(C)C)C(=O)NC1C(C)OC(=O)C(C(C)C)N(C)C(=O)CN(C)C(=O)C2CCCN2C(=O)C(NC1=O)C(C)C	1	2	3
OC1CC(OC1CO)N1C=C(F)C(=O)NC1=O	2	3	3
OCC1OC(O)C(O)C(O)C1O	4	4	4
OC(=O)C1=CC(Br)=NN1C1N=CC=CC=1Cl	4	2	3
OC(=O)CC1C=CC(=CC=1)C1C=CC=CC=1F	3	3	2
O=C(CCCl)NCC1C=CC=CC=1	3	3	3
OCCCC(O)=O	4	2	3
O=C1CNC(=S)N1	2	1	2
CC12OC1C1C=CCC(C)C=C(C)C(=O)C(O)C=CC(=O)C31C(C(CC1=CNC4C=CC=CC=41)NC3=O)C2C |c:6,18,t:11|	2	2	3
NCCCN1C=NC=C1	3	2	3
COC1C=CC(=CC=1)N1N=C(C2CCN(C3C=CC(=CC=3)N3CCCCC3=O)C(=O)C1=2)C(=O)OCC	3	2	3
NC(=S)SSC(N)=S	3	1	1
CC(C)(OC1C=CC(Cl)=CC=1)C(=O)OC1C(C)=C2CCC(C)(CCCC(C)CCCC(C)CCCC(C)C)OC2=C(C)C=1C	4	3	4
C1CSCCS1	3	1	3
CC(C1C=CC=C2C=CC=CC2=1)C(=O)OCCN1CCN(CC1)CCOC(=O)C(C)C1C=CC=C2C=CC=CC2=1	4	4	4
CC1C=CC(=CC=1)SN(C)C(=O)OC1C=CC=C2CC(C)(C)OC=12	1	5	1
CCSN(C)C(=O)OC1C=CC=C2CC(C)(C)OC=12	1	5	1
CNC	3	1	2
Cc1cc(CC(C)CC(C)(C)C)oc(=O)c1	3	2	4
CCCCSN(C)C(=O)OC1C=CC=C2CC(C)(C)OC=12	2	5	2
CC(C)(C)C1C=CC(=CC=1)C(O)CCCN1CCC(CC1)C(O)(C1C=CC=CC=1)C1C=CC=CC=1	2	4	3
COC(=O)CC(=CC(=O)OC)OP(=O)(OCC)OCC	1	2	1
CC(C)=CCC(CCN(C)CC)(C#N)C1C=CC=C2C=CC=CC2=1	3	4	2
CC(C)=CCC(CCN1CCCCC1)(C#N)C1C=CC=C2C=CC=CC2=1	2	4	2
CCC(C)C(CCN(CC=C(C)C)CC=C(C)C)(C#N)C1C=CC=C2C=CC=CC2=1	3	4	3
CC(C)=CCC(CCN(C)C)(CC1C=CC=C2C=CC=CC=12)C#N	3	3	2
CC(C)=CCC(CCN1CCCCC1)(C(N)=O)C1C=CC=C2C=CC=CC2=1	2	5	2
CC(C)=CCC(CCN1CCOCC1)(C(N)=O)C1C=CC=C2C=CC=CC2=1	2	4	2
CC(NCC=C(C1=CSC=C1)C1=CSC=C1)C(O)C1C=CC=CC=1	4	2	3
CCOP(C)(=O)SCCN(C(C)C)C(C)C	1	2	1
CN(SC1=CC=C(C=C1)[N+]([O-])=O)C(=O)OC1C=CC=C2CC(C)(C)OC=12	1	3	1
CC1C=C(C=CC=1)N(C)C(=S)OC1=CC2C3CC(CC3)C=2C=C1	3	2	3
CC1(C)CC(C)CC(C)C1	4	2	4
CCO[Si](CCCCl)(OCC)OCC	3	2	3
OC(=O)C(F)(F)C(F)(F)F	3	1	3
CC1SC2C=CC=CC=2C=1CC1NCCN=1	2	2	3
CCN(CCOC(=O)C1C=CC(N)=CC=1)CC	2	3	3
O=C1NC=C(F)C(=O)N1	2	3	4
ClCCN(CC1C=CC=CC=1)CC1C=CC=CC=1	3	3	3
CN(CCCl)CCCl	1	4	1
OC(=O)C1C(I)=C(NC(=O)COCCOCCOCC(=O)NC2=C(I)C(=C(I)C=C2I)C(O)=O)C(I)=CC=1I	4	2	4
CCN(CCNC(=O)SCC(C)C)C(=O)SCC(C)C	3	2	4
CC1C=CC(=CC=1)SP(=S)(CCl)OC(C)C	2	4	1
OC[P+](CO)(CO)CO	2	1	3
CC1=NSC(NC(=O)C2C=CC=CC=2)=C1C(=O)NC1C=CC(Cl)=CC=1	3	2	3
N/C(/N/C(/N)=N/P(O)(O)=O)=N\CC1C=CC=CC=1	3	2	3
CC(C)=CCl	3	2	3
CC(O)C(C)=O	4	2	3
CC(C)COC(=O)C(C)OC1C=CC(=CC=1)OC1C=CC(Cl)=CC=1	3	4	3
COC(=O)C1C=C(CCN(C)CC2C=CC=CC=2)C=CC=1	3	2	3
COP(=S)(OC)SCN1N=CC=CC1=O	1	5	1
COP(=S)(OC)SCN1N=C(C=CC1=O)C1C=CC=CC=1	4	4	3
CC(C)OP(=S)(OC(C)C)SCN1N=C(Cl)C=CC1=O	2	5	2
CCOP(=S)(OCC)SCN1N=C(Br)C=CC1=O	1	4	1
CC1=CC(=O)N(CSP(=S)(OC)OC)N=C1Cl	2	5	1
CC[N+]1C2C=CC=CC=2SC=1/C=C/C=C/C=C1/SC2C=CC=CC=2N/1CC	2	1	4
COC1=CC2OC(C)(C)C(C(C=2C=C1)C1C=CC(=CC=1)OCCN1CCCC1)C1C=CC=CC=1	3	3	2
COC(CCl)OC1C=CC=CC=1OC(=O)NC	1	4	2
CN(C)C(=O)C1SC(=NC=1C1C=CC=CC=1)C1C=NC=CC=1	3	2	4
CC(C)=CCCC(C)(O)C1CC=C(C)CC1	4	3	4
NC1=CC=C(C=C1)S(O)(=O)=O	3	4	4
CCOC(O)C(Cl)(Cl)Cl	3	2	3
CC(C)(CS(O)(=O)=O)NC(=O)C=C	4	1	3
CN1CCN(CC(=O)NN=CC2=CC=C(O2)[N+]([O-])=O)CC1	3	3	3
OC1C(=CC2C=CC=CC=2C=1N=NC1C=C(Cl)C=CC=1Cl)C(O)=O	3	3	4
CC(=NC1=C(I)C=C(I)C(=C1I)C(=O)NCC(C)C(O)=O)N1CCOCC1	4	2	4
CC(=O)SC1CC2=CC(=O)CCC2(C)C2CCC3(C)C(CCC43CCC(=O)O4)C21	3	3	3
[O-][N+](=O)C(Br)(CO)CO	2	1	3
C[N+]1(C)C2CC(CC1CC2)OC(=O)C(CO)C1C=CC=CC=1	3	5	3
CC1OC(OCC2OC(OC3=CC4OC(CC(=O)C=4C(O)=C3)C3=CC(O)=C(C=C3)OC)C(O)C(O)C2O)C(O)C(O)C1O	3	2	4
CC(=O)C1C(=O)C=C(C)OC1=O	2	2	3
C[N+]1(C)CCCCC1COC(=O)C(O)(C1C=CC=CC=1)C1C=CC=CC=1	4	5	3
NC1=NC2C=CC(Br)=CC=2O1	2	4	3
CC(=O)C1=CC(=C(C(=C1)[N+]([O-])=O)N(CCC)CCC)[N+]([O-])=O	3	3	4
NC(=O)C1C=C[N+](CC2CSC3C(NC(=O)C(C4C=CC=CC=4)S(O)(=O)=O)C(=O)N3C=2C(O)=O)=CC=1	4	2	4
CC1=NC(=NC(O)=C1CCCC)N(C)C	3	2	3
CNC(=O)CCS	3	2	3
CCCCCCCCOC1C=CC(=CC=1)C1C=CC(=CC=1)C#N	4	3	4
OCC1CC2CC1CC2	3	2	3
CCN(CCOCCOC(=O)C(CC)(CC)C1C=CC=CC=1)CC	2	5	2
COC(=O)C1C=CC(=CC=1[N+]([O-])=O)C#N	3	3	3
C#CCN1C(=O)CN=C(C2=CC(Cl)=CC=C12)C1C=CC=CC=1	4	5	3
OC(=O)CONC(=O)C1C=CC=CC=1	3	2	3
OC1=CC(O)=CC(=C1)SC1=CC(O)=CC(O)=C1	3	2	3
OC1C=CC(=CC=1)NC(=O)C1C=CC=CC=1O	4	4	3
CNC(=O)OC1=CC=C(O)C2C=CC=CC=21	3	4	2
CN(C1C=CC=CC=1)P(=O)(OCC)OCC	1	2	3
CC1=CC=CC=C1C(C)C	3	4	3
CCCCOC1C=CC(=CC=1)C1C=CC(=CC=1)C#N	4	3	4
CCCC(=O)N1CCCN(CC1)C1=NC2C=C(OC)C(=CC=2C(N)=N1)OC	3	3	3
COC=CC=C(C#N)C#N	2	1	3
CC1C=C(Cl)C=CC=1OCC(=O)NC1C=CC=CC=1	3	3	3
CCCCOCCOCCOC(OCCOCCOCCCC)C1=CC2OCOC=2C=C1	3	2	3
CCCCCCCC1C=CC=CC=1O	3	5	3
CCS(=O)CCOP(=S)(OCC)OCC	2	2	1
CC(C)=CCSCC(N)C(O)=O	3	2	4
CC1N=CC(COP(O)(O)=O)=C(CN)C=1O	4	3	4
CCOC(=N)C1SC2C=CC=CC=2C1=O	3	2	2
COC1C=CC(=CC=1F)C(OC1C=CC=CC=1)C1NCCCN=1	3	4	3
CC1CN=C(C(OCC)C2C=CC=CC=2)N(C1)CCCC	3	5	2
CC12CCC3C(CCC4CC(=O)OCC43C)C1CCC2(C)O	4	2	3
NC(=O)C1C=[N+](C=CC=1)C1OC(COP(O)(=O)OP(O)(=O)OCC2OC(C(O)C2O)N2C=NC3=C2N=CN=C3N)C(O)C1O	3	2	4
COP(=O)(CC)OCC	3	4	3
O=CC=O	3	2	2
CN(C)C(=O)C(CCN1CCC(O)(CC1)C1C=CC(Cl)=CC=1)(C1C=CC=CC=1)C1C=CC=CC=1	2	4	2
CC1C2CCC(C)(OC=2C(C)=C(C)C=1O)C(O)=O	3	3	3
OS(=O)(=O)C1C=C2C=CC=CC2=CC=1	4	4	3
COC1=CC=CC=C1OCC(O)COC(N)=O	3	3	3
CC(=O)NC1C=CC=CC=1OCCCC	3	3	3
CC1C=CC=CC=1OCC(O)COC(N)=O	3	3	3
OC(=O)CCN1N=C2C=CC=CN2C1=O	4	2	2
CC(CCC)CCOC(=O)C1C=CC=CC=1C(=O)OCCC(C)CCC	4	5	4
CC(C)COP(S)(=S)OCC(C)C	3	3	4
CCCC=CCOC(=O)CC	4	5	4
CC(OC)OC	4	3	3
OC(O)=O	3	4	3
CC1C=C(C=C(C=1O)[N+]([O-])=O)[N+]([O-])=O	1	5	1
OCCC1C=CN=CC=1	3	3	3
[O-][N+](=O)C1C=CC(=CC=1)C(=O)NCC(O)CCl	2	3	3
CC(C)C1=CC23CCC4C(C)(CCCC4(C)C(=O)N(C)C)C2CC1C1C3C(=O)OC1=O	3	2	3
[O-][N+](=O)C1C=CC(=CC=1)NC(=O)NCC1=CN=CC=C1	1	2	1
CC(=C)C1CCC(CO)=CC1	3	3	3
COC1C=C(N)C=CC=1	3	4	3
COC(=O)C1C=C(N)C(=CC=1)C(=O)OC	3	4	3
CN1CCN2C3C1=NCCC=3C1=CC(=CC=C21)OC	3	2	2
CC(CC1CCCC1)NC	2	2	3
CCCCOC(=O)C=CC1C=CC=CC=1	4	3	4
C1CCCCC1N=C=NC1CCCCC1	2	2	2
COC1=CC(C=CC(=O)NC2C=CC=CC=2C(O)=O)=CC=C1OC	3	2	3
CCCCC=CCCCCCCCCCC=O	4	2	4
NS(=O)(=O)C1=CC(C(O)=O)=C(C=C1Cl)NCC1=CC=CO1	3	2	4
CC(C)NCC(O)C1C=CC2C=CC=CC=2C=1	3	4	3
CN(C)CCCSC1C=CC=CC=1NC(=O)C=CC1C=CC=CC=1	3	2	2
O=C(CCBr)N1CCN(CC1)C(=O)CCBr	2	1	4
CCCC(=O)OCCCCC	4	4	4
SCCS	2	2	2
COC(=O)NC1NC2C=C(C=CC=2N=1)OCC1C=CC=CC=1	3	2	4
CC(C)N(C(=O)CO)C1C=CC(F)=CC=1	2	3	4
CC(CC)NCC(O)C1C=CC(N)=CC=1	3	4	3
CC(C)CCI	3	1	2
ClC1=CC(Cl)=CC=C1	3	5	2
CC1CC(=O)CCCCCCCCCCCC1	4	3	4
CC(CC1C=CC=CC=1)N(C)CC1C=CC=CC=1	2	3	2
O=C1CCCCCN1C(=O)NC1C=CC(CC2C=CC(=CC=2)NC(=O)N2CCCCCC2=O)=CC=1	3	3	3
CC(=O)OC1CC2CC1C1CC=CC21	4	2	4
O=C(NCC1CCCCN1)C1C=C(C=CC=1OCC(F)(F)F)OCC(F)(F)F	3	3	3
CC(C)C1OCC=CCO1	3	2	2
CC1=[N+](C)C2C=CC=CC=2C1(C)C	3	2	3
CC(C)CON=O	2	1	2
CN=C(O)ON=C1SCOC1CCC	2	2	2
CCCCCC(C)O	3	4	3
C=CCCCCCCCCC(=O)NCC(O)=O	3	2	3
CCCCCCCCC=CCCCCCCCC(=O)OCC1CO1	3	4	4
CCCCC(CNC1CCCCC1)CC	3	2	3
CC(CC=O)CC(C)(C)C	3	2	3
CC(=O)CC(OC)OC	4	2	3
CCCCN1C(=O)C2C=CC=C(C=2C1=O)[N+]([O-])=O	3	2	3
CCCCCCCCCCCCCCCC	4	3	4
C#N	3	1	1
CCC(=O)NP(=O)(OC)SCC=C	2	2	2
N#CC(Cl)(Cl)Cl	2	1	2
CCN(CC1=NC=CN1C1C=CC(=CC=1C(=O)C1C=CC=CC=1Cl)[N+]([O-])=O)CC	3	2	2
CCCOC(C(=O)OC1CCN(C)CC1)(C1=CC=CC=C1)C1=CC=CC=C1	3	4	3
CC(=O)CC(=O)OCCOC(=O)CC(C)=O	4	3	3
C1=CC=CC=C1[Si]1(O[Si](O[Si](O[Si](O1)(C1C=CC=CC=1)C1C=CC=CC=1)(C1C=CC=CC=1)C1C=CC=CC=1)(C1C=CC=CC=1)C1C=CC=CC=1)C1C=CC=CC=1	3	1	4
CCN(CCSC(=O)C(C1C=CC=CC=1)C1C=CC=CC=1)CC	3	2	3
CCCCCCCCCCCCCCOC1=CC=C(O1)C(O)=O	4	2	3
CN(C)CCC=C1C2C=CC=CC=2CCC2C=CC=CC=21	2	3	2
O=C1NC2C=CC(=CC=2O1)C(=O)C1C=CC=CC=1	3	4	3
CC(=O)C1=CC2OC(=O)N(C)C=2C=C1	3	4	3
CCOC(=O)NC1=CC=CO1	3	2	2
CC1(O)OC(C2CCC(O2)C2CCC(O2)C2(C)OC3(OC(CC(OC)C3C)CC3OC(O)(C(C)C(O)=O)C(C)C(OC)C3(C)OC3CCC(OC)C(C)O3)C(C)C2OC)C(C)CC1C	1	2	1
O=C(C1C=CC=CC=1C1NC=CN=1)C1C=CC(Cl)=CC=1	3	2	3
O=C(C1C=CC=CC=1C1NC=CN=1)C1C=C(Cl)C(Cl)=CC=1	2	2	3
O=C(C1C=CC(Cl)=CC=1)N1C=CN=C1C1C=CC=CC=1	2	2	3
CC(CC1C=CC=CC=1)NN	1	4	2
CC(C)OP(=O)(F)OC(C)C	1	3	3
C[N+](C)(C)CCCCCC[N+](C)(C)C	3	3	2
CC1=CC=C(C=C1)C(=CCN1CCCC1)C1C=CC=CN=1	3	2	3
CC(=CC(O)=O)C=CC=C(C)C=CC1=C(C)C(C)=C(C=C1C)OC	3	2	3
S=C=NC1=CC=CC2C=CC=CC=21	2	2	3
CCCC=C1OC(=O)C2C=CC=CC=21	3	2	3
CCCCCC(O)C=CC1C(CC=CCCCC(O)=O)C(O)CC1O	3	2	2
OC(=O)C1=CC2=C(C=C1)C(=O)OC2=O	3	3	3
CC(C)(C)C(O)C(OC1=CC=C(Cl)C=C1)N1C=NC=N1	3	2	2
FC1C=CC(=CC=1)N/C(=N/C1CCCCC1)/C1C=CC=CC=1	3	2	3
CC1C=C(C=CC=1)/C(/NC1C=C(Cl)C=CC=1OC)=N\C1CCCCC1	3	2	3
O=C(C1CCCCC1)N1CC2C3C=CC=CC=3CCN2C(=O)C1	3	3	3
CC(=C)CN(CC)C1C(=CC(=CC=1[N+]([O-])=O)C(F)(F)F)[N+]([O-])=O	4	3	3
ClCCN(CCCl)C1C=CC=CC=1	2	4	3
OC(CNC1C=CC=CN=1)C1C=CC=CC=1	3	2	2
CC1=CC(C)=C(C=C1)N=CN(C)SC1C=CC(Cl)=CC=1	2	2	3
[O-][N+](=O)C1C=CC=C(O)C=1	2	5	2
[O-][N+](=O)C1C=CC(=CC=1)C=O	3	4	3
CCCCCCCCCCCCCCCCCC(=O)OC(COC(=O)CCCCCCCCCCCCCCCCC)COC(=O)CCCCCCCCCCCCCCCCC	4	4	3
CN(CC#C)CC1C=CC=CC=1	2	3	2
[O-][N+](=O)C1=CC=C(C=NN2CCNC2=O)O1	3	3	3
CCCCCCCCCCCCCCCCCC1NCCN=1	3	2	3
CN=C=S	2	1	2
CSC#N	2	1	2
CC(C)=CCO	3	2	3
CN(C)CCCN1C2C=CC=CC=2C2CCCCCCC1=2	3	2	3
CC(=O)OC1C=CC=CC=1C=CC(O)=O	3	3	3
COC(=O)C1=C(O)C(=C(CCC)NOCC=C)C(=O)CC1(C)C	3	2	3
OC(=O)CC1=CC2OCC3C=CC=CC=3C(=O)C=2C=C1	2	2	2
CC(C)(C)C1=CC(C)=C(CC#N)C(C)=C1O	3	3	3
C=CO	2	2	1
CC(=CC)C(=O)OCCC1C=CC=CC=1	4	4	4
C[N+]1C=C2C3OCOC=3C=CC2=C2C=CC3C=C4OCOC4=CC=3C=12	3	2	3
O=C1NC2C=C(Cl)C(Br)=CC=2O1	2	3	3
CN(C)C1CC(C2=CC=CC=C21)C1C=CC=CC=1	2	3	2
COC1C=C(N)C(Cl)=CC=1C(=O)NCCN(CC)CC	3	4	3
CCCN(CCC)C(=O)C(CC1=CC=C(C=C1)OCCN(CC)CC)NC(=O)C1C=CC=CC=1	3	3	3
NC1NC(=O)CC(=O)N=1	4	1	4
NCCCNCCCN	3	5	3
ClC(Cl)(Cl)Cl	3	1	3
CC[N+](CC)(CC)CC	3	3	3
CCOP(=S)(OC1C=CC(=CC=1)[N+]([O-])=O)OCC	1	4	1
CCC(C1C=CC(O)=CC=1)=C(CC)C1C=CC(O)=CC=1	3	3	3
CC1C2C=CC(=CC=2OC(=O)C=1Cl)OP(=S)(OCC)OCC	1	4	1
[O-][N+](=O)C1C=CC(=CC=1)C(O)C(CO)NC(=O)C(Cl)Cl	3	3	4
NC(=O)CCC(N)C(O)=O	4	3	4
NC(CCC(O)=O)C(O)=O	4	3	4
OC1C(=CC(Cl)=CC=1C1C=CC=CC=1)C(=O)NC1C=C(Cl)C(Cl)=CC=1Cl	4	4	3
CC(C)C1(O)CC=C(C)CC1	3	3	3
CC(C)COP(C)(=O)SCCN(C)C	1	2	1
CCN(N=O)OCC	3	2	2
CC1C=CC=CC=1N1C(=O)C2C=C(N)C=CC=2N=C1CF	2	3	3
CNCCC(OC1C=CC(=CC=1)C(F)(F)F)C1C=CC=CC=1	2	3	3
CC(Cl)=CCl	3	2	2
CC1=NC2C=CC=CC=2C(=O)N1C1C=CC=CC=1C#N	3	3	2
CNNC	2	1	2
COC1=CC(CC2C=NC(N)=NC=2N)=CC(OC)=C1Br	3	2	3
CCOC1C=CC(=CC=1CNCCCl)[N+]([O-])=O	1	4	1
OC(=O)CNC(=O)C1=CC=CO1	4	2	3
CC(=O)CCC1C=CC(=CC=1)C1C=CC=CC=1	3	3	3
ClC1=CC(=CC=C1)[Si]12OCCN(CCO1)CCO2	1	1	3
CC(C)CC1(C)OCC(CO)O1	3	2	4
OC1C=CC2C=CC=CC=2C=1S(O)(=O)=O	3	2	3
C=C(F)CO	2	1	1
CCC1=CC=C(C=C1)C(=O)C(C)CN1CCCCC1	3	4	3
OC1C=CC(=CC=1C(O)=O)/C(=C1/C=CC(=O)C(=C/1)C(O)=O)/C1C=C(C(O)=CC=1)C(O)=O	4	2	2
O=C(NC(CCC1=CC2OCOC=2C=C1)CCC1=CC2OCOC=2C=C1)C1=CC2C=CC=CC=2O1	3	2	3
CN(C)CCCC(CCC1=CC2OCOC=2C=C1)CCC1=CC2OCOC=2C=C1	3	4	3
CCCCCCCN(CC(O)C1=CC2C=CC=CC=2C2=CC(Br)=CC=C12)CCCCCCC	4	2	3
OCC1COC(CC2C=CC=CC=2)O1	3	3	4
CCCCN(COC(C)=O)N=O	3	2	3
CC1CN1P(=O)(N1CC1C)N1CC1C	2	1	1
CN1CCC2(C)C1N(C)C1C=CC(=CC2=1)OC(=O)NC	1	4	1
CC12CCC3C(CCC4C=C(O)C=CC=43)C1CCC2(O)C#C	3	4	4
COC1C=C2CCN(C)C3CC4C=CC(=CC=4)OC4=C5C(CC6=CC(OC=1C=C23)=C(O)C=C6)[N+](C)(C)CCC5=CC(OC)=C4O	1	3	3
CC1C=C(Cl)C(OP(=S)(OC)OC)=C(Cl)C=1	4	4	2
CC1=NOC(=O)C1=NNC1C=CC=CC=1Cl	2	1	3
O=C(COC1C=CC(CC2C=CC(Cl)=CC=2)=CC=1)OCC1C=NC=CC=1	3	2	3
CC1(C)CC2C1CCC1(C)CC2(CCC1)OC(C)=O	4	2	4
OC1C=CC(=O)NN=1	3	1	3
C1OC2C=CC(CCC(CCC3=CC4OCOC=4C=C3)N3CCCC3)=CC=2O1	3	4	3
CCOP(=S)(OC1C=C2OC(=O)C3CCCCC=3C2=CC=1)OCC	2	3	1
CCCN(CCC)C(=O)C(CC1=CC=C(C=C1)OCCN(CC)CC)NC(=O)C1C=CC=CC=1	3	3	3
CC12CCCCCC(CC3=CC=C(O)C=C13)C2N	2	4	2
CN1CC2C3C=CC=CC=3CC3C=CC=CC=3C=2CC1	3	2	2
OC(=O)CC1C=CC(=CC=1)C1C=CC=CC=1	2	4	2
CCP(=S)(CC)OC1C=C(Cl)C(Cl)=CC=1Cl	2	3	1
CC(C)C(=O)N(C)C(=O)OC1=CC(=CC=C1)C(C)C	3	4	2
CCCCOCC(C)OCC(C)OCC(C)O	3	4	3
COC(=O)C1C2C=C3C(C(=O)C4=C(C=CC=C4O)C3=O)=C(O)C=2C(CC1(O)CC)OC1CC(C(OC2CC(O)C(OC3CCC(=O)C(C)O3)C(C)O2)C(C)O1)N(C)C	2	3	2
CC=CCCCCCCCC(=O)OC	3	4	3
O=C(C1C=CC=CC=1)N1CCN=C1NC1C(Cl)=CC=CC=1Cl	2	2	2
CCN(CCN(CCN(CC)CC)N1C=C(C2=CC(Cl)=CC=C12)C1C=CC(Cl)=CC=1)CC	3	3	3
CCC(COC(=O)CC(C(=O)OCC(CCCC)CC)S(O)(=O)=O)CCCC	3	2	3
CC(=O)C1=CC=CC=C1[N+]([O-])=O	3	3	3
COC1=CC2=C(N)C3CCCCC=3N=C2C=C1	3	2	2
CC12CC(O)C3(F)C(CC(F)C4=CC(=O)C(Br)=CC34C)C1CCC2(OC(C)=O)C(=O)COC(C)=O	4	4	3
CCC1C=CC=CC=1N	3	4	3
CC(O)CN(CC(C)O)C(=O)CCCCC(=O)N(CC(C)O)CC(C)O	3	2	4
CCN1C(=O)OC2C=CC(Cl)=CC1=2	3	2	3
CN1CCN(CCCN2C3=CC=CC=C3SC3C=CC(Cl)=CC2=3)CC1	3	5	2
CN(C)CCCN1C2=CC=CC=C2SC2C=CC=CC1=2	2	5	2
CN1C(=O)C2NC=NC=2N(C)C1=O	2	4	2
CCN(CC)C1N=C(Cl)N=C(N=1)N(CC)CC	3	3	3
CN1CCN(CC1)C1=NC2C=CC=CC=2SC2C=CC(C)=CC=21	3	2	2
CC1=CC2C=C(OC)C(=CC=2C(CC2=CC(OC)=C(C=C2)OCC)=N1)OC	3	3	3
C=C(CC(=O)C1C=CC(=CC=1)C1C=CC=CC=1Cl)C(O)=O	3	2	2
COP(C)(=O)SC	1	3	1
COC(=O)C1C2CC(C=C2)C1C(=O)OC	3	2	4
NC1C=C(C=CC=1)N(CCO)CCO	2	4	3
CCCCC(O)C1C=CC=CC=1	4	3	3
CC1CC(CC(C)(C)C1)OC(=O)C(C)OC1C=CC(Cl)=CC=1	4	5	4
CC1CC(CC(C)(C)C1)OC(=O)C(C)(C)OC1C=CC=CC=1Cl	4	5	4
CC1CC(CC(C)(C)C1)OC(=O)C(C)(C)OC1=CC(=CC=C1)C(F)(F)F	4	4	3
NC1C=CC(=CC=1)C(=O)NC1=CC=CC=C1N	2	3	3
COP(=S)(OC1C=CC(=CC=1)N=NC1C=CC(Cl)=CC=1)OC	3	3	2
[H]/N=C(\S)/N/N=N/C1C=CC(Cl)=C(Cl)C=1	1	2	3
O=C(CCC1C=CC=CC=1)OC1=C(OC(=O)CCC2C=CC=CC=2)C(=O)OC1=O	4	2	4
OC(O)=O	3	4	3
OC(CO)C(OC1OC(CO)C(O)C(O)C1O)C(O)C(O)CO	4	5	4
CN(C)CCOC(=O)C(C1C=CC=CC=1)C1(O)CCCC1	3	4	3
COC1C=CC(=CC=1)C1C=CC(=CC=1)C#N	4	3	3
CCOC1C=CC=CC=1OCC(O)CNCCNCC(O)COC1C=CC=CC=1OCC	3	4	3
CC1C=CC=C(C)C=1N(C1CCOC1=O)C(=O)CCl	3	3	3
CC1(C)C2CC(OC(=O)C=C)C1(C)CC2	3	1	4
O=C1CCCCCN1C(=O)NCCCCCCNC(=O)N1CCCCCC1=O	3	1	3
ClC1C=CC(=CC=1)C1=NCOCS1	3	2	3
CC1OCN=C(S1)C1C=CC=CC=1	3	2	3
OC1CC(OC1CO)N1C=C(Br)C(=O)NC1=O	4	3	3
CN(C)CCN(CC1C=CC(=CC=1)OC)C1=CC=CC=N1	3	2	3
O=C1NC2=CC=CC=C2O1	3	3	3
CC1C=C(O)C=CC=1Cl	3	4	3
NC(=O)NN=CC1=CC=C(O1)[N+]([O-])=O	3	3	3
CCCCOC(=O)CC	4	4	4
CC(C[N+](C)(C)C)OC(N)=O	3	2	1
CCCSP(=O)(OC1C=CC(=CC=1)SC1C=CC(Cl)=CC=1)OCC	3	3	2
CC(=O)NC(N)=S	1	1	2
CC1=CN=CC(C)=C1	2	2	2
CCNC1N=C(Cl)N=C(NC(C)(C)C)N=1	3	5	3
CC1CC2C3CC(F)C4=CC(=O)C=CC4(C)C3(F)C(O)CC2(C)C1C(=O)COC(=O)CCCC	3	5	3
C=CCSCC=C	3	1	2
NC1=CC(NC(=O)C2C=NC=CC=2)=C(C=C1)C(F)(F)F	3	2	3
CO[Si](CCl)(OC)OC	2	1	4
CNCCOC1C=CC(CNC(=O)C2=CC(OCC)=C(C=C2)OCC)=CC=1	3	3	3
CNC(=O)ON=C1CS(=O)CCS1	1	4	1
CNC(=O)ON=C1CSCS1	1	4	1
CC1CSC(CS1)=NOC(=O)NC	1	4	1
CC(Cl)(Cl)[N+]([O-])=O	2	1	1
NC(=O)C1(CCN(CCCN2C3C=CC=CC=3CCC3C=CC=CC2=3)CC1)N1CCCCC1	3	4	2
CC(C)(C1C=CC(=CC=1)OP(=O)(OC1C=CC=CC=1)OC1C=CC=CC=1)C1C=CC(=CC=1)OP(=O)(OC1C=CC=CC=1)OC1C=CC=CC=1	3	4	4
CP(=S)(OC1C=CC(=CC=1)C#N)OC1C=CC=CC=1	2	3	1
CC(=O)CC(=O)OC1CC(C)CCC1C(C)C	4	2	4
CCCCCCCCCCCC(=O)OCC(O)C1OCC(O)C1O	4	3	4
COC1CC23C(=CCN2CCC2COC(=O)CC3=2)C=C1	3	2	2
COC1=CC(=C(C=C1)SC#N)[N+]([O-])=O	3	2	3
COC1C(=O)N(C)N=CC=1OP(=S)(OCCC)OCCC	1	3	1
COC(=O)C1C=CC(=CC=1N)C(=O)NC1=CC(Cl)=CC=C1Cl	3	3	3
CC(C)(CO)C=O	3	2	3
CC(C)C1OCCN1CCOC(=O)NCCCCCCNC(=O)OCCN1CCOC1C(C)C	4	1	3
CC(C)N1CCC(CC1)N(C(=O)CC1C=CC=CC=1)C1C=CC(Cl)=CC=1	2	3	2
OC(=O)C1=CC2C=CC=CC=2C(CC2C3C=CC=CC=3C=C(C(=O)OCCOCCN3CCN(CC3)C(C3C=CC=CC=3)C3C=CC(Cl)=CC=3)C=2O)=C1O	3	2	4
COC(N)=O	3	1	3
CN1CCN(CC1)C1NC2C=CC(Cl)=CC=2S(=O)(=O)N=1	4	2	3
OC(=O)CN(CC(O)=O)CCN(CC(O)=O)CC(O)=O	3	5	3
OCCC1C=CC=CC=1	3	4	3
CNN	1	1	2
CC(N)=O	4	1	2
CNC(=O)CSP(=S)(OC)OC	2	4	2
CN(C)CC(C)CN1C2C=C(C=CC=2SC2C=CC=CC1=2)OC	3	3	3
O=C1OC(CC21CC(CN1CCOCC1)OC2=O)CN1CCOCC1	3	2	3
C[N+]1(C)CCN(CC(O)(C2CCCCC2)C2C=CC=CC=2)CC1	3	4	3
O=C1N=C2C3=CC=CC=C3N=CN2C1=CC1C=CC=CC=1	2	2	2
CC1CC(O)CC(C)(C)C1=O	3	2	3
CC(C)(O)C1CCC(C)(C=C)O1	3	1	4
N#CC(C#N)=C1SCS1	2	1	1
CC(C)(C)C1=CC(Cl)=CC(SC2=CC(Cl)=CC(=C2O)C(C)(C)C)=C1O	4	3	1
CC1=CC=CC(=C1[N+]([O-])=O)[N+]([O-])=O	3	4	3
CCC1COC(CN2C=NC=N2)(O1)C1C=CC(Cl)=CC=1Cl	3	4	3
CN1N=CC(OP(=S)(OC)OC)=C(OC)C1=O	1	3	1
COC1C(=O)N(C)N=CC=1OP(=S)(OC(C)C)OC(C)C	1	3	1
CC1CC=CCC=1C(C)C	3	4	3
CC(=O)OC1C=CC(=CC=1)C(C1C=CC=CN=1)C1C=CC(=CC=1)OC(C)=O	3	3	3
CN(CCS(O)(=O)=O)C1=NC(=NC(NC2=CC(=C(C=C2)C=CC2C=CC(=CC=2S(O)(=O)=O)NC2=NC(=NC(=N2)N(C)CCS(O)(=O)=O)OCCOC)S(O)(=O)=O)=N1)OCCOC	4	4	4
CCCCOCCCOC(=O)CCOC1C=C(Cl)C(Cl)=CC=1Cl	2	4	2
Cc1ccc(C)c2c(=O)cc(C)oc12	3	2	3
CN1CCCCC1CCN1C2=CC(Br)=CC=C2SC2C=CC=CC1=2	3	4	3
NC1C(Cl)=CC(=CC=1Cl)C(=O)NC1CC1	2	3	2
CN1CCCC(C1)N1C2=CC=C(C=C2SC2C=CC=CC1=2)OC	3	3	3
NC1=CC(=CNC1=O)C1C=CN=CC=1	2	2	2
OC(=O)CC1C=C(Cl)C(=CC=1)OCC1C=CC=CC=1	3	3	3
CC(CC)C1C=C(C=C(C=1OC(=O)SCC)[N+]([O-])=O)[N+]([O-])=O	2	3	2
OCCC1CCN(CCC=C2C3=CC(=CC=C3SC3C=C(F)C=CC2=3)C(F)(F)F)CC1	1	2	2
CC(CCC(C)(CC)OC(C)=O)CC	4	3	4
CCO[Si](CS)(OCC)OCC	3	2	4
NCCC1=CNC2C=CC=CC=21	2	2	3
[truncated: 866 more rows]
